# Supplementary material for: Synthesis and structure of a 1:1 1-phenyl­semicarbazide–1-phenyl­pyrazolidin-3-one cocrystal
Source: Acta Crystallogr E Crystallogr Commun. 2026 Mar 17;82(Pt 4):371–4. doi: 10.1107/S2056989026002550 (PMC13055964; doi:10.1107/S2056989026002550)
Supplement: Supplementary file 1 [file e-82-00371-sup1.cif]

##############################################################################
#                                                                            #
# This CIF contains the data in a paper accepted for publication in          #
# Acta Crystallographica Section E. It conforms to the requirements of       #
# Notes for Authors for Acta Crystallographica Section E, and has been       #
# peer reviewed under the auspices of the IUCr Commission on Journals.       #
#                                                                            #
# Full details of the Crystallographic Information File format               #
# are given in the paper "The Crystallographic Information File (CIF):       #
# a New Standard Archive File for Crystallography" by S. R. Hall, F. H.      #
# Allen and I. D. Brown [Acta Cryst. (1991), A47, 655-685].                  #
#                                                                            #
# The current version of the core CIF dictionary is obtainable from          #
# ftp://ftp.iucr.org/pub/cif_core.dic.                                       #
#                                                                            #
# Software is freely available for graphical display of the structure(s)     #
# in this CIF. For information consult the CIF software page                 #
# http://www.iucr.org/resources/cif/software.                                #
#                                                                            #
# This file may be used for bona fide research purposes within the           #
# scientific community so long as proper attribution is given to the journal # 
# article from which it was obtained.                                        #
#                                                                            #
##############################################################################
data_I
_audit_creation_method     'SHELXL-2019/3'
_journal_data_validation_number     ?
_journal_date_recd_electronic     2026-02-16
_journal_date_accepted     2026-03-10
_journal_name_full     'Acta Crystallographica, Section E'
_journal_year     2026
_journal_volume     82
_journal_issue      1
_journal_page_first     0
_journal_page_last     0
_journal_paper_category     GO
_journal_paper_doi     10.1107/S2056989026002550
_journal_coeditor_code     HB8196
loop_
    _publ_contact_author_name
    _publ_contact_author_address
    _publ_contact_author_email
    'Sithambaresan, Maheswaran'
;
Department of Chemistry,
Faculty of Science,
Eastern University, Sri Lanka,
Chenkalady,
Sri Lanka
;
 sithambaresanm@esn.ac.lk
    'V. L. Siji'
;
Department of Chemistry
All Saints' College
Thiruvananthapuram
India
;
 siji.che@allsaintscollege.ac.in
_publ_contact_author_fax     ?
_publ_contact_author_phone     ?
_publ_section_title
;
Synthesis and structure of a 1:1
1-phenylsemicarbazide--1-phenylpyrazolidin-3-one cocrystal
;
loop_
    _publ_author_name
    _publ_author_address
    'S. Muthu'
;
Department of Chemistry
Sree Narayana College
Varkala
India
Department of Chemistry
Mahatma Gandhi College
Thiruvananthapuram
India
;
    'V. L. Siji'
;
Department of Chemistry
All Saints' College
Thiruvananthapuram
India
Department of Chemistry
Mahatma Gandhi College
Thiruvananthapuram
India
;
    'S. S. Sreejith'
;
Department of Chemical Oceanography
Lake Side Campus
Cochin University of Science & Technology
Kochi
India
;
    'Sithambaresan, M.'
;
Department of Chemistry, Faculty of Science, Eastern University, Sri Lanka,
Chenkalady,
Sri Lanka
;
_publ_section_synopsis
;
The title cocrystal was obtained by the cocrystallization of
1-phenylsemicarbazide (<i>A</i>) and 1-phenylpyrazolidin-3-one (<i>B</i>) in a
1:1 molar ratio from methanol solution. The structure features a
<i>gauche</i> arrangement about the N---N bond in the semicarbazide fragment
and a twisted conformation of the pyrazolidinone ring. In the extended
structure, the molecules are linked by <i>A</i> \\rightarrow <i>A</i> and
<i>B</i> \\rightarrow <i>A</i> N---H...O hydrogen bonds, supplemented by
C---H...\p contacts to generate a three-dimensional supramolecular framework.
;
_chemical_name_systematic
;
1-Phenylsemicarbazide--1-phenylpyrazolidin-3-one (1/1)
;
_chemical_name_common     ?
_chemical_formula_moiety     'C7 H9 N3 O, C9 H10 N2 O'
_chemical_formula_sum     'C16 H19 N5 O2'
_chemical_formula_iupac     'C7 H9 N3 O, C9 H10 N2 O'
_chemical_formula_weight     313.36
_chemical_melting_point     ?
_space_group_crystal_system     triclinic
_space_group_name_H-M_alt     'P -1'
_space_group_name_Hall     '-P 1'
loop_
    _space_group_symop_operation_xyz
    'x, y, z'
    '-x, -y, -z'
_cell_length_a     7.3651(6)
_cell_length_b     8.8906(5)
_cell_length_c     13.3791(10)
_cell_angle_alpha     76.121(2)
_cell_angle_beta     88.579(3)
_cell_angle_gamma     73.108(2)
_cell_volume     812.84(10)
_cell_formula_units_Z     2
_cell_measurement_reflns_used     9264
_cell_measurement_theta_min     2.58
_cell_measurement_theta_max     25.58
_cell_measurement_temperature     304(2)
_exptl_crystal_description     block
_exptl_crystal_colour     brown
_exptl_crystal_size_max     0.35
_exptl_crystal_size_mid     0.21
_exptl_crystal_size_min     0.09
_exptl_crystal_density_diffrn     1.280
_exptl_crystal_density_meas     ?
_exptl_crystal_density_method     ?
_exptl_crystal_F_000     332
_exptl_absorpt_coefficient_mu     0.088
_exptl_absorpt_correction_type     multi-scan
_exptl_absorpt_process_details
;
(SADABS; Krause <i>et al.</i>,  2015)
;
_exptl_absorpt_correction_T_min     0.5354
_exptl_absorpt_correction_T_max     0.7453
_diffrn_ambient_temperature     304(2)
_diffrn_source     'fine focus sealed tube'
_diffrn_radiation_type     MoK\a
_diffrn_radiation_wavelength     0.71073
_diffrn_measurement_device_type     'Bruker D8 Venture Diffractometer'
_diffrn_measurement_method     '\f and \w scans'
_diffrn_detector_area_resol_mean     ?
_diffrn_reflns_number     32158
_diffrn_reflns_av_R_equivalents     0.0630
_diffrn_reflns_av_unetI/netI     0.0312
_diffrn_reflns_theta_min     2.894
_diffrn_reflns_theta_max     25.667
_diffrn_reflns_theta_full     25.242
_diffrn_measured_fraction_theta_max     0.998
_diffrn_measured_fraction_theta_full     0.998
_diffrn_reflns_limit_h_min     -8
_diffrn_reflns_limit_h_max     8
_diffrn_reflns_limit_k_min     -10
_diffrn_reflns_limit_k_max     10
_diffrn_reflns_limit_l_min     -16
_diffrn_reflns_limit_l_max     16
_refine_special_details     ?
_reflns_number_total     3069
_reflns_number_gt     2566
_reflns_threshold_expression     'I > 2\s(I)'
_refine_ls_structure_factor_coef     Fsqd
_refine_ls_matrix_type     full
_refine_ls_R_factor_all     0.0558
_refine_ls_R_factor_gt     0.0454
_refine_ls_wR_factor_gt     0.1146
_refine_ls_wR_factor_ref     0.1229
_refine_ls_goodness_of_fit_ref     1.055
_refine_ls_restrained_S_all     1.055
_refine_ls_number_reflns     3063
_refine_ls_number_parameters     223
_refine_ls_number_restraints     0
_refine_ls_hydrogen_treatment     mixed
_refine_ls_weighting_scheme     calc
_refine_ls_weighting_details
              'w=1/[\s^2^(Fo^2^)+(0.0602P)^2^+0.2037P] where P=(Fo^2^+2Fc^2^)/3'
_atom_sites_solution_hydrogens     mixed
_atom_sites_solution_primary     direct
_atom_sites_solution_secondary     ?
_refine_ls_shift/su_max     0.000
_refine_ls_shift/su_mean     0.000
_refine_diff_density_max     0.219
_refine_diff_density_min     -0.261
_refine_ls_extinction_method     none
_refine_ls_extinction_coef     .
loop_
    _atom_type_symbol
    _atom_type_description
    _atom_type_scat_dispersion_real
    _atom_type_scat_dispersion_imag
    _atom_type_scat_source
    'C' 'C' 0.0033 0.0016
                         'International Tables Vol C Tables 4.2.6.8 and 6.1.1.4'
    'H' 'H' 0.0000 0.0000
                         'International Tables Vol C Tables 4.2.6.8 and 6.1.1.4'
    'N' 'N' 0.0061 0.0033
                         'International Tables Vol C Tables 4.2.6.8 and 6.1.1.4'
    'O' 'O' 0.0106 0.0060
                         'International Tables Vol C Tables 4.2.6.8 and 6.1.1.4'
_computing_data_collection
;
APEX4 (Bruker, 2021)
;
_computing_cell_refinement
;
SAINT (Bruker, 2021)
;
_computing_data_reduction
;
SAINT (Bruker, 2021)
;
_computing_structure_solution
;
<i>SHELXT2018/2</i> (Sheldrick, 2015a)
;
_computing_structure_refinement
;
<i>SHELXL2019/3</i> (Sheldrick, 2015b)
;
_computing_molecular_graphics
;
ORTEP-3 for Windows (Farrugia, 2012) and Mercury (Macrae et al.,
2020)
;
_computing_publication_material
;
publCIF (Westrip, 2010)
;
loop_
    _atom_site_type_symbol
    _atom_site_label
    _atom_site_fract_x
    _atom_site_fract_y
    _atom_site_fract_z
    _atom_site_U_iso_or_equiv
    _atom_site_adp_type
    _atom_site_calc_flag
    _atom_site_occupancy
    _atom_site_disorder_assembly
    _atom_site_disorder_group
    C C1 0.2118(2) 0.60592(16) 0.52900(10) 0.0311(3) Uani d 1 . .
    C C2 -0.0439(2) 0.79617(18) 0.69126(12) 0.0372(3) Uani d 1 . .
    C C3 -0.1379(2) 0.9337(2) 0.72492(14) 0.0498(4) Uani d 1 . .
    H H3 -0.197869 1.029765 0.677228 0.060 Uiso calc 1 . .
    C C4 -0.1425(2) 0.9279(3) 0.82926(16) 0.0589(5) Uani d 1 . .
    H H4 -0.206428 1.020272 0.851105 0.071 Uiso calc 1 . .
    C C5 -0.0538(3) 0.7872(3) 0.90105(15) 0.0577(5) Uani d 1 . .
    H H5 -0.056367 0.784348 0.971004 0.069 Uiso calc 1 . .
    C C6 0.0385(3) 0.6513(2) 0.86799(15) 0.0544(5) Uani d 1 . .
    H H6 0.098617 0.555851 0.916145 0.065 Uiso calc 1 . .
    C C7 0.0435(2) 0.6540(2) 0.76410(14) 0.0455(4) Uani d 1 . .
    H H7 0.105433 0.560428 0.743041 0.055 Uiso calc 1 . .
    C C8 0.3195(2) 0.0381(2) 0.66850(14) 0.0480(4) Uani d 1 . .
    C C9 0.3529(3) -0.0688(2) 0.77620(15) 0.0605(5) Uani d 1 . .
    H H9A 0.486672 -0.126278 0.791363 0.073 Uiso calc 1 . .
    H H9B 0.281541 -0.146969 0.785807 0.073 Uiso calc 1 . .
    C C10 0.2827(4) 0.0488(3) 0.84304(16) 0.0755(7) Uani d 1 . .
    H H10A 0.152873 0.054819 0.861230 0.091 Uiso calc 1 . .
    H H10B 0.362110 0.016182 0.905826 0.091 Uiso calc 1 . .
    C C11 0.4384(2) 0.26709(17) 0.80707(12) 0.0382(4) Uani d 1 . .
    C C12 0.4607(3) 0.2703(2) 0.90964(13) 0.0470(4) Uani d 1 . .
    H H12 0.385872 0.227717 0.958919 0.056 Uiso calc 1 . .
    C C13 0.5924(3) 0.3359(2) 0.93827(15) 0.0617(5) Uani d 1 . .
    H H13 0.608361 0.335093 1.007139 0.074 Uiso calc 1 . .
    C C14 0.7001(4) 0.4023(3) 0.86646(17) 0.0829(8) Uani d 1 . .
    H H14 0.788846 0.446994 0.886201 0.100 Uiso calc 1 . .
    C C15 0.6767(3) 0.4026(3) 0.76518(17) 0.0762(7) Uani d 1 . .
    H H15 0.748700 0.449360 0.716113 0.091 Uiso calc 1 . .
    C C16 0.5478(3) 0.3346(2) 0.73500(13) 0.0502(4) Uani d 1 . .
    H H16 0.534571 0.334117 0.666125 0.060 Uiso calc 1 . .
    N N1 0.3338(2) 0.68854(16) 0.53556(11) 0.0399(3) Uani d 1 . .
    N N2 0.02993(19) 0.66632(17) 0.55207(11) 0.0439(3) Uani d 1 . .
    N N3 -0.02852(19) 0.80919(16) 0.58501(11) 0.0420(3) Uani d 1 . .
    N N4 0.2967(3) 0.18810(18) 0.67682(12) 0.0585(5) Uani d 1 . .
    N N5 0.2939(2) 0.20624(18) 0.77994(11) 0.0529(4) Uani d 1 . .
    O O1 0.25943(14) 0.47328(12) 0.50354(8) 0.0368(3) Uani d 1 . .
    O O2 0.3102(2) -0.00009(15) 0.58679(10) 0.0601(4) Uani d 1 . .
    H H1B 0.460(3) 0.641(3) 0.5246(17) 0.072 Uiso d 1 . .
    H H1A 0.303(3) 0.777(3) 0.5578(17) 0.072 Uiso d 1 . .
    H H2N -0.052(3) 0.614(3) 0.5465(17) 0.072 Uiso d 1 . .
    H H3N -0.115(3) 0.879(3) 0.5449(18) 0.072 Uiso d 1 . .
    H H4N 0.267(3) 0.273(3) 0.6235(18) 0.072 Uiso d 1 . .
loop_
    _atom_site_aniso_label
    _atom_site_aniso_U_11
    _atom_site_aniso_U_22
    _atom_site_aniso_U_33
    _atom_site_aniso_U_12
    _atom_site_aniso_U_13
    _atom_site_aniso_U_23
    C1 0.0351(8) 0.0324(7) 0.0255(7) -0.0095(6) -0.0015(5) -0.0065(5)
    C2 0.0246(7) 0.0426(8) 0.0471(9) -0.0090(6) 0.0004(6) -0.0171(7)
    C3 0.0372(9) 0.0512(10) 0.0570(11) 0.0018(7) -0.0051(7) -0.0229(8)
    C4 0.0397(9) 0.0741(13) 0.0656(12) -0.0020(9) 0.0045(8) -0.0403(10)
    C5 0.0451(10) 0.0854(14) 0.0469(10) -0.0208(9) 0.0080(8) -0.0224(10)
    C6 0.0515(10) 0.0601(11) 0.0512(11) -0.0231(9) 0.0024(8) -0.0044(8)
    C7 0.0422(9) 0.0412(9) 0.0555(10) -0.0134(7) 0.0038(7) -0.0148(7)
    C8 0.0496(10) 0.0431(9) 0.0544(10) -0.0201(7) -0.0144(8) -0.0077(7)
    C9 0.0653(12) 0.0539(11) 0.0631(12) -0.0344(9) -0.0157(9) 0.0068(9)
    C10 0.1078(18) 0.0908(16) 0.0520(12) -0.0705(15) 0.0022(11) -0.0117(11)
    C11 0.0393(8) 0.0336(7) 0.0391(8) -0.0066(6) -0.0051(6) -0.0085(6)
    C12 0.0520(10) 0.0540(10) 0.0369(9) -0.0181(8) 0.0031(7) -0.0119(7)
    C13 0.0833(14) 0.0691(12) 0.0412(10) -0.0337(11) -0.0108(9) -0.0142(9)
    C14 0.1059(19) 0.1016(18) 0.0610(13) -0.0729(16) -0.0196(12) -0.0022(12)
    C15 0.0874(16) 0.0977(17) 0.0542(12) -0.0617(14) -0.0031(11) 0.0043(11)
    C16 0.0622(11) 0.0532(10) 0.0330(8) -0.0192(8) -0.0039(8) -0.0027(7)
    N1 0.0368(7) 0.0382(7) 0.0507(8) -0.0140(6) 0.0053(6) -0.0184(6)
    N2 0.0330(7) 0.0478(8) 0.0601(9) -0.0121(6) 0.0026(6) -0.0299(7)
    N3 0.0386(7) 0.0398(7) 0.0458(8) -0.0013(6) -0.0046(6) -0.0188(6)
    N4 0.0910(12) 0.0433(8) 0.0427(8) -0.0255(8) -0.0237(8) -0.0035(6)
    N5 0.0604(9) 0.0597(9) 0.0448(8) -0.0272(7) -0.0093(7) -0.0117(7)
    O1 0.0369(6) 0.0357(5) 0.0416(6) -0.0114(4) 0.0025(4) -0.0157(4)
    O2 0.0730(9) 0.0490(7) 0.0625(8) -0.0192(6) -0.0141(7) -0.0182(6)
_geom_special_details
;
 All esds (except the esd in the dihedral angle between two l.s. planes)
 are estimated using the full covariance matrix.  The cell esds are taken
 into account individually in the estimation of esds in distances, angles
 and torsion angles; correlations between esds in cell parameters are only
 used when they are defined by crystal symmetry.  An approximate (isotropic)
 treatment of cell esds is used for estimating esds involving l.s. planes.
;
loop_
    _geom_bond_atom_site_label_1
    _geom_bond_atom_site_label_2
    _geom_bond_site_symmetry_2
    _geom_bond_distance
    _geom_bond_publ_flag
    C1 O1 . 1.2554(16) ?
    C1 N1 . 1.3311(19) ?
    C1 N2 . 1.3489(19) ?
    C2 C7 . 1.389(2) ?
    C2 C3 . 1.391(2) ?
    C2 N3 . 1.403(2) ?
    C3 C4 . 1.384(3) ?
    C3 H3 . 0.9300 ?
    C4 C5 . 1.376(3) ?
    C4 H4 . 0.9300 ?
    C5 C6 . 1.372(3) ?
    C5 H5 . 0.9300 ?
    C6 C7 . 1.384(3) ?
    C6 H6 . 0.9300 ?
    C7 H7 . 0.9300 ?
    C8 O2 . 1.229(2) ?
    C8 N4 . 1.326(2) ?
    C8 C9 . 1.505(3) ?
    C9 C10 . 1.508(3) ?
    C9 H9A . 0.9700 ?
    C9 H9B . 0.9700 ?
    C10 N5 . 1.475(2) ?
    C10 H10A . 0.9700 ?
    C10 H10B . 0.9700 ?
    C11 C16 . 1.380(2) ?
    C11 C12 . 1.394(2) ?
    C11 N5 . 1.416(2) ?
    C12 C13 . 1.372(3) ?
    C12 H12 . 0.9300 ?
    C13 C14 . 1.365(3) ?
    C13 H13 . 0.9300 ?
    C14 C15 . 1.369(3) ?
    C14 H14 . 0.9300 ?
    C15 C16 . 1.379(3) ?
    C15 H15 . 0.9300 ?
    C16 H16 . 0.9300 ?
    N1 H1B . 0.93(2) ?
    N1 H1A . 0.87(2) ?
    N2 N3 . 1.3909(18) ?
    N2 H2N . 0.88(2) ?
    N3 H3N . 0.84(2) ?
    N4 N5 . 1.426(2) ?
    N4 H4N . 0.88(2) ?
loop_
    _geom_angle_atom_site_label_1
    _geom_angle_atom_site_label_2
    _geom_angle_atom_site_label_3
    _geom_angle_site_symmetry_1
    _geom_angle_site_symmetry_3
    _geom_angle
    _geom_angle_publ_flag
    O1 C1 N1 . . 122.83(13) ?
    O1 C1 N2 . . 118.62(13) ?
    N1 C1 N2 . . 118.54(13) ?
    C7 C2 C3 . . 118.78(15) ?
    C7 C2 N3 . . 122.29(14) ?
    C3 C2 N3 . . 118.76(15) ?
    C4 C3 C2 . . 120.15(17) ?
    C4 C3 H3 . . 119.9 ?
    C2 C3 H3 . . 119.9 ?
    C5 C4 C3 . . 120.84(17) ?
    C5 C4 H4 . . 119.6 ?
    C3 C4 H4 . . 119.6 ?
    C6 C5 C4 . . 119.08(17) ?
    C6 C5 H5 . . 120.5 ?
    C4 C5 H5 . . 120.5 ?
    C5 C6 C7 . . 121.05(17) ?
    C5 C6 H6 . . 119.5 ?
    C7 C6 H6 . . 119.5 ?
    C6 C7 C2 . . 120.10(16) ?
    C6 C7 H7 . . 119.9 ?
    C2 C7 H7 . . 119.9 ?
    O2 C8 N4 . . 124.66(16) ?
    O2 C8 C9 . . 128.52(16) ?
    N4 C8 C9 . . 106.80(16) ?
    C8 C9 C10 . . 103.49(16) ?
    C8 C9 H9A . . 111.1 ?
    C10 C9 H9A . . 111.1 ?
    C8 C9 H9B . . 111.1 ?
    C10 C9 H9B . . 111.1 ?
    H9A C9 H9B . . 109.0 ?
    N5 C10 C9 . . 105.18(16) ?
    N5 C10 H10A . . 110.7 ?
    C9 C10 H10A . . 110.7 ?
    N5 C10 H10B . . 110.7 ?
    C9 C10 H10B . . 110.7 ?
    H10A C10 H10B . . 108.8 ?
    C16 C11 C12 . . 118.72(15) ?
    C16 C11 N5 . . 122.61(15) ?
    C12 C11 N5 . . 118.47(15) ?
    C13 C12 C11 . . 120.35(17) ?
    C13 C12 H12 . . 119.8 ?
    C11 C12 H12 . . 119.8 ?
    C14 C13 C12 . . 120.53(18) ?
    C14 C13 H13 . . 119.7 ?
    C12 C13 H13 . . 119.7 ?
    C13 C14 C15 . . 119.57(19) ?
    C13 C14 H14 . . 120.2 ?
    C15 C14 H14 . . 120.2 ?
    C14 C15 C16 . . 120.87(19) ?
    C14 C15 H15 . . 119.6 ?
    C16 C15 H15 . . 119.6 ?
    C15 C16 C11 . . 119.93(17) ?
    C15 C16 H16 . . 120.0 ?
    C11 C16 H16 . . 120.0 ?
    C1 N1 H1B . . 117.0(13) ?
    C1 N1 H1A . . 122.8(14) ?
    H1B N1 H1A . . 120(2) ?
    C1 N2 N3 . . 120.99(13) ?
    C1 N2 H2N . . 119.1(14) ?
    N3 N2 H2N . . 119.9(15) ?
    N2 N3 C2 . . 117.65(13) ?
    N2 N3 H3N . . 110.9(15) ?
    C2 N3 H3N . . 118.1(15) ?
    C8 N4 N5 . . 114.89(15) ?
    C8 N4 H4N . . 122.9(14) ?
    N5 N4 H4N . . 121.5(14) ?
    C11 N5 N4 . . 114.65(14) ?
    C11 N5 C10 . . 117.83(15) ?
    N4 N5 C10 . . 104.08(14) ?
loop_
    _geom_torsion_atom_site_label_1
    _geom_torsion_atom_site_label_2
    _geom_torsion_atom_site_label_3
    _geom_torsion_atom_site_label_4
    _geom_torsion_site_symmetry_1
    _geom_torsion_site_symmetry_2
    _geom_torsion_site_symmetry_3
    _geom_torsion_site_symmetry_4
    _geom_torsion
    _geom_torsion_publ_flag
    C7 C2 C3 C4 . . . . 0.4(2) ?
    N3 C2 C3 C4 . . . . -174.90(16) ?
    C2 C3 C4 C5 . . . . 0.4(3) ?
    C3 C4 C5 C6 . . . . -0.6(3) ?
    C4 C5 C6 C7 . . . . 0.1(3) ?
    C5 C6 C7 C2 . . . . 0.7(3) ?
    C3 C2 C7 C6 . . . . -0.9(2) ?
    N3 C2 C7 C6 . . . . 174.18(14) ?
    O2 C8 C9 C10 . . . . -160.94(19) ?
    N4 C8 C9 C10 . . . . 17.7(2) ?
    C8 C9 C10 N5 . . . . -23.4(2) ?
    C16 C11 C12 C13 . . . . -1.6(3) ?
    N5 C11 C12 C13 . . . . -176.65(16) ?
    C11 C12 C13 C14 . . . . 1.6(3) ?
    C12 C13 C14 C15 . . . . -0.3(4) ?
    C13 C14 C15 C16 . . . . -1.0(4) ?
    C14 C15 C16 C11 . . . . 1.0(4) ?
    C12 C11 C16 C15 . . . . 0.3(3) ?
    N5 C11 C16 C15 . . . . 175.19(18) ?
    O1 C1 N2 N3 . . . . 177.20(13) ?
    N1 C1 N2 N3 . . . . -1.9(2) ?
    C1 N2 N3 C2 . . . . -99.21(17) ?
    C7 C2 N3 N2 . . . . 17.9(2) ?
    C3 C2 N3 N2 . . . . -166.97(14) ?
    O2 C8 N4 N5 . . . . 173.73(17) ?
    C9 C8 N4 N5 . . . . -4.9(2) ?
    C16 C11 N5 N4 . . . . 12.7(2) ?
    C12 C11 N5 N4 . . . . -172.37(14) ?
    C16 C11 N5 C10 . . . . 135.77(19) ?
    C12 C11 N5 C10 . . . . -49.3(2) ?
    C8 N4 N5 C11 . . . . 119.86(17) ?
    C8 N4 N5 C10 . . . . -10.3(2) ?
    C9 C10 N5 C11 . . . . -107.49(18) ?
    C9 C10 N5 N4 . . . . 20.7(2) ?
loop_
    _geom_hbond_atom_site_label_D
    _geom_hbond_atom_site_label_H
    _geom_hbond_atom_site_label_A
    _geom_hbond_site_symmetry_A
    _geom_hbond_distance_DH
    _geom_hbond_distance_HA
    _geom_hbond_distance_DA
    _geom_hbond_angle_DHA
    _geom_hbond_publ_flag
    N1 H1B O1 2_666 0.93(2) 2.09(2) 3.0164(17) 178(2) yes
    N1 H1A O2 1_565 0.87(2) 2.12(2) 2.9645(18) 161(2) yes
    N2 H2N O1 2_566 0.88(2) 2.09(2) 2.9486(17) 166(2) yes
    N3 H3N O2 2_566 0.84(2) 2.15(2) 2.9641(19) 161(2) yes
    N4 H4N O1 . 0.88(2) 2.08(2) 2.9471(19) 167(2) yes
    C4 H4 Cg2 1_465 0.93 2.77 3.653(3) 158 yes
    C9 H9B Cg3 1_545 0.97 2.64 3.510(2) 149 yes
_shelx_space_group_comment
;
The symmetry employed for this shelxl refinement is uniquely defined
by the following loop, which should always be used as a source of
symmetry information in preference to the above space-group names.
They are only intended as comments.
;
_shelx_estimated_absorpt_T_min     0.970
_shelx_estimated_absorpt_T_max     0.992
_shelx_hkl_file
;
  -1   0   0   -0.10    0.50
  -1   0   0   -0.20    0.20
  -1   0   0    0.30    0.70
  -1   0   0   -0.10    0.60
  -1   0   0    1.20    0.70
  -1   0   0   -0.10    0.60
  -1   0   0   -0.20    0.70
  -1   0   0   -0.60    0.60
   1   0   0    0.30    0.60
   1   0   0   -0.80    0.70
   1   0   0    0.10    0.50
   1   0   0    1.10    0.80
   1   0   0   -0.30    0.60
   1   0   0   -0.20    0.70
   1   0   0   -0.40    0.50
  -2   0   0   79.49    5.40
  -2   0   0   75.99    5.30
  -2   0   0   73.29    5.30
  -2   0   0   63.49    5.20
  -2   0   0   71.59    5.10
  -2   0   0   77.39    5.30
  -2   0   0   69.49    5.40
   2   0   0   69.29    4.60
   2   0   0   70.89    5.30
   2   0   0   79.29    5.40
   2   0   0   77.59    5.10
   2   0   0   70.49    5.40
   2   0   0   78.29    5.30
   2   0   0   70.59    5.30
   2   0   0   79.79    5.40
  -3   0   0 2687.13  155.28
  -3   0   0 2716.93  155.38
  -3   0   0 2589.04  155.18
  -3   0   0 2513.75  155.18
  -3   0   0 2473.85  154.88
  -3   0   0 2645.94  155.28
   3   0   0 2734.43  155.28
   3   0   0 2632.34  155.28
   3   0   0 2645.44  155.28
   3   0   0 2621.24  155.18
   3   0   0 2358.46  155.18
   3   0   0 2673.93  155.38
   3   0   0 2529.65  154.88
  -4   0   0  291.27   19.60
  -4   0   0  314.47   20.10
  -4   0   0  276.07   19.60
  -4   0   0  311.57   19.70
  -4   0   0  278.27   19.50
  -4   0   0  295.07   19.60
  -4   0   0  300.47   19.20
   4   0   0  309.67   19.70
   4   0   0  318.87   19.70
   4   0   0  340.57   19.90
   4   0   0  309.87   21.00
   4   0   0  319.57   19.80
   4   0   0  309.97   19.80
  -5   0   0   74.79    6.50
  -5   0   0   76.39    6.70
  -5   0   0   77.89    6.10
  -5   0   0   86.09    7.10
  -5   0   0   63.99    9.20
  -5   0   0   80.59    6.70
  -5   0   0   74.99    6.70
   5   0   0   69.09    6.60
   5   0   0   79.79    6.20
   5   0   0   80.49    6.70
   5   0   0   69.09    5.00
   5   0   0   83.19    6.70
   5   0   0   78.69    6.80
   5   0   0   75.09    6.80
  -6   0   0   19.30    3.90
  -6   0   0   28.10    4.40
  -6   0   0   24.70    4.40
  -6   0   0   21.80    4.00
  -6   0   0   22.40    4.10
  -6   0   0   25.30    4.50
  -6   0   0   23.90    3.90
   6   0   0   25.70    4.40
   6   0   0   31.10    4.50
   6   0   0   26.30    3.70
   6   0   0   23.70    4.20
   6   0   0   22.60    4.20
   6   0   0   24.40    4.30
  -7   0   0   21.30    4.30
  -7   0   0   16.00    3.80
  -7   0   0   20.90    6.90
  -7   0   0   23.10    3.70
  -7   0   0   20.90    4.40
  -7   0   0   22.30    4.60
   7   0   0   31.50    4.90
   7   0   0   20.50    4.60
   7   0   0   27.00    4.70
   7   0   0   19.90    3.60
   7   0   0   22.40    4.70
   7   0   0   24.80    4.80
  -8   0   0   31.50    6.40
  -8   0   0   19.80    5.10
  -8   0   0   22.10    4.70
  -8   0   0   18.50    4.50
  -8   0   0   27.50    5.00
   8   0   0   25.50    5.00
   8   0   0   16.30    3.40
   8   0   0   25.60    5.40
   8   0   0   23.00    5.10
   8  -1   0   13.10    4.70
   8  -1   0   10.90    4.50
   8  -1   0    8.10    3.80
   8  -1   0   20.40    3.40
  -8   1   0   21.70    4.70
  -8   1   0   15.20    4.80
  -8   1   0   13.20    4.80
  -8   1   0   15.50    4.60
   7  -1   0   16.20    4.00
   7  -1   0   13.90    3.90
   7  -1   0   15.20    4.10
   7  -1   0   13.50    3.00
   7  -1   0   15.90    4.20
   7  -1   0    9.40    1.70
   7  -1   0   13.30    4.30
  -7   1   0   13.10    3.50
  -7   1   0    9.90    3.50
  -7   1   0   10.50    3.30
  -7   1   0    9.80    4.30
  -7   1   0   14.50    3.90
   6  -1   0    4.40    2.60
   6  -1   0    1.60    1.80
   6  -1   0    0.40    2.00
   6  -1   0    0.80    1.10
   6  -1   0    2.70    2.40
   6  -1   0    1.20    2.70
   6  -1   0    2.30    2.50
  -6   1   0    1.10    2.70
  -6   1   0   -2.10    2.70
  -6   1   0   -0.70    1.70
  -6   1   0    0.40    2.50
  -6   1   0    0.50    2.10
  -6   1   0   -2.60    2.30
   5  -1   0    4.20    2.20
   5  -1   0    3.50    2.50
   5  -1   0    2.40    1.10
   5  -1   0    1.40    2.30
   5  -1   0    3.50    2.30
   5  -1   0   -0.40    3.50
   5  -1   0    3.90    1.70
  -5   1   0    0.50    1.90
  -5   1   0    4.70    2.50
  -5   1   0    2.10    2.10
  -5   1   0    4.70    2.30
  -5   1   0    7.60    2.50
  -5   1   0    3.90    1.60
  -5   1   0    0.70    1.90
   4  -1   0  179.18   12.00
   4  -1   0  187.48   12.10
   4  -1   0  180.18   12.10
   4  -1   0  173.98   11.90
   4  -1   0  157.08   11.10
   4  -1   0  175.48   12.10
  -4   1   0  155.88   11.20
  -4   1   0  154.38   11.90
  -4   1   0  171.08   12.00
  -4   1   0  169.38   11.90
  -4   1   0  166.88   11.90
  -4   1   0  191.18   12.20
  -4   1   0  191.48   12.30
   3  -1   0   11.20    1.60
   3  -1   0    9.20    1.40
   3  -1   0   12.10    2.20
   3  -1   0   14.60    2.50
   3  -1   0   13.90    2.50
   3  -1   0   14.50    2.60
   3  -1   0   11.50    2.40
  -3   1   0    7.40    2.20
  -3   1   0   11.70    1.70
  -3   1   0   13.70    2.40
  -3   1   0   10.90    2.30
  -3   1   0    8.40    2.00
  -3   1   0   10.20    2.50
  -3   1   0   11.10    2.30
   2  -1   0    1.60    1.00
   2  -1   0    2.50    1.60
   2  -1   0    4.20    1.60
   2  -1   0    2.00    1.50
   2  -1   0    0.00    1.40
   2  -1   0    0.90    1.50
   2  -1   0    1.80    0.90
  -2   1   0    0.40    1.30
  -2   1   0    0.90    1.40
  -2   1   0    0.90    1.30
  -2   1   0    2.30    1.70
  -2   1   0   -0.30    1.40
  -2   1   0    2.80    1.60
  -2   1   0    1.50    1.00
  -2   1   0    0.00    0.80
   1  -1   0   58.39    3.80
   1  -1   0   55.29    3.80
   1  -1   0   56.79    3.90
   1  -1   0   53.89    3.60
   1  -1   0   54.79    3.40
   1  -1   0   57.29    3.80
   1  -1   0   46.00    3.70
  -1   1   0   48.10    3.30
  -1   1   0   51.99    3.80
  -1   1   0   54.59    3.90
  -1   1   0   52.59    3.80
  -1   1   0   48.60    3.70
  -1   1   0   51.99    3.90
  -1  -1   0    8.30    1.10
   1   1   0    7.60    0.70
   1   1   0    7.00    1.00
   1   1   0   10.30    1.10
   1   1   0    4.90    0.90
   1   1   0    8.20    1.00
   1   1   0    7.20    1.20
  -2  -1   0 1083.89   61.79
  -2  -1   0 1122.89   61.89
  -2  -1   0 1054.89   61.79
  -2  -1   0 1094.69   61.89
  -2  -1   0 1034.60   61.79
  -2  -1   0 1068.49   61.79
  -2  -1   0 1065.79   61.79
   2   1   0  912.91   61.79
   2   1   0  944.31   61.79
   2   1   0  989.30   61.79
   2   1   0 1044.00   61.89
   2   1   0  939.11   61.79
   2   1   0 1082.69   61.79
   2   1   0 1011.00   61.79
  -3  -1   0   13.70    2.40
  -3  -1   0   12.60    2.30
  -3  -1   0   15.50    2.30
  -3  -1   0   17.50    2.60
  -3  -1   0   17.70    2.70
  -3  -1   0   14.90    2.50
  -3  -1   0   15.50    2.30
   3   1   0   21.70    2.70
   3   1   0   16.50    2.50
   3   1   0   19.70    2.60
   3   1   0   11.50    2.50
   3   1   0   17.40    2.50
   3   1   0   16.90    2.40
   3   1   0   15.40    2.60
  -4  -1   0  380.46   24.20
  -4  -1   0  405.96   24.30
  -4  -1   0  402.36   24.50
  -4  -1   0  378.76   24.10
  -4  -1   0  381.46   24.30
  -4  -1   0  392.26   24.30
  -4  -1   0  381.56   24.30
   4   1   0  397.66   24.20
   4   1   0  387.36   24.40
   4   1   0  329.37   24.20
   4   1   0  387.86   24.30
   4   1   0  394.66   24.30
   4   1   0  393.76   24.60
  -5  -1   0  273.57   18.80
  -5  -1   0  303.97   19.10
  -5  -1   0  301.27   20.50
  -5  -1   0  289.77   19.10
  -5  -1   0  298.37   19.80
  -5  -1   0  262.27   18.50
  -5  -1   0  331.67   21.80
   5   1   0  263.37   18.90
   5   1   0  290.37   18.70
   5   1   0  265.57   19.00
   5   1   0  288.87   19.20
   5   1   0  288.97   19.10
   5   1   0  302.67   19.10
   5   1   0  305.77   19.20
  -6  -1   0  222.38   16.10
  -6  -1   0  229.08   16.10
  -6  -1   0  216.48   15.50
  -6  -1   0  229.98   16.00
  -6  -1   0  223.68   16.10
  -6  -1   0  227.48   16.00
  -6  -1   0  226.08   15.90
   6   1   0  242.78   16.20
   6   1   0  248.98   16.20
   6   1   0  242.98   15.90
   6   1   0  237.28   16.20
   6   1   0  233.98   16.50
   6   1   0  232.68   16.20
  -7  -1   0   12.20    3.90
  -7  -1   0   13.20    3.00
  -7  -1   0   12.90    3.70
  -7  -1   0    4.70    3.30
  -7  -1   0   15.20    3.50
  -7  -1   0   11.10    3.40
   7   1   0   17.20    3.90
   7   1   0    8.30    3.20
   7   1   0   10.60    4.20
   7   1   0   13.70    3.80
   7   1   0   11.20    3.60
   7   1   0   10.70    3.40
  -8  -1   0   14.70    4.00
  -8  -1   0   11.80    3.70
  -8  -1   0   14.30    4.00
  -8  -1   0    7.20    3.60
  -8  -1   0   14.30    4.30
   8   1   0   10.30    4.00
   8   1   0   20.40    4.90
   8   1   0    7.90    3.70
   8   1   0    8.50    3.40
   8   1   0   13.50    4.10
   8   1   0   19.30    4.20
   7  -2   0   60.79    5.80
   7  -2   0   87.29    7.90
   7  -2   0   81.79    8.50
   7  -2   0   69.39    9.00
   7  -2   0   69.99    7.60
   7  -2   0   66.69    7.60
  -7   2   0   64.59    7.50
  -7   2   0   70.19    9.60
  -7   2   0   64.49    7.40
  -7   2   0   63.29    7.50
  -7   2   0   79.79    8.50
  -7   2   0   67.79    7.70
   6  -2   0   29.80    4.60
   6  -2   0   18.90    2.50
   6  -2   0   22.20    4.40
   6  -2   0   28.90    5.00
   6  -2   0   18.90    4.20
   6  -2   0   21.70    2.90
  -6   2   0   20.60    4.00
  -6   2   0   24.50    4.70
  -6   2   0   24.00    5.50
  -6   2   0   17.00    4.80
  -6   2   0   22.50    4.30
  -6   2   0   27.40    4.90
   5  -2   0   -0.10    2.00
   5  -2   0    0.80    2.10
   5  -2   0    1.40    2.50
   5  -2   0    0.50    1.60
   5  -2   0    0.10    1.80
   5  -2   0   -0.30    1.10
  -5   2   0   -0.30    2.20
  -5   2   0    2.70    2.50
  -5   2   0   -1.50    1.30
  -5   2   0   -1.90    2.50
  -5   2   0    0.40    2.50
  -5   2   0   -2.00    1.90
  -5   2   0    5.30    2.50
   4  -2   0   29.30    3.80
   4  -2   0   28.30    4.00
   4  -2   0   27.80    3.80
   4  -2   0   28.30    3.80
   4  -2   0   21.90    2.60
   4  -2   0   26.60    3.50
  -4   2   0   35.50    4.20
  -4   2   0   32.50    4.10
  -4   2   0   23.50    2.70
  -4   2   0   21.40    3.70
  -4   2   0   31.90    4.00
  -4   2   0   31.80    4.80
  -4   2   0   30.00    4.30
   3  -2   0   17.60    2.70
   3  -2   0   18.20    2.80
   3  -2   0   20.00    2.80
   3  -2   0   13.80    1.90
   3  -2   0   15.90    1.80
   3  -2   0   18.20    2.80
   3  -2   0   17.80    2.90
  -3   2   0   19.30    2.80
  -3   2   0   18.40    2.70
  -3   2   0   11.90    1.60
  -3   2   0   15.60    2.80
  -3   2   0   18.80    2.80
  -3   2   0   17.20    2.80
  -3   2   0   15.80    2.90
  -3   2   0   17.20    2.10
   2  -2   0 1938.01  109.19
   2  -2   0 1875.41  108.99
   2  -2   0 1864.11  108.49
   2  -2   0 1855.51  108.99
   2  -2   0 1943.71  109.19
   2  -2   0 1891.91  109.29
  -2   2   0 1949.70  108.69
  -2   2   0 1589.94  108.99
  -2   2   0 1836.52  109.19
  -2   2   0 1675.93  108.39
  -2   2   0 1753.42  109.09
  -2   2   0 1775.22  109.29
  -2   2   0 1689.73  108.99
  -2   2   0 1918.51  109.29
   1  -2   0 2712.13  158.48
   1  -2   0 2800.62  158.18
   1  -2   0 2815.72  158.18
  -1   2   0 2572.24  158.48
  -1   2   0 2650.93  158.28
  -1   2   0 2527.75  158.18
  -1   2   0 2547.25  158.18
   0  -2   0  322.57   18.60
   0  -2   0  317.47   18.30
   0  -2   0  315.57   18.30
   0  -2   0  301.57   18.40
   0  -2   0  319.57   18.50
   0  -2   0  296.37   18.50
   0   2   0  319.77   18.40
   0   2   0  298.07   18.30
   0   2   0  288.17   18.30
   0   2   0  311.17   18.50
   0   2   0  297.07   18.40
   0   2   0  280.17   18.70
   0   2   0  336.37   18.60
   0   2   0  294.57   18.40
   0   2   0  286.07   18.40
  -1  -2   0 5288.67  324.07
  -1  -2   0 4933.11  312.97
   1   2   0 5487.55  313.37
   1   2   0 5281.87  324.97
  -2  -2   0 4922.01  312.37
  -2  -2   0 4315.67  286.07
   2   2   0 5186.78  296.67
   2   2   0 4578.74  314.87
  -3  -2   0  623.94   40.30
  -3  -2   0  708.13   40.70
  -3  -2   0  682.43   40.60
  -3  -2   0  690.13   40.60
  -3  -2   0  691.53   40.60
  -3  -2   0  678.33   40.60
  -3  -2   0  677.53   40.50
   3   2   0  616.54   40.60
   3   2   0  646.84   40.60
   3   2   0  629.54   40.60
   3   2   0  712.83   40.60
   3   2   0  680.23   40.70
   3   2   0  674.53   40.80
   3   2   0  649.64   40.60
  -4  -2   0 1129.79   66.69
  -4  -2   0 1146.29   66.69
  -4  -2   0 1122.39   66.59
  -4  -2   0 1104.59   66.69
  -4  -2   0 1080.29   66.59
  -4  -2   0 1118.89   66.69
  -4  -2   0 1080.89   66.69
   4   2   0 1166.68   66.69
   4   2   0 1082.09   66.69
   4   2   0 1094.09   66.89
   4   2   0 1091.49   66.69
   4   2   0 1016.30   66.69
   4   2   0 1104.49   66.79
  -5  -2   0  296.67   19.10
  -5  -2   0  270.37   19.10
  -5  -2   0  301.77   19.20
  -5  -2   0  295.77   19.20
  -5  -2   0  301.47   19.40
  -5  -2   0  279.87   19.00
  -5  -2   0  293.77   19.10
   5   2   0  283.07   19.30
   5   2   0  295.67   19.20
   5   2   0  302.97   19.40
   5   2   0  297.27   19.30
   5   2   0  297.67   19.30
   5   2   0  307.77   19.60
  -6  -2   0    4.90    2.50
  -6  -2   0    5.10    2.60
  -6  -2   0    5.20    2.40
  -6  -2   0    2.00    2.50
  -6  -2   0    9.80    3.70
  -6  -2   0    8.40    2.90
  -6  -2   0    4.50    1.90
  -6  -2   0    5.00    2.80
   6   2   0   10.00    3.00
   6   2   0    3.70    2.50
   6   2   0   11.20    3.40
   6   2   0    5.50    3.10
   6   2   0    3.10    2.50
   6   2   0    3.30    2.60
   6   2   0    9.30    3.00
  -7  -2   0   95.79    8.60
  -7  -2   0  104.59    8.70
  -7  -2   0  101.19    8.70
  -7  -2   0  102.69    8.40
  -7  -2   0  111.19    9.10
  -7  -2   0   94.89    8.70
  -7  -2   0   98.89    8.80
   7   2   0  100.99    8.70
   7   2   0   91.99    8.60
   7   2   0  100.69    9.40
   7   2   0   86.29    8.30
   7   2   0  110.89    8.70
  -8  -2   0    1.80    2.80
  -8  -2   0   -2.50    2.60
  -8  -2   0    0.90    3.20
  -8  -2   0    0.80    3.10
  -8  -2   0   -1.80    2.70
  -8  -2   0    0.10    1.90
  -8  -2   0    2.60    2.80
   8   2   0    3.10    3.20
   8   2   0   -3.10    3.00
   8   2   0    4.00    3.00
   8   2   0    6.40    3.20
   8   2   0    2.50    2.70
   8   2   0   -1.80    3.20
   7  -3   0   22.20    4.50
   7  -3   0   24.80    3.10
   7  -3   0   19.40    4.40
  -7   3   0   14.40    4.50
  -7   3   0   32.30    5.60
  -7   3   0   23.10    4.70
  -7   3   0   21.70    5.00
  -7   3   0   25.20    5.50
   6  -3   0    0.80    5.50
   6  -3   0    1.70    1.40
   6  -3   0    2.60    2.50
   6  -3   0    5.30    5.40
   6  -3   0    0.70    1.40
  -6   3   0    2.50    2.70
  -6   3   0   -0.40    2.50
  -6   3   0    3.20    2.40
  -6   3   0    1.70    3.20
  -6   3   0    3.40    3.20
  -6   3   0    1.00    2.90
   5  -3   0   91.09    8.00
   5  -3   0   77.09    6.60
   5  -3   0   99.89    8.00
   5  -3   0   92.59    6.40
   5  -3   0  100.19    8.10
  -5   3   0   74.89    7.80
  -5   3   0   99.49    8.50
  -5   3   0   96.79    8.20
  -5   3   0   96.89    8.40
  -5   3   0  101.59    8.20
  -5   3   0  100.19    8.60
   4  -3   0   53.79    5.20
   4  -3   0   56.19    5.20
   4  -3   0   52.29    3.80
   4  -3   0   49.20    5.20
   4  -3   0   50.89    4.90
   4  -3   0   48.40    5.10
   4  -3   0   46.90    4.20
  -4   3   0   62.89    5.90
  -4   3   0   45.20    5.30
  -4   3   0   56.19    5.50
  -4   3   0   50.09    5.10
  -4   3   0   56.49    5.40
  -4   3   0   59.99    5.70
  -4   3   0   46.40    3.80
   3  -3   0   13.90    2.50
   3  -3   0   13.90    2.80
   3  -3   0   18.20    2.90
   3  -3   0   13.10    2.40
   3  -3   0   12.00    2.50
   3  -3   0   12.00    2.00
  -3   3   0    9.70    2.40
  -3   3   0   10.90    2.70
  -3   3   0   17.40    3.00
  -3   3   0   16.20    2.90
  -3   3   0   12.70    2.00
  -3   3   0   12.40    2.50
  -3   3   0   16.40    3.00
   2  -3   0  351.36   22.90
   2  -3   0  386.76   23.20
   2  -3   0  402.86   23.20
   2  -3   0  398.76   23.60
   2  -3   0  404.76   23.30
  -2   3   0  350.26   23.60
  -2   3   0  388.06   23.50
  -2   3   0  335.47   23.20
  -2   3   0  367.16   23.20
  -2   3   0  411.56   23.10
  -2   3   0  320.47   23.20
   1  -3   0  805.82   46.30
   1  -3   0  743.73   46.30
   1  -3   0  799.92   46.70
   1  -3   0  778.32   46.20
   1  -3   0  778.12   46.20
   1  -3   0  769.22   46.20
   1  -3   0  768.12   46.30
  -1   3   0  822.12   46.30
  -1   3   0  738.73   46.40
  -1   3   0  729.93   46.70
  -1   3   0  718.13   46.30
  -1   3   0  784.22   46.30
   0  -3   0 1431.86   83.69
   0  -3   0 1414.06   83.69
   0  -3   0 1456.65   83.69
   0  -3   0 1424.16   83.69
   0  -3   0 1364.56   83.79
   0   3   0 1370.46   83.79
   0   3   0 1374.36   83.79
   0   3   0 1422.26   83.79
   0   3   0 1276.57   83.79
   0   3   0 1271.07   84.29
   0   3   0 1520.85   83.89
   0   3   0 1565.74   84.09
  -1  -3   0   12.30    1.00
  -1  -3   0   12.30    1.00
  -1  -3   0   13.80    1.10
  -1  -3   0   13.70    1.60
  -1  -3   0   14.10    1.80
  -1  -3   0   12.40    1.10
  -1  -3   0   13.40    1.50
  -1  -3   0   10.90    1.70
   1   3   0   13.70    1.50
   1   3   0   11.00    1.10
   1   3   0   15.60    1.70
   1   3   0   14.80    1.50
   1   3   0   11.70    1.10
   1   3   0   11.90    1.70
   1   3   0   12.60    1.20
   1   3   0    9.40    1.10
   1   3   0   15.30    1.80
  -2  -3   0   17.30    1.80
  -2  -3   0   18.00    1.70
  -2  -3   0   18.70    1.80
  -2  -3   0   15.90    1.80
  -2  -3   0   16.00    1.80
  -2  -3   0   16.20    1.60
  -2  -3   0   16.20    2.40
  -2  -3   0   16.10    2.10
   2   3   0   14.60    1.70
   2   3   0   14.50    1.80
   2   3   0   15.00    1.60
   2   3   0   15.40    1.80
   2   3   0   15.40    2.30
   2   3   0   16.30    2.10
   2   3   0   12.80    1.70
   2   3   0   16.70    1.70
   2   3   0   14.00    1.70
  -3  -3   0  376.36   21.90
  -3  -3   0  359.76   21.80
  -3  -3   0  346.27   21.80
  -3  -3   0  354.46   21.80
  -3  -3   0  365.36   22.20
  -3  -3   0  351.46   21.20
  -3  -3   0  363.66   21.80
   3   3   0  369.56   22.00
   3   3   0  334.77   21.90
   3   3   0  343.07   22.30
   3   3   0  354.66   22.00
   3   3   0  320.07   21.90
  -4  -3   0   12.00    2.20
  -4  -3   0   19.60    3.00
  -4  -3   0   16.70    2.50
  -4  -3   0   13.90    2.40
  -4  -3   0   12.20    2.10
  -4  -3   0   15.30    2.60
  -4  -3   0   13.90    2.50
   4   3   0   17.70    2.70
   4   3   0   13.60    2.50
   4   3   0   14.60    2.70
   4   3   0   12.20    2.50
   4   3   0    9.30    2.40
   4   3   0   13.80    2.50
   4   3   0   12.50    2.80
  -5  -3   0  266.87   17.30
  -5  -3   0  249.78   16.60
  -5  -3   0  245.18   16.50
  -5  -3   0  254.07   16.40
  -5  -3   0  252.97   16.40
  -5  -3   0  244.88   16.50
   5   3   0  257.77   16.60
   5   3   0  284.87   17.10
   5   3   0  243.48   16.60
   5   3   0  215.58   16.40
   5   3   0  223.98   16.50
   5   3   0  259.77   16.90
  -6  -3   0  206.78   14.70
  -6  -3   0  214.08   14.90
  -6  -3   0  206.38   14.80
  -6  -3   0  218.48   14.70
  -6  -3   0  223.98   15.10
  -6  -3   0  185.18   14.00
  -6  -3   0  226.98   14.90
   6   3   0  187.48   15.00
   6   3   0  217.88   14.90
   6   3   0  236.28   15.40
   6   3   0  226.28   15.20
   6   3   0  232.28   15.10
   6   3   0  238.68   15.50
   6   3   0  197.98   15.00
  -7  -3   0   52.59    5.80
  -7  -3   0   56.29    5.90
  -7  -3   0   56.59    6.20
  -7  -3   0   43.50    4.80
  -7  -3   0   56.49    6.10
  -7  -3   0   57.99    6.30
   7   3   0   59.79    6.70
   7   3   0   45.80    6.00
   7   3   0   57.09    6.30
   7   3   0   44.10    5.50
   7   3   0   53.59    6.20
   7   3   0   52.69    5.80
  -8  -3   0   22.80    3.60
  -8  -3   0   27.10    5.30
  -8  -3   0   22.00    4.60
  -8  -3   0   22.90    4.20
  -8  -3   0   30.60    4.90
  -8  -3   0   18.30    4.60
  -8  -3   0   19.10    4.40
   8   3   0   33.40    6.10
   8   3   0   22.40    4.80
   8   3   0   22.00    4.60
   8   3   0   21.50    4.80
   8   3   0   20.60    4.80
   6  -4   0   75.19    7.80
   6  -4   0   78.19    7.40
   6  -4   0   78.29    7.30
   6  -4   0   59.19    5.80
  -6   4   0   66.09    7.40
  -6   4   0   68.09    7.50
  -6   4   0   92.29    8.50
  -6   4   0   76.59    7.90
  -6   4   0   69.49    7.10
  -6   4   0   64.99    7.60
   5  -4   0  223.48   15.40
   5  -4   0  231.18   15.20
   5  -4   0  206.58   15.20
  -5   4   0  213.58   15.30
  -5   4   0  214.38   15.70
  -5   4   0  198.98   15.30
  -5   4   0  193.08   15.60
  -5   4   0  222.68   17.40
  -5   4   0  247.58   16.20
   4  -4   0  131.99   10.10
   4  -4   0  144.69   10.60
   4  -4   0  137.89   10.20
   4  -4   0  145.59   10.90
   4  -4   0  137.49   10.00
  -4   4   0  127.49   10.60
  -4   4   0  133.19   10.40
  -4   4   0  128.79   10.70
  -4   4   0  146.09   10.80
  -4   4   0  148.19   10.90
  -4   4   0  135.09   10.40
   3  -4   0    1.00    1.50
   3  -4   0    5.90    1.90
   3  -4   0   10.50    2.40
   3  -4   0    4.20    1.80
   3  -4   0    5.20    2.20
   3  -4   0    6.20    1.70
  -3   4   0    7.80    2.50
  -3   4   0    3.60    2.00
  -3   4   0    4.70    1.90
  -3   4   0    4.10    2.40
  -3   4   0    4.20    1.80
  -3   4   0    6.00    2.40
   2  -4   0    2.50    2.00
   2  -4   0   -0.40    1.20
   2  -4   0    0.30    1.30
   2  -4   0    0.70    1.50
   2  -4   0   -1.40    1.50
   2  -4   0   -1.20    1.40
   2  -4   0    1.30    1.40
  -2   4   0    1.60    1.70
  -2   4   0   -1.30    1.40
  -2   4   0   -1.30    1.30
  -2   4   0    1.10    1.80
  -2   4   0    1.60    1.40
  -2   4   0   -2.40    1.50
   1  -4   0  439.46   28.50
   1  -4   0  488.95   28.30
   1  -4   0  500.55   29.00
   1  -4   0  483.75   28.40
   1  -4   0  473.75   28.30
   1  -4   0  503.35   28.40
  -1   4   0  452.95   28.50
  -1   4   0  420.96   28.40
  -1   4   0  518.55   28.60
  -1   4   0  432.76   29.10
  -1   4   0  464.55   28.90
  -1   4   0  414.76   28.40
   0  -4   0   54.29    3.40
   0  -4   0   51.39    3.40
   0  -4   0   52.49    3.40
   0  -4   0   52.79    3.50
   0  -4   0   49.80    3.80
   0  -4   0   49.90    4.00
   0   4   0   49.20    3.90
   0   4   0   44.30    4.80
   0   4   0   44.50    3.50
   0   4   0   60.19    3.90
   0   4   0   53.49    3.70
   0   4   0   51.79    4.10
   0   4   0   57.79    4.10
   0   4   0   52.49    3.70
   0   4   0   45.10    3.50
  -1  -4   0    7.50    1.50
  -1  -4   0   10.40    1.80
  -1  -4   0    7.30    1.40
   1   4   0    9.10    1.50
   1   4   0    7.00    0.80
   1   4   0    8.80    1.00
   1   4   0    8.20    1.00
   1   4   0   11.20    1.60
   1   4   0   10.10    1.50
   1   4   0   11.40    1.80
   1   4   0    7.00    0.80
   1   4   0    7.30    1.50
  -2  -4   0  610.84   36.30
  -2  -4   0  598.54   36.80
  -2  -4   0  593.24   36.30
  -2  -4   0  597.44   36.50
  -2  -4   0  630.44   36.50
  -2  -4   0  631.24   37.00
  -2  -4   0  576.24   36.30
  -2  -4   0  630.34   36.30
   2   4   0  555.34   36.40
   2   4   0  521.35   36.90
   2   4   0  665.83   36.60
   2   4   0  597.14   36.60
   2   4   0  668.33   36.90
  -3  -4   0  284.77   17.00
  -3  -4   0  284.37   17.00
  -3  -4   0  291.07   16.60
  -3  -4   0  268.27   17.10
  -3  -4   0  280.47   17.00
  -3  -4   0  298.47   17.60
  -3  -4   0  273.87   16.90
  -3  -4   0  281.67   16.90
   3   4   0  250.27   17.00
   3   4   0  253.37   17.10
   3   4   0  247.78   17.00
   3   4   0  288.87   16.80
   3   4   0  245.48   17.10
   3   4   0  245.58   17.50
   3   4   0  253.37   17.00
   3   4   0  299.97   17.30
  -4  -4   0  539.85   33.30
  -4  -4   0  559.14   33.00
  -4  -4   0  572.14   32.90
  -4  -4   0  498.85   32.80
  -4  -4   0  535.75   32.80
  -4  -4   0  538.65   32.90
   4   4   0  563.84   33.10
   4   4   0  569.04   33.30
   4   4   0  577.44   33.20
   4   4   0  470.35   32.90
   4   4   0  517.05   33.10
   4   4   0  522.85   33.50
   4   4   0  504.55   33.10
  -5  -4   0   49.20    4.50
  -5  -4   0   47.70    4.50
  -5  -4   0   44.80    4.60
  -5  -4   0   50.29    4.40
  -5  -4   0   36.80    4.10
  -5  -4   0   48.00    4.40
  -5  -4   0   47.40    4.50
   5   4   0   47.90    4.90
   5   4   0   38.10    4.60
   5   4   0   45.40    4.70
   5   4   0   51.49    4.80
   5   4   0   45.20    5.10
   5   4   0   47.70    4.60
   5   4   0   36.70    4.50
  -6  -4   0  103.99    8.40
  -6  -4   0  103.39    8.80
  -6  -4   0  109.69    8.60
  -6  -4   0  115.29    8.70
  -6  -4   0  116.89    8.80
  -6  -4   0  119.79    8.70
   6   4   0  134.29    9.70
   6   4   0  113.39    9.30
   6   4   0  110.29    8.90
   6   4   0   93.09    8.60
   6   4   0   90.69    8.60
   6   4   0  114.09    8.70
   6   4   0  103.89    8.80
  -7  -4   0  102.39    8.30
  -7  -4   0  104.99    8.70
  -7  -4   0  108.99    8.80
  -7  -4   0   82.39    7.50
  -7  -4   0  102.59    8.40
  -7  -4   0  105.79    8.60
   7   4   0  100.69    8.70
   7   4   0  100.89    9.10
   7   4   0  100.69    8.90
   7   4   0   83.39    8.30
   7   4   0  101.29    8.80
   7   4   0  102.49    8.50
  -8  -4   0   14.00    3.80
  -8  -4   0   17.10    3.60
  -8  -4   0   12.10    3.70
  -8  -4   0   10.80    2.60
  -8  -4   0   21.40    3.90
   8   4   0   19.00    4.60
   8   4   0   10.10    3.40
   8   4   0   16.10    3.90
   8   4   0   12.20    3.40
   8   4   0   15.00    4.30
   6  -5   0   -0.40    1.90
   6  -5   0   -1.00    2.50
  -6   5   0    5.20    3.10
  -6   5   0   -4.70    3.00
  -6   5   0    3.50    3.60
  -6   5   0    1.10    3.40
  -6   5   0   -4.80    2.80
   5  -5   0   30.10    5.00
   5  -5   0   32.10    4.50
   5  -5   0   28.80    4.30
   5  -5   0   22.90    3.60
   5  -5   0   43.10    4.80
   5  -5   0   44.60    4.80
  -5   5   0   17.70    5.30
  -5   5   0   43.80    5.90
  -5   5   0   33.00    5.60
  -5   5   0   27.80    4.80
  -5   5   0   30.10    4.90
  -5   5   0   31.70    5.20
   4  -5   0   34.30    4.30
   4  -5   0   26.70    3.50
   4  -5   0   32.80    4.10
   4  -5   0   31.90    4.40
  -4   5   0   30.20    4.40
  -4   5   0   33.40    4.90
  -4   5   0   28.80    4.20
  -4   5   0   30.10    4.70
   3  -5   0  228.98   14.90
   3  -5   0  227.98   15.00
   3  -5   0  242.78   15.30
   3  -5   0  239.38   15.00
   3  -5   0  236.28   15.90
   3  -5   0  232.28   15.20
  -3   5   0  236.38   15.50
  -3   5   0  200.68   14.50
  -3   5   0  208.88   15.40
  -3   5   0  244.78   15.50
  -3   5   0  237.58   15.70
  -3   5   0  217.78   16.20
   2  -5   0   24.50    2.80
   2  -5   0   24.90    2.90
   2  -5   0   24.90    3.70
   2  -5   0   22.30    2.80
   2  -5   0   18.80    2.80
   2  -5   0   22.90    2.80
  -2   5   0   27.60    3.50
  -2   5   0   26.20    4.00
  -2   5   0   23.10    3.10
  -2   5   0   24.00    3.00
  -2   5   0   23.70    2.80
  -2   5   0   27.50    3.50
   1  -5   0  649.14   38.10
   1  -5   0  653.43   38.00
   1  -5   0  648.44   38.10
   1  -5   0  639.04   38.20
   1  -5   0  572.74   38.30
  -1   5   0  716.63   38.50
  -1   5   0  633.04   38.40
  -1   5   0  657.13   38.30
  -1   5   0  614.94   38.20
  -1   5   0  564.94   37.60
  -1   5   0  626.94   39.20
  -1   5   0  586.64   38.30
   0  -5   0  136.89    8.60
   0  -5   0  136.29    8.10
   0  -5   0  130.09    8.50
   0  -5   0  127.19    8.00
   0  -5   0  133.19    8.10
   0  -5   0  125.29    8.80
   0   5   0  121.59    8.40
   0   5   0  125.29    9.40
   0   5   0  135.89    8.40
   0   5   0  120.69    8.30
   0   5   0  131.19    8.30
   0   5   0  151.58    9.00
   0   5   0  126.29    8.30
  -1  -5   0  119.69    8.20
  -1  -5   0  126.99    8.00
  -1  -5   0  124.49    7.80
   1   5   0  118.89    7.30
   1   5   0  111.69    7.20
   1   5   0  116.09    7.30
   1   5   0  114.79    7.90
   1   5   0  105.99    7.20
   1   5   0  106.59    8.40
   1   5   0  123.29    8.10
   1   5   0  139.89    8.40
  -2  -5   0   95.59    5.90
  -2  -5   0   96.09    6.50
  -2  -5   0  105.29    6.50
  -2  -5   0   98.69    5.90
  -2  -5   0   91.19    6.80
  -2  -5   0   93.69    5.90
   2   5   0   85.69    6.50
   2   5   0   86.69    6.10
   2   5   0   82.49    6.90
   2   5   0  109.69    7.70
   2   5   0   89.49    6.10
   2   5   0   84.39    6.10
   2   5   0  108.19    6.50
   2   5   0  109.09    6.70
  -3  -5   0   79.79    5.50
  -3  -5   0   83.29    5.50
  -3  -5   0   84.19    5.70
  -3  -5   0   76.29    5.40
  -3  -5   0   82.59    6.30
  -3  -5   0   81.99    5.50
  -3  -5   0   72.89    5.90
   3   5   0   81.09    5.60
   3   5   0   71.19    5.50
   3   5   0   90.59    6.20
   3   5   0   70.39    5.60
   3   5   0   83.59    5.60
   3   5   0   72.99    5.70
   3   5   0   78.19    5.80
   3   5   0   77.09    6.40
   3   5   0   86.69    5.60
  -4  -5   0   31.30    3.70
  -4  -5   0   35.60    3.00
  -4  -5   0   42.00    3.60
  -4  -5   0   37.30    3.70
  -4  -5   0   39.60    3.60
  -4  -5   0   39.70    3.50
  -4  -5   0   38.10    4.30
  -4  -5   0   44.50    3.80
   4   5   0   37.60    4.60
   4   5   0   38.50    3.90
   4   5   0   37.90    3.80
   4   5   0   41.30    3.80
   4   5   0   44.30    4.10
   4   5   0   45.60    5.40
   4   5   0   42.60    4.00
   4   5   0   42.40    4.00
  -5  -5   0  435.56   26.20
  -5  -5   0  432.46   26.30
  -5  -5   0  412.16   26.70
  -5  -5   0  416.76   26.20
  -5  -5   0  421.36   26.20
   5   5   0  435.76   26.60
   5   5   0  392.86   26.40
   5   5   0  408.96   26.50
   5   5   0  452.05   26.80
   5   5   0  397.36   26.40
   5   5   0  442.96   27.30
   5   5   0  370.56   26.40
  -6  -5   0   29.40    4.30
  -6  -5   0   36.00    4.00
  -6  -5   0   33.90    4.30
  -6  -5   0   39.80    5.40
  -6  -5   0   28.00    5.30
   6   5   0   37.90    5.00
   6   5   0   35.40    5.20
   6   5   0   36.80    4.90
   6   5   0   33.20    4.60
   6   5   0   41.40    4.70
   6   5   0   40.70    5.20
   6   5   0   41.90    4.90
  -7  -5   0   34.10    4.40
  -7  -5   0   40.10    4.80
  -7  -5   0   37.20    5.00
  -7  -5   0   45.20    4.90
  -7  -5   0   47.00    6.80
   7   5   0   39.90    5.60
   7   5   0   35.50    5.20
   7   5   0   42.50    5.70
   7   5   0   43.00    5.60
   7   5   0   39.20    5.10
   7   5   0   34.40    5.00
   7   5   0   44.60    6.10
  -8  -5   0   98.79    8.30
  -8  -5   0   69.49    7.10
  -8  -5   0  102.99    8.30
   8   5   0   74.89   12.20
   8   5   0   85.59    8.60
   8   5   0   87.29    8.40
   8   5   0   86.89    8.40
   8   5   0   86.49    8.50
   8   5   0  103.09    9.30
   8   5   0   83.79    8.40
   5  -6   0    9.90    2.80
   5  -6   0    5.30    2.30
   5  -6   0    6.80    2.60
  -5   6   0   12.90    3.60
  -5   6   0   13.90    4.50
  -5   6   0   14.90    4.50
  -5   6   0   16.00    4.10
  -5   6   0    7.30    3.20
  -5   6   0   12.30    4.30
   4  -6   0  141.59   10.40
   4  -6   0  157.78   11.70
   4  -6   0  146.39   10.60
   4  -6   0  131.59   10.30
   4  -6   0  122.49   10.90
  -4   6   0  153.08   11.20
  -4   6   0  148.89   11.50
  -4   6   0  177.28   12.20
  -4   6   0  152.88   11.00
  -4   6   0  138.09   12.00
  -4   6   0  134.29   11.10
   3  -6   0  168.18   11.70
   3  -6   0  195.98   12.80
   3  -6   0  161.08   12.60
   3  -6   0  165.78   11.70
   3  -6   0  166.08   11.70
  -3   6   0  184.98   12.40
  -3   6   0  172.18   12.40
  -3   6   0  160.88   12.10
  -3   6   0  142.49   14.10
  -3   6   0  186.78   13.80
  -3   6   0  202.88   13.10
   2  -6   0   16.80    2.30
   2  -6   0   18.10    4.40
   2  -6   0   17.40    2.50
   2  -6   0   21.50    2.80
   2  -6   0   18.40    2.70
   2  -6   0   13.90    2.30
  -2   6   0   16.40    3.90
  -2   6   0   21.30    3.10
  -2   6   0   17.50    3.10
  -2   6   0   15.50    3.10
  -2   6   0   18.40    2.90
   1  -6   0   51.79    3.90
   1  -6   0   51.29    3.90
   1  -6   0   49.40    3.80
   1  -6   0   45.30    4.50
   1  -6   0   53.39    3.80
   1  -6   0   51.59    4.40
  -1   6   0   55.99    4.70
  -1   6   0   52.39    4.30
  -1   6   0   61.09    5.80
  -1   6   0   48.80    4.10
  -1   6   0   47.00    3.40
  -1   6   0   51.89    4.20
  -1   6   0   48.70    4.30
   0  -6   0  122.49    7.30
   0  -6   0  121.49    7.30
   0  -6   0  124.19    7.30
   0  -6   0  109.79    8.30
   0  -6   0  125.79    7.30
   0  -6   0  120.59    8.10
   0   6   0  109.09    7.90
   0   6   0  117.09    7.70
   0   6   0  134.09    9.50
   0   6   0  111.09    7.80
   0   6   0  131.19    7.90
   0   6   0  117.49    7.70
  -1  -6   0    1.10    1.20
  -1  -6   0   -0.10    1.50
  -1  -6   0    1.30    1.40
   1   6   0    1.60    1.20
   1   6   0    0.00    0.30
   1   6   0    0.40    1.60
   1   6   0   -1.50    1.30
   1   6   0    0.30    0.50
   1   6   0    1.20    1.50
   1   6   0    0.10    0.30
   1   6   0    0.30    0.80
   1   6   0    0.90    1.00
  -2  -6   0   26.90    3.20
  -2  -6   0   33.50    3.10
  -2  -6   0   31.80    2.90
   2   6   0   28.30    2.20
   2   6   0   27.60    2.90
   2   6   0   31.10    3.80
   2   6   0   34.20    3.10
   2   6   0   27.30    2.60
   2   6   0   24.60    2.10
   2   6   0   30.50    2.10
   2   6   0   26.90    3.40
  -3  -6   0  200.48   12.30
  -3  -6   0  203.68   12.60
  -3  -6   0  182.58   13.10
  -3  -6   0  200.98   12.20
   3   6   0  215.58   12.60
   3   6   0  184.08   13.50
   3   6   0  193.78   12.60
   3   6   0  224.38   12.70
   3   6   0  186.98   12.90
   3   6   0  184.28   12.40
  -4  -6   0   25.70    2.60
  -4  -6   0   30.40    2.90
  -4  -6   0   30.10    3.10
  -4  -6   0   29.90    2.80
  -4  -6   0   23.40    3.40
  -4  -6   0   28.40    2.70
  -4  -6   0   21.60    3.30
   4   6   0   23.70    2.90
   4   6   0   33.00    3.10
   4   6   0   26.30    3.40
   4   6   0   33.10    4.50
   4   6   0   26.50    3.10
   4   6   0   29.00    3.00
   4   6   0   26.60    3.30
  -5  -6   0   28.80    3.40
  -5  -6   0   18.50    3.00
  -5  -6   0   28.70    3.10
  -5  -6   0   30.20    3.60
  -5  -6   0   28.10    3.30
  -5  -6   0   29.00    4.10
   5   6   0   28.40    3.70
   5   6   0   25.60    3.80
   5   6   0   26.50    3.70
   5   6   0   28.40    3.90
   5   6   0   33.10    3.70
   5   6   0   28.60    4.60
   5   6   0   26.30    3.80
  -6  -6   0    1.00    2.00
  -6  -6   0    2.90    1.80
  -6  -6   0   -0.90    1.40
  -6  -6   0    2.10    1.80
  -6  -6   0    0.90    1.70
   6   6   0    0.70    2.10
   6   6   0    3.80    2.50
   6   6   0   -1.90    1.90
   6   6   0    1.90    2.30
   6   6   0    0.40    2.10
   6   6   0    0.30    4.40
  -7  -6   0   12.00    3.00
  -7  -6   0   13.00    3.30
  -7  -6   0   11.70    2.80
  -7  -6   0   10.70    2.80
  -7  -6   0    9.60    2.70
   7   6   0   12.00    3.30
   7   6   0    8.30    3.70
   7   6   0   12.30    3.20
   7   6   0   15.30    3.80
   7   6   0   16.70    3.70
   7   6   0   16.20    3.70
   7   6   0   10.60    3.10
  -8  -6   0   13.80    3.40
  -8  -6   0   16.80    3.60
  -8  -6   0    8.90    2.90
   8   6   0   12.70    3.80
   8   6   0   22.20    4.30
   8   6   0   16.40    3.80
   8   6   0   18.90    5.20
   8   6   0   22.50    5.10
   8   6   0   17.00    4.00
   8   6   0   10.10    4.70
   4  -7   0   -0.30    1.70
   4  -7   0    1.30    2.10
   4  -7   0   -1.00    1.90
   4  -7   0    0.00    1.80
   4  -7   0    5.70    2.40
  -4   7   0   -0.70    2.70
  -4   7   0    0.80    3.30
  -4   7   0    0.50    2.20
  -4   7   0    4.90    2.80
  -4   7   0    6.70    2.50
  -4   7   0    0.60    2.30
   3  -7   0   84.09    6.80
   3  -7   0   77.39    6.60
   3  -7   0   89.69    6.50
   3  -7   0   73.09    6.90
   3  -7   0   94.99    6.70
   3  -7   0   84.09    6.70
  -3   7   0   88.99    7.30
  -3   7   0   87.29    7.10
  -3   7   0   75.89    7.80
  -3   7   0   90.59    7.30
  -3   7   0   90.89    7.50
  -3   7   0   99.49    9.00
   2  -7   0    0.80    1.70
   2  -7   0    1.80    1.90
   2  -7   0   -0.10    1.40
   2  -7   0    2.80    1.40
   2  -7   0    2.90    1.30
  -2   7   0    4.50    1.90
  -2   7   0    4.20    2.60
  -2   7   0    3.60    1.70
  -2   7   0    3.60    3.40
  -2   7   0    1.90    1.70
   1  -7   0   15.10    2.60
   1  -7   0   11.70    1.60
   1  -7   0   12.70    2.60
   1  -7   0   13.60    1.60
   1  -7   0   13.50    1.70
  -1   7   0   14.60    2.50
  -1   7   0   15.60    3.70
  -1   7   0   13.10    2.30
  -1   7   0   11.10    1.90
  -1   7   0   15.90    2.10
   0  -7   0  140.59   12.30
   0  -7   0  144.19   10.00
   0   7   0  157.28    9.90
   0   7   0  149.59    9.60
   0   7   0  148.89    9.50
   0   7   0  174.48   11.90
   0   7   0  149.88    9.60
  -1  -7   0  429.66   26.60
  -1  -7   0  406.46   26.20
   1   7   0  430.86   26.60
   1   7   0  425.76   26.70
   1   7   0  444.56   27.70
  -2  -7   0   30.20    3.40
  -2  -7   0   36.80    3.70
  -2  -7   0   35.70    4.00
   2   7   0   32.70    3.50
   2   7   0   37.10    4.00
   2   7   0   34.60    3.50
   2   7   0   33.90    4.40
  -3  -7   0   92.09    6.50
  -3  -7   0   81.59    7.10
   3   7   0   90.19    6.00
   3   7   0   83.39    5.80
   3   7   0   92.59    6.00
   3   7   0   83.49    7.50
   3   7   0   96.99    7.70
   3   7   0   91.69    5.90
  -4  -7   0  145.99    9.00
  -4  -7   0  134.59    8.90
  -4  -7   0  141.59    9.00
  -4  -7   0  145.59    9.30
  -4  -7   0  125.89   10.00
   4   7   0  129.39    9.50
   4   7   0  151.68   10.00
   4   7   0  133.79   10.80
   4   7   0  142.59    9.30
   4   7   0  145.29    9.60
   4   7   0  142.39    9.40
  -5  -7   0    2.30    1.60
  -5  -7   0    1.50    1.20
  -5  -7   0    1.90    1.20
  -5  -7   0    0.30    1.70
  -5  -7   0    4.00    1.40
  -5  -7   0    5.80    1.90
  -5  -7   0    1.30    1.60
   5   7   0    3.10    2.00
   5   7   0    1.60    2.20
   5   7   0    3.60    2.70
   5   7   0    4.90    2.10
   5   7   0    2.80    2.10
   5   7   0    3.60    1.80
   5   7   0    5.00    1.90
  -6  -7   0   16.60    2.90
  -6  -7   0   20.20    3.20
  -6  -7   0    9.90    2.70
  -6  -7   0   19.00    2.70
  -6  -7   0   17.20    2.60
  -6  -7   0   18.70    4.10
   6   7   0   13.60    3.00
   6   7   0   12.30    3.90
   6   7   0   25.30    4.10
   6   7   0   17.80    3.50
   6   7   0   14.40    3.20
   6   7   0   22.30    3.70
   6   7   0   13.60    2.90
  -7  -7   0    0.30    1.70
  -7  -7   0   -0.90    1.80
  -7  -7   0    2.20    1.80
  -7  -7   0   -1.40    1.90
  -7  -7   0   -1.30    2.10
   7   7   0    1.40    2.80
   7   7   0    1.40    3.10
   7   7   0    0.00    1.80
   7   7   0    4.40    2.50
   7   7   0    0.20    2.10
   7   7   0   -1.30    2.30
   7   7   0   -2.00    2.50
  -8  -7   0    7.30    2.50
  -8  -7   0    4.90    2.60
   8   7   0    0.90    2.90
   8   7   0   10.20    4.30
   8   7   0    3.60    3.10
   8   7   0    8.70    3.40
   8   7   0    8.10    3.40
   8   7   0    2.40    2.80
   8   7   0   10.00    3.50
   3  -8   0    6.10    2.40
   3  -8   0    2.50    2.20
   3  -8   0    5.90    2.30
   3  -8   0    2.80    1.70
  -3   8   0    1.20    2.40
  -3   8   0    3.10    3.60
  -3   8   0    1.90    3.20
  -3   8   0    3.80    2.50
  -3   8   0    2.30    1.80
  -3   8   0   -0.80    1.90
   2  -8   0   12.90    1.90
   2  -8   0    8.90    2.70
   2  -8   0   16.20    2.20
   2  -8   0   14.50    2.80
   2  -8   0   13.50    2.10
  -2   8   0   12.60    2.30
  -2   8   0   19.00    4.60
  -2   8   0   13.50    2.40
  -2   8   0   16.90    2.90
  -2   8   0   12.90    3.40
   1  -8   0   28.10    3.90
   1  -8   0   29.90    3.60
   1  -8   0   28.50    2.30
   1  -8   0   28.50    2.10
   1  -8   0   28.60    2.10
  -1   8   0   32.00    3.70
  -1   8   0   47.20    6.50
  -1   8   0   24.80    2.80
  -1   8   0   29.70    3.10
  -1   8   0   26.00    2.70
   0  -8   0   48.90    4.50
   0  -8   0   46.80    4.80
   0   8   0   52.19    3.60
   0   8   0   49.80    3.40
   0   8   0   58.19    6.20
   0   8   0   53.29    4.10
   0   8   0   44.70    3.30
  -1  -8   0    0.80    1.80
  -1  -8   0   -0.10    1.60
   1   8   0    0.10    1.40
   1   8   0    2.40    2.60
   1   8   0    1.60    1.60
  -2  -8   0   13.30    2.30
  -2  -8   0   12.20    2.90
   2   8   0   13.60    2.60
   2   8   0   16.80    3.30
   2   8   0   12.10    2.70
  -3  -8   0  280.77   19.30
  -3  -8   0  300.17   18.80
   3   8   0  287.27   19.00
   3   8   0  320.97   20.00
  -4  -8   0   25.30    3.90
  -4  -8   0   24.60    3.10
   4   8   0   28.20    2.60
   4   8   0   27.20    3.50
   4   8   0   20.10    2.30
   4   8   0   22.60    2.40
   4   8   0   22.10    2.60
   4   8   0   25.50    4.40
  -5  -8   0   -1.00    1.90
  -5  -8   0    0.10    0.90
  -5  -8   0    2.80    1.30
  -5  -8   0    0.70    1.30
   5   8   0   -0.40    1.70
   5   8   0   -0.40    1.20
   5   8   0   -0.20    1.70
   5   8   0    2.40    2.80
   5   8   0    2.10    1.50
  -6  -8   0   18.10    2.90
  -6  -8   0   16.60    2.90
  -6  -8   0   22.40    3.00
  -6  -8   0   26.10    2.90
  -6  -8   0   16.40    3.40
   6   8   0   22.70    3.50
   6   8   0   18.70    3.40
   6   8   0   19.90    4.50
   6   8   0   22.90    3.50
   6   8   0   22.50    4.10
   6   8   0   28.60    4.10
  -7  -8   0   17.00    2.70
  -7  -8   0   18.30    3.20
  -7  -8   0    9.00    2.70
  -7  -8   0    8.60    2.90
  -7  -8   0    9.70    2.30
   7   8   0   13.30    3.40
   7   8   0   16.90    4.00
   7   8   0    8.10    3.00
   7   8   0   18.20    3.30
   7   8   0   13.80    3.70
   7   8   0   21.30    3.70
   7   8   0   23.90    5.00
   2  -9   0    4.10    2.30
   2  -9   0    1.90    1.10
   2  -9   0    4.20    1.10
   2  -9   0    2.80    2.30
   2  -9   0    2.80    1.20
   2  -9   0    2.70    0.90
  -2   9   0    6.70    3.70
  -2   9   0   -4.10    2.70
  -2   9   0    4.80    1.80
  -2   9   0    2.80    1.80
  -2   9   0    3.10    1.50
  -2   9   0    0.20    1.50
   1  -9   0   14.70    3.20
   1  -9   0   12.20    2.70
  -1   9   0   15.10    4.10
  -1   9   0   14.80    1.80
  -1   9   0   12.90    3.30
  -1   9   0   14.00    2.10
  -1   9   0   14.50    2.00
   0  -9   0   -0.20    1.90
   0  -9   0   -1.30    1.70
   0   9   0    0.90    2.80
   0   9   0    0.10    1.10
   0   9   0    1.80    1.70
  -1  -9   0   -1.90    1.70
  -1  -9   0    0.60    1.90
   1   9   0    0.60    1.40
   1   9   0   -0.30    1.70
  -2  -9   0  153.08   10.20
  -2  -9   0  142.99   10.40
   2   9   0  149.69   10.80
   2   9   0  146.69   10.40
   2   9   0  138.19   11.70
  -3  -9   0   70.09    6.60
  -3  -9   0   70.99    6.00
   3   9   0   88.59    7.20
   3   9   0   60.59    6.70
   3   9   0   70.99    5.90
  -4  -9   0    6.70    2.80
  -4  -9   0    7.50    2.10
   4   9   0    7.00    1.00
   4   9   0    7.50    1.10
   4   9   0    8.10    3.20
   4   9   0    5.40    1.80
  -5  -9   0   24.90    3.10
  -5  -9   0   20.40    3.90
   5   9   0   21.20    2.50
   5   9   0   25.00    2.90
   5   9   0   22.80    2.80
   5   9   0   23.00    3.50
   5   9   0   23.20    2.50
   5   9   0   36.00    5.50
  -6  -9   0    5.70    2.60
  -6  -9   0    4.30    1.60
  -6  -9   0    1.90    1.30
   6   9   0    5.90    1.80
   6   9   0    5.30    1.90
   6   9   0    6.50    3.40
   6   9   0    5.60    2.50
   6   9   0   11.70    3.80
   6   9   0    8.10    2.30
   0 -10   0    0.40    2.00
   0 -10   0    5.00    2.50
   0  10   0    1.90    2.00
   0  10   0    9.20    3.90
   0  10   0    3.00    1.00
  -1 -10   0    7.70    2.30
  -1 -10   0    9.70    2.80
   1  10   0   10.10    2.40
   1  10   0    5.40    3.30
   1  10   0   11.60    2.40
  -2 -10   0   28.20    3.70
   2  10   0   30.10    4.00
   2  10   0   28.70    5.30
   2  10   0   28.70    4.20
  -3 -10   0   20.70    3.30
   3  10   0   24.20    4.60
   3  10   0   19.50    3.00
   3  10   0   28.60    4.50
  -4 -10   0   -0.10    2.40
  -4 -10   0    3.90    2.00
   4  10   0    2.80    2.40
   4  10   0   -3.30    1.40
   4  10   0   -2.00    2.50
  -5 -10   0    6.00    2.00
  -5 -10   0    7.20    3.00
   5  10   0    5.30    1.00
   5  10   0    4.20    3.60
   5  10   0    3.70    2.10
   4  10  -1    0.50    2.60
   4  10  -1    0.20    1.40
   4  10  -1    2.90    2.60
  -4 -10   1    1.10    2.40
   3  10  -1    2.60    2.60
   3  10  -1    6.30    1.90
   3  10  -1    4.40    3.30
  -3 -10   1    6.40    2.30
   2  10  -1    7.60    3.70
   2  10  -1    9.20    2.60
  -2 -10   1    9.70    2.40
  -2 -10   1    9.80    2.70
   1  10  -1    2.40    3.40
   1  10  -1    3.80    1.80
   1  10  -1    5.40    2.00
   1  10  -1    0.80    1.60
  -1 -10   1    2.80    2.30
  -1 -10   1    5.00    2.00
   6   9  -1    9.30    2.00
   6   9  -1    4.40    3.30
   6   9  -1    8.20    2.40
   6   9  -1    6.50    3.80
   6   9  -1    7.00    1.90
   6   9  -1    2.30    2.00
   6   9  -1    3.90    2.10
  -6  -9   1    6.00    1.50
  -6  -9   1    6.30    2.60
  -6  -9   1    5.70    1.70
   5   9  -1    9.50    3.50
   5   9  -1    5.20    1.50
   5   9  -1    5.10    1.50
   5   9  -1    2.90    1.50
   5   9  -1    8.60    2.00
   5   9  -1    8.30    2.00
  -5  -9   1    8.50    2.90
  -5  -9   1    7.70    0.90
  -5  -9   1    8.30    1.40
  -5  -9   1    8.20    1.00
  -5  -9   1    9.50    2.10
   4   9  -1    3.70    3.40
   4   9  -1    2.10    0.90
   4   9  -1    2.80    1.20
   4   9  -1    2.10    2.00
   4   9  -1    1.90    1.10
   4   9  -1    2.20    0.90
  -4  -9   1    1.50    2.30
  -4  -9   1    3.00    1.80
   3   9  -1   12.40    3.00
   3   9  -1    4.80    1.60
  -3  -9   1    6.20    2.20
   2   9  -1   49.70    4.90
   2   9  -1   50.29    7.60
  -2  -9   1   38.90    4.50
  -2  -9   1   48.20    4.40
   1   9  -1   29.30    3.50
   1   9  -1   27.90    3.30
   1   9  -1   23.30    4.60
  -1  -9   1   24.20    3.20
  -1  -9   1   24.40    3.60
   0   9  -1    3.10    3.10
   0   9  -1   11.80    2.30
   0   9  -1    8.20    1.40
   0   9  -1    6.90    2.30
   0   9  -1    7.20    0.90
   0   9  -1    8.10    1.30
   0   9  -1    7.50    1.30
   0  -9   1    9.20    2.40
   0  -9   1   10.70    2.70
  -1   9  -1    2.00    1.20
  -1   9  -1    6.70    3.30
  -1   9  -1    1.60    2.00
  -1   9  -1    5.90    1.80
  -1   9  -1    2.90    1.40
   1  -9   1    3.10    1.90
   1  -9   1    1.90    2.30
   7   8  -1    1.10    3.40
   7   8  -1    5.20    2.50
   7   8  -1    3.90    2.70
   7   8  -1    1.00    2.10
   7   8  -1   -1.90    2.90
   7   8  -1    2.10    2.50
   7   8  -1    2.60    2.40
  -7  -8   1    0.80    1.90
  -7  -8   1    4.80    1.70
  -7  -8   1    0.40    1.80
  -7  -8   1    0.80    2.00
  -7  -8   1    1.90    2.40
   6   8  -1    5.00    2.70
   6   8  -1    2.10    1.80
   6   8  -1    2.30    2.10
   6   8  -1    2.30    1.90
   6   8  -1    2.70    1.80
   6   8  -1    4.30    2.30
   6   8  -1    1.30    3.00
  -6  -8   1    3.50    1.80
  -6  -8   1    4.40    1.90
  -6  -8   1    0.10    1.30
  -6  -8   1    3.90    1.60
  -6  -8   1    2.60    2.20
  -6  -8   1    3.70    1.90
   5   8  -1   32.80    3.50
   5   8  -1   28.40    3.50
   5   8  -1   30.70    3.70
   5   8  -1   33.90    5.40
   5   8  -1   35.10    4.20
  -5  -8   1   34.50    4.50
  -5  -8   1   30.90    2.80
  -5  -8   1   30.40    3.20
   4   8  -1   61.49    5.00
   4   8  -1   65.39    4.90
   4   8  -1   65.09    5.10
   4   8  -1   81.59    7.10
   4   8  -1   60.99    4.80
   4   8  -1   73.69    6.70
  -4  -8   1   65.29    4.30
  -4  -8   1   59.69    4.20
  -4  -8   1   63.29    6.00
  -4  -8   1   62.99    4.20
  -4  -8   1   73.69    5.40
   3   8  -1   45.70    3.30
   3   8  -1   47.50    3.50
   3   8  -1   46.80    3.50
   3   8  -1   46.90    4.10
   3   8  -1   43.90    3.30
   3   8  -1   46.90    5.30
  -3  -8   1   45.50    4.50
  -3  -8   1   47.90    5.10
   2   8  -1    1.70    1.90
   2   8  -1    3.10    0.60
   2   8  -1    4.30    0.60
   2   8  -1    4.50    1.60
   2   8  -1    2.80    2.50
  -2  -8   1    5.30    1.80
  -2  -8   1    4.20    1.90
   1   8  -1   20.10    1.70
   1   8  -1   22.90    4.40
   1   8  -1   17.70    1.40
   1   8  -1   18.30    2.80
   1   8  -1   25.40    3.50
   1   8  -1   21.40    1.80
  -1  -8   1   19.80    2.80
  -1  -8   1   20.20    3.10
   0   8  -1   18.40    1.90
   0   8  -1   20.50    2.30
   0   8  -1   24.20    4.60
   0   8  -1   16.50    2.00
   0   8  -1   21.30    2.30
   0  -8   1   19.50    3.20
  -1   8  -1    2.80    2.10
  -1   8  -1   -1.40    2.40
  -1   8  -1    3.20    1.80
  -1   8  -1    0.90    1.20
  -1   8  -1    1.30    1.30
  -1   8  -1    1.00    1.20
   1  -8   1    2.50    0.90
   1  -8   1    1.60    2.00
   1  -8   1    1.80    0.80
   1  -8   1    2.10    0.90
   1  -8   1    0.50    1.60
  -2   8  -1   10.60    3.90
  -2   8  -1   13.50    2.40
  -2   8  -1    8.50    2.70
  -2   8  -1   12.60    2.90
   2  -8   1   11.00    2.00
   2  -8   1    9.00    2.70
   2  -8   1    8.00    1.70
   2  -8   1   13.80    2.10
   2  -8   1    9.90    2.50
   2  -8   1   10.50    1.70
  -3   8  -1    7.90    2.50
  -3   8  -1    4.80    3.40
  -3   8  -1    7.90    4.00
  -3   8  -1    8.80    2.70
  -3   8  -1    3.80    2.60
  -3   8  -1    8.40    2.40
   3  -8   1    4.50    2.30
   3  -8   1    5.20    1.70
   3  -8   1    5.00    2.00
   3  -8   1    4.10    2.30
   3  -8   1    9.00    2.10
   8   7  -1    9.50    3.50
   8   7  -1    7.50    4.80
   8   7  -1    2.60    4.00
   8   7  -1    6.40    3.30
   8   7  -1    0.60    3.20
   8   7  -1    1.00    2.80
  -8  -7   1    0.40    2.20
  -8  -7   1   -1.20    1.90
   7   7  -1    3.50    3.20
   7   7  -1    1.90    2.30
   7   7  -1    1.30    2.30
   7   7  -1    5.00    2.70
   7   7  -1    6.80    2.90
   7   7  -1    1.80    2.40
   7   7  -1    3.80    2.60
  -7  -7   1    5.40    2.20
  -7  -7   1    3.40    2.40
  -7  -7   1   -1.10    2.10
  -7  -7   1    2.80    1.90
  -7  -7   1    0.00    1.80
   6   7  -1   11.70    3.00
   6   7  -1    8.20    3.50
   6   7  -1    8.70    3.80
   6   7  -1    9.40    2.50
   6   7  -1    7.60    3.10
   6   7  -1    9.40    2.40
   6   7  -1   12.80    3.10
  -6  -7   1    9.70    2.30
  -6  -7   1    3.70    2.00
  -6  -7   1    8.90    3.00
  -6  -7   1    5.10    1.90
  -6  -7   1    7.70    2.40
  -6  -7   1    7.70    2.10
   5   7  -1   50.79    4.70
   5   7  -1   50.89    6.30
   5   7  -1   44.70    4.60
   5   7  -1   52.39    4.60
  -5  -7   1   45.10    4.10
  -5  -7   1   48.70    4.30
  -5  -7   1   44.50    4.10
  -5  -7   1   40.60    4.70
  -5  -7   1   46.40    3.80
  -5  -7   1   41.90    3.90
  -5  -7   1   44.20    5.10
  -5  -7   1   52.19    4.20
   4   7  -1   35.20    3.80
   4   7  -1   42.50    3.90
   4   7  -1   35.70    3.50
   4   7  -1   38.50    5.10
   4   7  -1   36.20    3.80
   4   7  -1   41.90    3.70
   4   7  -1   44.30    5.50
  -4  -7   1   29.90    4.10
  -4  -7   1   39.00    3.60
  -4  -7   1   40.60    3.20
   3   7  -1   71.89    5.30
   3   7  -1   81.29    5.50
   3   7  -1   79.39    6.80
   3   7  -1   88.89    5.90
   3   7  -1   79.69    5.40
   3   7  -1   81.29    5.80
  -3  -7   1   74.39    4.90
  -3  -7   1   73.99    4.90
  -3  -7   1   76.69    7.60
  -3  -7   1   74.49    5.80
  -3  -7   1   71.19    4.90
  -3  -7   1   73.69    4.90
   2   7  -1   47.30    4.70
   2   7  -1   43.30    3.60
   2   7  -1   50.49    3.60
   2   7  -1   55.79    4.40
   2   7  -1   49.20    3.40
   2   7  -1   50.79    4.10
   2   7  -1   44.20    3.30
  -2  -7   1   45.80    4.10
  -2  -7   1   48.10    4.80
  -2  -7   1   51.19    4.30
   1   7  -1  128.29    9.90
   1   7  -1  131.69    8.50
   1   7  -1  122.59    7.90
   1   7  -1  127.59    7.70
   1   7  -1  115.69    7.90
   1   7  -1  113.19    7.70
   1   7  -1  119.59    8.60
  -1  -7   1  119.69    8.60
  -1  -7   1  122.59    8.30
   0   7  -1   -0.70    2.30
   0   7  -1    0.30    1.00
   0   7  -1   -0.90    1.00
   0   7  -1   -1.10    1.20
   0  -7   1    0.80    0.60
   0  -7   1    1.00    1.70
   0  -7   1    0.60    0.50
   0  -7   1   -0.30    0.50
   0  -7   1   -2.60    1.30
   0  -7   1    0.50    0.60
  -1   7  -1   -0.10    1.70
  -1   7  -1    3.20    2.80
  -1   7  -1    0.30    1.90
  -1   7  -1    1.10    1.30
  -1   7  -1    0.50    1.50
  -1   7  -1   -0.20    1.30
   1  -7   1   -0.30    1.00
   1  -7   1    1.60    1.00
   1  -7   1    0.90    1.60
   1  -7   1    0.40    1.10
   1  -7   1    0.60    1.00
   1  -7   1    3.20    1.90
  -2   7  -1   77.79    6.30
  -2   7  -1   88.59    6.90
  -2   7  -1   86.79    6.50
  -2   7  -1   81.19    7.00
  -2   7  -1   74.89    7.90
  -2   7  -1   76.89    6.30
   2  -7   1   75.39    5.70
   2  -7   1   71.59    5.80
   2  -7   1   78.99    6.50
   2  -7   1   64.39    6.20
   2  -7   1   72.79    6.10
  -3   7  -1   18.50    3.20
  -3   7  -1   21.40    3.80
  -3   7  -1   14.40    3.00
  -3   7  -1   15.40    3.50
  -3   7  -1   15.80    4.50
  -3   7  -1   14.30    3.20
   3  -7   1   16.00    2.60
   3  -7   1   22.80    3.20
   3  -7   1   18.40    3.00
   3  -7   1   17.30    3.20
   3  -7   1   16.30    2.90
  -4   7  -1    5.80    2.40
  -4   7  -1    5.40    3.50
  -4   7  -1   -1.80    2.70
  -4   7  -1    0.10    2.20
  -4   7  -1   -2.40    2.50
  -4   7  -1   -2.70    3.20
   4  -7   1   -2.20    1.70
   4  -7   1    0.80    2.10
   4  -7   1    0.10    2.00
   4  -7   1    3.10    2.20
   4  -7   1   -0.80    2.10
   8   6  -1   11.70    4.10
   8   6  -1    9.00    3.00
   8   6  -1    8.00    3.20
   8   6  -1    6.30    3.60
   8   6  -1    5.70    3.30
   8   6  -1    3.80    3.10
  -8  -6   1    2.30    2.70
  -8  -6   1   10.10    3.20
  -8  -6   1    4.60    2.30
   7   6  -1   12.40    3.70
   7   6  -1    7.00    3.10
   7   6  -1   11.80    3.80
   7   6  -1    8.40    3.20
   7   6  -1   13.30    3.40
   7   6  -1    4.10    2.90
   7   6  -1    5.10    2.80
  -7  -6   1   13.90    2.80
  -7  -6   1    4.00    3.90
  -7  -6   1   12.20    4.00
  -7  -6   1   11.00    2.80
  -7  -6   1   10.40    2.70
  -7  -6   1    9.30    2.70
  -7  -6   1    9.00    2.60
   6   6  -1   26.80    4.80
   6   6  -1   30.60    4.50
   6   6  -1   33.70    4.40
   6   6  -1   32.60    4.30
   6   6  -1   30.70    4.40
   6   6  -1   30.50    4.60
   6   6  -1   36.30    4.80
  -6  -6   1   36.60    4.10
  -6  -6   1   33.50    3.80
  -6  -6   1   28.30    3.90
  -6  -6   1   28.20    3.90
  -6  -6   1   28.60    3.90
   5   6  -1  231.28   15.60
   5   6  -1  199.18   15.40
   5   6  -1  259.57   16.30
   5   6  -1  236.48   15.70
   5   6  -1  241.88   15.90
   5   6  -1  260.87   16.90
   5   6  -1  240.68   15.70
  -5  -6   1  250.87   15.30
  -5  -6   1  234.48   15.30
  -5  -6   1  229.28   15.30
  -5  -6   1  229.38   16.00
  -5  -6   1  223.98   15.20
  -5  -6   1  233.88   14.50
   4   6  -1  176.48   11.80
   4   6  -1  180.98   11.90
   4   6  -1  186.28   13.00
   4   6  -1  164.28   11.90
   4   6  -1  190.78   11.60
   4   6  -1  160.08   11.80
   4   6  -1  194.38   12.00
  -4  -6   1  184.48   11.40
  -4  -6   1  157.08   12.00
  -4  -6   1  190.88   12.50
  -4  -6   1  177.48   11.60
  -4  -6   1  176.38   11.50
  -4  -6   1  160.98   12.50
  -4  -6   1  187.18   11.70
  -4  -6   1  182.68   11.60
   3   6  -1    5.40    1.40
   3   6  -1    6.40    1.70
   3   6  -1    4.80    1.20
   3   6  -1    1.90    1.20
   3   6  -1    8.00    1.60
   3   6  -1    6.60    2.30
   3   6  -1    4.80    1.30
  -3  -6   1    2.70    1.40
  -3  -6   1    5.00    1.20
  -3  -6   1    5.10    1.10
  -3  -6   1    8.00    2.10
  -3  -6   1    5.10    1.20
  -3  -6   1    5.70    2.00
   2   6  -1   51.99    4.30
   2   6  -1   58.19    4.30
   2   6  -1   59.79    4.30
   2   6  -1   64.29    4.60
   2   6  -1   53.19    5.00
   2   6  -1   54.49    4.10
   2   6  -1   53.99    4.10
  -2  -6   1   65.39    4.60
  -2  -6   1   59.89    3.80
  -2  -6   1   61.59    3.80
  -2  -6   1   65.29    4.70
  -2  -6   1   58.89    3.80
  -2  -6   1   61.49    3.80
  -2  -6   1   56.89    5.00
   1   6  -1    2.00    0.70
   1   6  -1    0.40    1.00
   1   6  -1    1.00    0.80
   1   6  -1    2.10    0.90
   1   6  -1    4.30    1.50
   1   6  -1    1.50    1.20
   1   6  -1    1.80    1.10
   1   6  -1   -0.10    1.90
  -1  -6   1    0.10    1.20
  -1  -6   1    1.80    0.40
  -1  -6   1    2.40    0.40
  -1  -6   1    1.10    1.50
   0   6  -1  106.49    7.70
   0   6  -1  132.19    9.50
   0   6  -1  130.69    7.80
   0   6  -1  131.29    8.00
   0   6  -1  116.19    7.70
   0   6  -1  105.39    7.80
   0  -6   1  118.79    7.90
   0  -6   1  120.59    7.50
   0  -6   1  104.39    8.10
   0  -6   1  112.79    7.40
  -1   6  -1  155.68   12.90
  -1   6  -1  185.28   12.00
  -1   6  -1  192.08   11.80
  -1   6  -1  169.28   11.70
  -1   6  -1  189.38   12.00
   1  -6   1  173.88   11.40
   1  -6   1  180.18   11.60
   1  -6   1  182.18   11.50
   1  -6   1  180.48   11.50
   1  -6   1  167.58   11.90
  -2   6  -1  293.37   18.70
  -2   6  -1  297.47   18.70
  -2   6  -1  273.67   18.40
  -2   6  -1  266.37   21.10
  -2   6  -1  274.87   18.50
  -2   6  -1  287.87   19.70
   2  -6   1  287.17   18.10
   2  -6   1  282.37   18.00
   2  -6   1  287.67   18.10
   2  -6   1  287.57   18.20
   2  -6   1  285.37   18.10
  -3   6  -1  206.88   13.70
  -3   6  -1  198.88   13.20
  -3   6  -1  194.78   14.60
  -3   6  -1  179.48   13.20
  -3   6  -1  184.38   13.20
  -3   6  -1  189.08   13.00
   3  -6   1  172.78   12.40
   3  -6   1  175.18   12.40
   3  -6   1  173.38   12.30
  -4   6  -1    0.00    2.50
  -4   6  -1    6.00    3.20
  -4   6  -1    0.70    2.30
  -4   6  -1   -0.80    2.20
  -4   6  -1   -1.10    2.80
  -4   6  -1    2.60    2.40
   4  -6   1   -1.50    2.80
   4  -6   1    1.40    2.10
   4  -6   1    2.20    2.30
   4  -6   1    0.10    2.00
   4  -6   1   -2.50    2.10
   4  -6   1   -0.20    1.90
   4  -6   1   -2.30    1.80
  -5   6  -1    8.80    3.70
  -5   6  -1   12.20    4.20
  -5   6  -1    7.70    3.20
  -5   6  -1    5.30    4.00
  -5   6  -1    8.30    3.40
  -5   6  -1    5.60    3.30
   5  -6   1    6.20    4.80
   5  -6   1    5.60    2.30
   5  -6   1    6.60    2.60
   5  -6   1    6.00    2.60
   8   5  -1   11.80    4.00
   8   5  -1   16.40    4.10
   8   5  -1    7.80    3.10
   8   5  -1    9.80    4.20
   8   5  -1   14.20    3.80
   8   5  -1   13.10    3.70
  -8  -5   1   10.40    2.90
  -8  -5   1    9.30    3.50
  -8  -5   1    5.60    2.60
   7   5  -1    6.20    3.10
   7   5  -1    7.70    3.00
   7   5  -1   10.10    3.70
   7   5  -1    7.50    3.20
   7   5  -1    7.90    2.40
   7   5  -1    3.50    2.90
   7   5  -1    5.70    2.80
  -7  -5   1    9.40    2.60
  -7  -5   1    3.90    2.10
  -7  -5   1    5.50    3.20
  -7  -5   1    8.80    2.90
  -7  -5   1    9.10    2.60
  -7  -5   1    6.90    2.60
   6   5  -1   61.39    5.90
   6   5  -1   58.39    5.80
   6   5  -1   62.39    6.10
   6   5  -1   66.39    6.70
   6   5  -1   58.59    6.10
   6   5  -1   70.29    6.40
   6   5  -1   63.09    5.80
  -6  -5   1   56.39    5.70
  -6  -5   1   58.69    5.50
  -6  -5   1   46.70    5.60
  -6  -5   1   64.69    5.50
  -6  -5   1   64.89    8.50
   5   5  -1    1.40    2.10
   5   5  -1    2.40    2.00
   5   5  -1    1.60    2.00
   5   5  -1    2.10    2.40
   5   5  -1    1.40    1.60
   5   5  -1    0.80    1.90
   5   5  -1    1.90    2.20
  -5  -5   1    2.10    1.70
  -5  -5   1   -0.40    1.50
  -5  -5   1    6.40    2.30
  -5  -5   1    3.20    1.60
  -5  -5   1    3.90    1.70
  -5  -5   1    5.20    1.90
   4   5  -1   11.20    2.80
   4   5  -1   13.60    2.30
   4   5  -1   13.60    2.60
   4   5  -1   13.10    2.30
   4   5  -1   17.40    2.10
   4   5  -1   17.20    2.90
   4   5  -1   18.90    2.50
   4   5  -1   12.60    2.40
  -4  -5   1   13.40    2.10
  -4  -5   1   13.70    2.10
  -4  -5   1   15.80    2.30
  -4  -5   1   10.30    2.20
  -4  -5   1   23.40    3.20
  -4  -5   1   15.70    1.80
  -4  -5   1   13.50    2.20
  -4  -5   1   14.10    2.30
   3   5  -1   14.00    2.10
   3   5  -1   19.00    2.10
   3   5  -1   17.40    2.30
   3   5  -1   15.00    2.10
   3   5  -1   20.70    2.20
   3   5  -1   23.20    2.90
   3   5  -1   20.70    2.50
   3   5  -1   15.80    3.00
  -3  -5   1   17.20    2.00
  -3  -5   1   17.50    2.60
  -3  -5   1   15.90    2.10
  -3  -5   1   18.50    2.10
  -3  -5   1   21.90    2.20
  -3  -5   1   18.70    2.90
  -3  -5   1   21.10    2.20
  -3  -5   1   14.70    1.90
   2   5  -1    8.90    2.10
   2   5  -1    9.60    2.00
   2   5  -1    9.00    1.50
   2   5  -1   15.30    2.40
   2   5  -1   11.80    1.50
   2   5  -1   14.00    1.80
   2   5  -1   10.30    1.50
   2   5  -1    8.90    1.40
  -2  -5   1   13.20    1.40
  -2  -5   1   10.10    1.20
  -2  -5   1    7.80    1.90
  -2  -5   1   10.80    1.30
  -2  -5   1   11.00    1.30
  -2  -5   1   13.60    1.90
  -2  -5   1    7.10    1.90
   1   5  -1   23.90    2.20
   1   5  -1   33.50    2.70
   1   5  -1   26.90    2.30
   1   5  -1   34.30    5.40
   1   5  -1   28.70    2.60
   1   5  -1   24.80    2.80
   1   5  -1   24.20    2.30
   1   5  -1   27.90    2.40
  -1  -5   1   31.20    2.10
  -1  -5   1   30.40    2.20
  -1  -5   1   28.80    2.90
  -1  -5   1   29.10    3.20
  -1  -5   1   31.50    2.60
  -1  -5   1   30.80    2.20
  -1  -5   1   27.80    2.20
   0   5  -1  109.19    7.30
   0   5  -1  107.79    7.30
   0   5  -1   99.29    8.20
   0   5  -1   95.69    7.00
   0   5  -1  102.59    7.20
   0   5  -1  119.89    7.20
   0  -5   1  107.69    6.90
   0  -5   1  109.79    7.00
   0  -5   1  102.09    7.50
   0  -5   1  116.79    7.10
   0  -5   1  115.59    7.30
   0  -5   1  114.29    7.00
  -1   5  -1   -0.60    1.10
  -1   5  -1   -0.20    1.20
  -1   5  -1    0.90    1.30
  -1   5  -1   -1.00    1.30
  -1   5  -1   -0.90    1.10
  -1   5  -1    0.40    1.80
   1  -5   1   -0.10    1.20
   1  -5   1    0.90    0.90
   1  -5   1   -0.30    1.90
   1  -5   1   -2.20    0.80
   1  -5   1    1.30    1.40
   1  -5   1    0.00    1.10
  -2   5  -1   47.20    4.10
  -2   5  -1   34.80    3.50
  -2   5  -1   40.90    4.40
  -2   5  -1   40.10    4.30
  -2   5  -1   42.90    4.50
  -2   5  -1   41.40    4.20
  -2   5  -1   38.70    5.10
   2  -5   1   43.10    3.80
   2  -5   1   47.00    3.80
   2  -5   1   38.10    3.80
   2  -5   1   40.90    3.90
   2  -5   1   38.10    3.90
   2  -5   1   35.00    3.70
   2  -5   1   39.90    4.40
  -3   5  -1   19.10    3.30
  -3   5  -1   22.80    3.50
  -3   5  -1   18.20    3.40
  -3   5  -1   25.30    3.80
  -3   5  -1   20.10    4.30
  -3   5  -1   20.20    3.90
   3  -5   1   19.40    2.90
   3  -5   1   18.00    3.10
   3  -5   1   21.90    3.10
   3  -5   1   15.50    2.70
   3  -5   1   20.70    2.90
   3  -5   1   12.80    2.50
   3  -5   1   22.90    3.80
  -4   5  -1   79.69    7.80
  -4   5  -1   93.29    7.80
  -4   5  -1   94.29    8.70
  -4   5  -1   94.19    8.20
  -4   5  -1   91.09    8.30
   4  -5   1   93.39    7.60
   4  -5   1   95.09    9.70
  -5   5  -1   46.80    6.30
  -5   5  -1   53.09    9.80
  -5   5  -1   45.40    6.00
  -5   5  -1   48.80    6.90
  -5   5  -1   36.40    6.00
  -5   5  -1   34.80    5.50
   5  -5   1   37.80    5.70
   5  -5   1   43.90    5.20
   5  -5   1   52.69    5.10
   5  -5   1   36.10    4.40
   5  -5   1   38.40    5.10
   5  -5   1   28.80    4.50
  -6   5  -1   23.30    5.20
  -6   5  -1    9.00    3.70
  -6   5  -1   18.50    4.60
  -6   5  -1   13.30    5.00
  -6   5  -1   21.20    4.80
   6  -5   1    8.80    3.30
   6  -5   1   14.20    2.90
   6  -5   1   20.10    4.20
   8   4  -1    5.10    3.00
   8   4  -1   -3.10    2.40
   8   4  -1    3.70    3.50
   8   4  -1    4.20    3.00
   8   4  -1    1.50    3.10
   8   4  -1   -1.60    2.90
  -8  -4   1    2.50    4.70
  -8  -4   1   -0.10    1.90
  -8  -4   1    4.60    2.80
  -8  -4   1    3.90    3.30
  -8  -4   1    1.80    2.90
  -8  -4   1    7.20    2.90
   7   4  -1   38.40    5.20
   7   4  -1   42.20    5.40
   7   4  -1   27.20    7.50
   7   4  -1   38.40    5.50
   7   4  -1   31.90    5.20
   7   4  -1   39.30    5.70
  -7  -4   1   43.90    5.50
  -7  -4   1   29.50    5.00
  -7  -4   1   28.20    4.50
  -7  -4   1   43.60    5.50
  -7  -4   1   33.00    4.70
  -7  -4   1   36.30    5.10
   6   4  -1  406.76   26.70
   6   4  -1  405.26   26.80
   6   4  -1  398.66   26.70
   6   4  -1  415.76   26.70
   6   4  -1  435.86   27.30
   6   4  -1  432.76   27.20
   6   4  -1  366.86   26.60
  -6  -4   1  415.66   26.80
  -6  -4   1  413.46   26.40
  -6  -4   1  452.35   26.70
  -6  -4   1  412.86   26.40
  -6  -4   1  437.96   26.90
  -6  -4   1  396.06   26.50
   5   4  -1    0.80    1.60
   5   4  -1    0.70    2.10
   5   4  -1    0.40    1.80
   5   4  -1    1.70    2.00
   5   4  -1    2.30    2.00
   5   4  -1    0.90    2.10
   5   4  -1    2.90    3.60
  -5  -4   1    0.60    1.30
  -5  -4   1    1.90    1.80
  -5  -4   1   -0.70    1.70
  -5  -4   1   -0.30    1.50
  -5  -4   1    3.80    2.00
  -5  -4   1    3.00    2.00
  -5  -4   1    2.20    1.70
   4   4  -1  199.58   13.90
   4   4  -1  216.58   14.20
   4   4  -1  226.68   14.00
   4   4  -1  199.68   13.90
   4   4  -1  234.18   14.40
   4   4  -1  199.78   13.90
   4   4  -1  223.08   14.20
   4   4  -1  193.88   14.30
  -4  -4   1  218.98   13.80
  -4  -4   1  213.58   12.90
  -4  -4   1  229.18   13.80
  -4  -4   1  212.98   14.20
  -4  -4   1  220.88   13.80
  -4  -4   1  182.68   13.60
  -4  -4   1  209.78   13.90
   3   4  -1   21.00    2.60
   3   4  -1   17.50    2.50
   3   4  -1   15.20    2.20
   3   4  -1   19.00    2.20
   3   4  -1   12.90    2.50
   3   4  -1   12.60    2.10
   3   4  -1   15.30    1.80
   3   4  -1   11.00    2.00
  -3  -4   1   15.80    2.20
  -3  -4   1   16.70    1.80
  -3  -4   1   17.40    2.40
  -3  -4   1   18.10    2.10
  -3  -4   1   16.90    2.20
  -3  -4   1   17.50    2.70
  -3  -4   1   18.40    2.10
  -3  -4   1   19.20    2.20
   2   4  -1  334.77   22.70
   2   4  -1  349.96   22.10
   2   4  -1  358.46   22.20
   2   4  -1  340.07   22.10
   2   4  -1  327.57   22.10
   2   4  -1  330.17   22.20
  -2  -4   1  382.66   22.10
  -2  -4   1  404.86   22.70
  -2  -4   1  384.56   22.10
  -2  -4   1  396.26   22.10
  -2  -4   1  365.76   22.50
  -2  -4   1  383.26   22.10
   1   4  -1  373.16   25.80
   1   4  -1  375.86   25.20
   1   4  -1  374.16   25.20
   1   4  -1  381.66   25.20
   1   4  -1  372.46   25.50
  -1  -4   1  437.46   25.70
  -1  -4   1  438.06   25.50
  -1  -4   1  438.76   25.10
  -1  -4   1  443.06   25.30
  -1  -4   1  438.86   25.10
  -1  -4   1  457.45   25.60
  -1  -4   1  446.36   25.20
  -1  -4   1  448.46   25.10
   0   4  -1    7.50    1.30
   0   4  -1    9.50    1.40
   0   4  -1   16.60    2.10
   0   4  -1   11.70    1.50
   0   4  -1   11.90    2.40
   0   4  -1    9.50    1.60
   0   4  -1   12.30    1.70
   0  -4   1   12.20    1.30
   0  -4   1   10.80    1.50
   0  -4   1   10.60    1.40
   0  -4   1   12.10    1.50
   0  -4   1   12.00    1.90
  -1   4  -1  655.83   40.80
  -1   4  -1  702.43   40.70
  -1   4  -1  671.23   40.70
  -1   4  -1  646.44   40.80
  -1   4  -1  605.94   41.30
  -1   4  -1  587.14   40.60
   1  -4   1  708.23   40.60
   1  -4   1  706.93   40.60
   1  -4   1  716.23   40.70
   1  -4   1  711.43   40.60
   1  -4   1  719.93   40.50
   1  -4   1  618.64   40.60
  -2   4  -1  232.38   15.80
  -2   4  -1  260.47   16.00
  -2   4  -1  257.87   16.10
  -2   4  -1  232.38   16.40
  -2   4  -1  255.47   15.90
  -2   4  -1  232.88   15.90
   2  -4   1  254.17   16.40
   2  -4   1  239.88   15.60
   2  -4   1  237.78   15.50
   2  -4   1  244.58   15.70
   2  -4   1  235.78   16.30
  -3   4  -1   41.30    4.60
  -3   4  -1   48.70    5.40
  -3   4  -1   60.29    7.70
  -3   4  -1   47.90    4.80
  -3   4  -1   44.20    4.80
  -3   4  -1   50.19    5.30
   3  -4   1   46.30    4.60
   3  -4   1   50.49    4.60
   3  -4   1   52.39    4.40
   3  -4   1   50.49    5.20
   3  -4   1   50.69    4.60
   3  -4   1   42.70    4.20
  -4   4  -1   10.20    3.10
  -4   4  -1   13.40    3.70
  -4   4  -1   15.20    3.40
  -4   4  -1   17.20    3.60
  -4   4  -1   13.20    3.30
  -4   4  -1   19.30    3.50
   4  -4   1   17.90    3.30
   4  -4   1    8.00    2.60
   4  -4   1    9.60    2.20
   4  -4   1   12.30    3.00
   4  -4   1   12.00    3.10
  -5   4  -1    2.80    2.50
  -5   4  -1    4.70    2.80
  -5   4  -1    8.10    3.30
  -5   4  -1    1.30    2.90
  -5   4  -1   -2.10    2.60
  -5   4  -1    0.30    2.60
   5  -4   1    0.70    2.30
   5  -4   1    3.40    2.80
   5  -4   1   -2.70    2.20
  -6   4  -1   14.00    4.10
  -6   4  -1   17.90    4.10
  -6   4  -1    4.60    2.80
  -6   4  -1    5.60    3.00
  -6   4  -1   12.60    3.90
  -6   4  -1    8.40    4.00
   6  -4   1    4.50    2.00
   6  -4   1    8.50    2.80
   6  -4   1    9.80    3.30
   8   3  -1    3.40    3.50
   8   3  -1    5.40    3.30
   8   3  -1    6.70    3.20
   8   3  -1    0.80    3.20
   8   3  -1    1.90    3.40
   8   3  -1    7.90    6.20
  -8  -3   1   11.10    3.50
  -8  -3   1    8.20    3.20
  -8  -3   1    8.10    3.20
  -8  -3   1    1.20    2.70
  -8  -3   1    5.10    2.20
  -8  -3   1    3.70    3.00
   7   3  -1    1.80    2.90
   7   3  -1    3.90    3.00
   7   3  -1    5.90    3.10
   7   3  -1    7.70    3.00
   7   3  -1    2.10    3.00
   7   3  -1    6.50    2.90
  -7  -3   1    3.50    2.50
  -7  -3   1   -1.20    2.60
  -7  -3   1    1.40    1.60
  -7  -3   1   -0.30    2.50
  -7  -3   1    4.30    2.70
  -7  -3   1    5.70    3.10
   6   3  -1  463.75   33.70
   6   3  -1  516.55   33.80
   6   3  -1  526.55   33.80
   6   3  -1  579.24   34.40
   6   3  -1  558.34   33.90
   6   3  -1  570.94   34.10
   6   3  -1  572.14   34.20
  -6  -3   1  528.15   33.80
  -6  -3   1  525.95   33.70
  -6  -3   1  515.95   33.50
  -6  -3   1  515.35   33.70
  -6  -3   1  546.75   33.80
  -6  -3   1  529.45   33.60
   5   3  -1    2.10    2.00
   5   3  -1    3.20    2.30
   5   3  -1    4.20    2.30
   5   3  -1   -0.60    1.70
   5   3  -1    0.60    2.10
   5   3  -1    4.40    2.20
   5   3  -1    0.00    1.80
  -5  -3   1    3.10    1.60
  -5  -3   1    6.00    1.90
  -5  -3   1    1.10    1.90
  -5  -3   1    3.70    2.10
  -5  -3   1    0.30    1.80
  -5  -3   1    4.00    2.00
  -5  -3   1    6.50    2.00
   4   3  -1   90.59    7.30
   4   3  -1   87.39    6.80
   4   3  -1   93.39    7.20
   4   3  -1   99.59    6.90
   4   3  -1   97.29    7.10
   4   3  -1   78.89    6.70
   4   3  -1   86.19    6.80
  -4  -3   1   92.89    6.80
  -4  -3   1   88.49    6.70
  -4  -3   1   77.59    6.30
  -4  -3   1   87.99    6.90
  -4  -3   1   92.19    6.90
  -4  -3   1   94.39    6.60
  -4  -3   1   88.79    6.70
   3   3  -1  693.63   44.50
   3   3  -1  665.43   44.10
   3   3  -1  750.92   44.40
   3   3  -1  633.54   44.10
   3   3  -1  762.32   44.10
   3   3  -1  715.13   44.20
  -3  -3   1  741.93   44.50
  -3  -3   1  725.33   44.10
  -3  -3   1  737.13   43.50
  -3  -3   1  747.13   44.10
  -3  -3   1  759.72   44.20
  -3  -3   1  785.02   44.10
  -3  -3   1  769.92   44.20
   2   3  -1  113.79    8.50
   2   3  -1  134.99    9.00
   2   3  -1  129.89    8.50
   2   3  -1  137.99    8.40
   2   3  -1  120.79    8.50
   2   3  -1  150.88    8.80
   2   3  -1  125.99    8.60
  -2  -3   1  146.89    9.00
  -2  -3   1  141.19    8.40
  -2  -3   1  130.59    8.60
  -2  -3   1  125.39    8.70
  -2  -3   1  139.39    8.50
  -2  -3   1  132.29    8.50
  -2  -3   1  141.49    9.00
  -2  -3   1  130.49    8.60
   1   3  -1    5.90    1.00
   1   3  -1    9.90    1.40
   1   3  -1    6.90    1.10
   1   3  -1    6.40    1.40
   1   3  -1    9.00    1.20
   1   3  -1    7.60    1.20
   1   3  -1    6.70    1.50
   1   3  -1   10.30    1.10
  -1  -3   1    9.40    1.10
  -1  -3   1    7.70    1.30
  -1  -3   1   10.10    1.60
  -1  -3   1    9.90    1.20
  -1  -3   1    7.40    1.50
  -1  -3   1    6.40    1.10
   0   3  -1  216.98   15.10
   0   3  -1  212.98   14.50
   0   3  -1  224.48   14.40
   0   3  -1  213.68   14.50
   0   3  -1  250.27   14.70
   0   3  -1  239.68   14.60
   0  -3   1  245.18   14.50
   0  -3   1  242.48   14.50
   0  -3   1  252.17   14.50
   0  -3   1  246.08   14.70
   0  -3   1  238.68   14.50
   0  -3   1  261.07   15.10
  -1   3  -1  138.79    9.30
  -1   3  -1  112.69    8.60
  -1   3  -1  117.29    8.60
  -1   3  -1  151.78   11.40
  -1   3  -1  116.49    8.60
   1  -3   1  140.19    8.60
   1  -3   1  141.99    8.70
   1  -3   1  137.89    8.60
   1  -3   1  127.29    8.40
   1  -3   1  136.39    8.60
   1  -3   1  135.39    9.10
   1  -3   1  142.19    8.70
  -2   3  -1  420.96   23.80
  -2   3  -1  347.07   23.50
  -2   3  -1  396.16   23.80
  -2   3  -1  354.76   23.90
  -2   3  -1  373.96   23.50
   2  -3   1  404.06   23.50
   2  -3   1  387.36   23.50
   2  -3   1  388.66   23.40
   2  -3   1  324.47   23.10
   2  -3   1  389.96   23.90
  -3   3  -1  118.99    8.60
  -3   3  -1  112.29    8.60
  -3   3  -1  110.09    8.80
  -3   3  -1  119.19    8.70
  -3   3  -1  123.79    8.70
  -3   3  -1  107.09    8.30
   3  -3   1  108.69   10.50
   3  -3   1  113.29    8.40
   3  -3   1  102.79    8.10
   3  -3   1  121.39    8.40
   3  -3   1  114.59    9.20
  -4   3  -1   35.20    4.40
  -4   3  -1   30.50    4.50
  -4   3  -1   42.30    4.90
  -4   3  -1   34.20    4.80
  -4   3  -1   28.80    4.30
  -4   3  -1   35.20    4.50
   4  -3   1   29.30    2.40
   4  -3   1   30.60    3.90
   4  -3   1   26.40    3.20
   4  -3   1   29.10    4.10
   4  -3   1   34.80    4.40
   4  -3   1   29.70    4.10
   4  -3   1   31.40    4.30
  -5   3  -1   22.80    4.30
  -5   3  -1   32.20    4.90
  -5   3  -1   21.50    4.40
  -5   3  -1   17.10    4.00
  -5   3  -1   31.40    4.90
  -5   3  -1   28.90    5.10
   5  -3   1   15.00    3.80
   5  -3   1   20.50    4.00
   5  -3   1   26.10    4.40
   5  -3   1   29.80    4.30
   5  -3   1   24.20    2.40
   5  -3   1   18.90    2.70
  -6   3  -1   25.40    5.20
  -6   3  -1   32.80    5.20
  -6   3  -1   30.70    5.00
  -6   3  -1   31.10    5.60
  -6   3  -1   32.80    5.30
  -6   3  -1   35.70    5.80
   6  -3   1   26.20    3.00
   6  -3   1   28.20    6.10
   6  -3   1   32.10    4.90
   6  -3   1   34.10    5.40
  -7   3  -1   82.59    8.70
  -7   3  -1   94.39    8.70
  -7   3  -1   58.19    8.00
  -7   3  -1   83.79    8.80
  -7   3  -1   88.19    9.80
   7  -3   1   63.99    7.50
   7  -3   1   64.89    5.40
   7  -3   1   86.69    7.90
   7  -3   1   58.59    5.70
   8   2  -1   -0.30    3.40
   8   2  -1    2.00    2.70
   8   2  -1    5.20    3.20
   8   2  -1    5.10    2.90
   8   2  -1    3.00    3.40
   8   2  -1   -4.60    3.20
  -8  -2   1    5.60    3.30
  -8  -2   1    1.20    3.20
  -8  -2   1    4.70    2.80
  -8  -2   1   -0.30    2.70
  -8  -2   1    2.80    3.20
  -8  -2   1    2.00    3.00
  -8  -2   1    3.30    5.40
  -8  -2   1    1.50    1.80
   7   2  -1   25.30    4.40
   7   2  -1   22.30    4.40
   7   2  -1   30.30    4.90
   7   2  -1   20.10    7.10
   7   2  -1   27.70    4.50
   7   2  -1   26.00    5.20
  -7  -2   1   22.20    4.40
  -7  -2   1   21.40    4.40
  -7  -2   1   24.90    4.20
  -7  -2   1   19.50    4.10
  -7  -2   1   27.20    4.40
  -7  -2   1   27.90    4.80
  -7  -2   1   22.00    4.10
  -7  -2   1   17.90    2.90
   6   2  -1   32.30    4.60
   6   2  -1   23.20    4.10
   6   2  -1   26.80    4.30
   6   2  -1   26.90    4.20
   6   2  -1   40.40    5.10
   6   2  -1   30.20    4.50
  -6  -2   1   26.30    4.10
  -6  -2   1   22.00    3.80
  -6  -2   1   27.30    4.30
  -6  -2   1   26.20    3.90
  -6  -2   1   23.70    3.90
  -6  -2   1   28.40    4.10
  -6  -2   1   19.60    2.90
  -6  -2   1   32.30    4.80
   5   2  -1    5.20    2.30
   5   2  -1    1.40    1.90
   5   2  -1    0.40    2.20
   5   2  -1    1.20    2.00
   5   2  -1    0.20    2.00
   5   2  -1   -0.20    1.80
   5   2  -1    5.70    2.30
  -5  -2   1    1.40    2.10
  -5  -2   1    2.80    1.80
  -5  -2   1    4.30    2.00
  -5  -2   1    0.50    1.50
  -5  -2   1    0.60    1.80
  -5  -2   1   -0.50    1.90
  -5  -2   1    0.60    1.20
   4   2  -1  567.04   34.40
   4   2  -1  557.54   34.60
   4   2  -1  609.84   34.60
   4   2  -1  566.54   34.40
   4   2  -1  510.75   34.40
   4   2  -1  555.94   34.40
   4   2  -1  491.05   34.20
  -4  -2   1  559.24   34.30
  -4  -2   1  526.25   33.80
  -4  -2   1  544.15   34.30
  -4  -2   1  585.04   34.30
  -4  -2   1  556.24   34.40
  -4  -2   1  600.44   34.60
  -4  -2   1  568.24   34.30
   3   2  -1   75.99    6.10
   3   2  -1   74.29    6.00
   3   2  -1   86.59    6.30
   3   2  -1   83.39    7.70
   3   2  -1   90.29    8.40
   3   2  -1   77.59    6.20
   3   2  -1   87.09    6.40
  -3  -2   1   93.19    6.30
  -3  -2   1   88.59    6.10
  -3  -2   1   95.29    6.30
  -3  -2   1   83.89    6.20
  -3  -2   1   82.49    6.30
  -3  -2   1   89.99    5.20
  -3  -2   1   77.09    5.80
  -3  -2   1   93.89    6.40
   2   2  -1  337.57   21.00
   2   2  -1  356.46   20.60
   2   2  -1  319.47   20.60
   2   2  -1  311.07   20.70
   2   2  -1  301.37   20.70
   2   2  -1  366.96   20.90
   2   2  -1  319.47   20.70
  -2  -2   1  350.36   20.80
  -2  -2   1  368.96   20.60
  -2  -2   1  346.17   20.70
  -2  -2   1  340.67   20.70
  -2  -2   1  337.47   20.30
  -2  -2   1  355.66   20.90
  -2  -2   1  322.17   20.60
   1   2  -1   73.79    5.10
   1   2  -1   80.29    5.20
   1   2  -1   76.19    5.20
   1   2  -1   87.19    5.40
   1   2  -1   75.99    5.20
   1   2  -1   71.89    5.40
   1   2  -1   80.59    5.00
   1   2  -1   74.29    4.90
  -1  -2   1   81.29    5.20
  -1  -2   1   80.99    5.20
  -1  -2   1   79.39    5.60
  -1  -2   1   82.29    5.10
  -1  -2   1   77.99    5.10
  -1  -2   1   81.49    4.90
  -1  -2   1   80.79    5.10
  -1  -2   1   82.69    5.40
   0   2  -1    3.40    1.00
   0   2  -1    2.60    0.70
   0   2  -1    1.50    0.80
   0   2  -1    2.50    0.80
   0   2  -1    3.50    1.00
   0   2  -1    3.00    1.00
   0  -2   1    2.50    0.70
   0  -2   1    2.90    0.90
   0  -2   1    3.00    0.70
   0  -2   1    3.70    1.00
   0  -2   1    2.50    1.00
   0  -2   1    3.30    0.80
   0  -2   1    3.50    0.80
  -1   2  -1   67.69    4.70
  -1   2  -1   57.99    4.50
  -1   2  -1   59.49    4.70
  -1   2  -1   63.99    4.60
  -1   2  -1   62.59    4.50
  -1   2  -1   52.89    4.80
   1  -2   1   67.39    4.50
   1  -2   1   64.49    4.90
   1  -2   1   58.39    4.40
   1  -2   1   64.49    4.50
   1  -2   1   65.99    4.50
  -2   2  -1   95.49    6.60
  -2   2  -1   96.19    7.30
  -2   2  -1  101.99    8.80
  -2   2  -1   91.79    6.50
  -2   2  -1   75.49    6.40
  -2   2  -1   89.89    7.90
   2  -2   1   84.99    5.50
   2  -2   1  100.29    6.60
   2  -2   1   79.09    6.00
   2  -2   1   98.29    6.60
   2  -2   1   93.39    6.60
   2  -2   1   91.09    6.70
   2  -2   1   93.29    6.50
  -3   2  -1   11.70    2.40
  -3   2  -1   11.50    2.50
  -3   2  -1    9.40    2.30
  -3   2  -1   12.20    2.60
  -3   2  -1   13.20    2.40
   3  -2   1   12.60    2.50
   3  -2   1   14.80    2.80
   3  -2   1   12.00    1.80
   3  -2   1   12.00    2.40
   3  -2   1    9.30    2.40
   3  -2   1   12.70    1.40
   3  -2   1   12.80    2.40
  -4   2  -1   16.00    3.20
  -4   2  -1   16.30    3.40
  -4   2  -1   21.80    3.60
  -4   2  -1   21.90    3.60
  -4   2  -1   18.90    3.30
  -4   2  -1   26.70    3.70
   4  -2   1   16.20    2.00
   4  -2   1   20.10    3.40
   4  -2   1   23.90    3.50
   4  -2   1   18.90    4.90
   4  -2   1   16.40    2.80
   4  -2   1   19.90    3.30
  -5   2  -1   15.20    4.10
  -5   2  -1   17.10    3.70
  -5   2  -1   18.70    4.10
  -5   2  -1   12.60    3.30
  -5   2  -1   13.10    3.30
  -5   2  -1   14.10    3.80
   5  -2   1    9.70    1.90
   5  -2   1   14.90    3.30
   5  -2   1   14.00    3.40
   5  -2   1   15.00    2.10
   5  -2   1   17.10    3.50
   5  -2   1   11.50    3.20
   5  -2   1   18.20    3.30
  -6   2  -1   69.99    7.30
  -6   2  -1   71.49    6.90
  -6   2  -1   70.49    7.30
  -6   2  -1   62.69    7.00
  -6   2  -1   61.99    6.90
  -6   2  -1   64.69    6.90
   6  -2   1   54.29    5.10
   6  -2   1   67.19    5.40
   6  -2   1   68.39    7.00
   6  -2   1   68.89    7.10
   6  -2   1   70.39    7.00
   6  -2   1   79.09    7.10
  -7   2  -1    0.50    3.00
  -7   2  -1    6.60    3.80
  -7   2  -1    6.00    3.40
  -7   2  -1    3.10    2.60
  -7   2  -1   -3.20    2.50
   7  -2   1    1.10    4.20
   7  -2   1    2.70    3.30
   7  -2   1    1.00    1.50
   7  -2   1   -1.10    2.60
   7  -2   1    1.20    1.60
   7  -2   1    6.20    3.20
   8   1  -1   95.69    9.00
   8   1  -1  110.39    8.70
   8   1  -1   98.09    9.20
   8   1  -1  106.89    9.60
   8   1  -1  107.69    9.40
   8   1  -1   80.89    8.70
  -8  -1   1   79.99    8.40
  -8  -1   1   78.59    8.40
  -8  -1   1  107.29   10.30
  -8  -1   1  113.29    9.70
  -8  -1   1   78.99    7.70
  -8  -1   1   97.89    9.20
  -8  -1   1   97.09    9.20
  -8  -1   1   84.29    8.80
   7   1  -1  122.69    9.50
   7   1  -1  114.49    9.60
   7   1  -1   95.89    9.20
   7   1  -1  106.69   10.40
   7   1  -1  116.19   10.00
   7   1  -1  117.49    9.20
  -7  -1   1   84.29    8.50
  -7  -1   1  105.99   12.40
  -7  -1   1  110.99    9.60
  -7  -1   1  104.19    9.30
  -7  -1   1   99.09    9.10
  -7  -1   1  113.69    9.50
   6   1  -1   33.20    4.80
   6   1  -1   39.80    5.20
   6   1  -1   31.00    4.80
   6   1  -1   36.00    4.90
   6   1  -1   37.40    4.60
   6   1  -1   36.30    5.40
  -6  -1   1   35.50    4.80
  -6  -1   1   34.90    4.50
  -6  -1   1   32.90    4.90
  -6  -1   1   30.70    5.00
  -6  -1   1   31.30    4.60
  -6  -1   1   25.80    4.30
  -6  -1   1   34.00    4.60
   5   1  -1  236.88   15.70
   5   1  -1  222.68   17.70
   5   1  -1  232.28   15.40
   5   1  -1  226.78   15.50
   5   1  -1  230.08   15.50
   5   1  -1  246.78   15.40
  -5  -1   1  220.38   15.10
  -5  -1   1  196.78   15.20
  -5  -1   1  219.58   15.40
  -5  -1   1  246.78   15.60
  -5  -1   1  237.18   16.40
   4   1  -1    3.10    1.60
   4   1  -1    5.80    2.30
   4   1  -1    5.30    2.10
   4   1  -1    5.70    2.00
   4   1  -1    6.30    2.10
   4   1  -1    3.40    1.90
  -4  -1   1    8.00    2.20
  -4  -1   1    4.50    2.00
  -4  -1   1    5.70    2.30
  -4  -1   1    1.50    1.80
  -4  -1   1    6.70    2.00
  -4  -1   1    3.00    2.00
  -4  -1   1    5.00    2.10
   3   1  -1  204.78   13.90
   3   1  -1  212.98   13.80
   3   1  -1  212.78   13.80
   3   1  -1  193.78   13.70
   3   1  -1  220.28   14.00
   3   1  -1  219.98   13.90
   3   1  -1  246.58   14.00
  -3  -1   1  236.88   13.90
  -3  -1   1  217.98   13.90
  -3  -1   1  203.28   12.80
  -3  -1   1  216.78   13.90
  -3  -1   1  230.58   14.00
  -3  -1   1  214.68   13.80
  -3  -1   1  214.98   13.80
  -3  -1   1  187.28   13.30
  -3  -1   1  220.68   13.80
   2   1  -1 5062.39  374.06
   2   1  -1 6137.29  345.27
  -2  -1   1 5963.70  376.36
  -2  -1   1 5471.45  344.47
  -1  -1   1  832.92   49.80
   0   1  -1    3.70    0.70
   0   1  -1    2.40    0.40
   0  -1   1    0.50    0.60
  -1   1  -1 9354.66  563.84
   1  -1   1 9513.45  586.44
  -2   1  -1 1167.58   64.69
  -2   1  -1 1057.89   64.59
  -2   1  -1 1083.29   64.59
  -2   1  -1  977.90   64.49
  -2   1  -1  998.80   65.59
  -2   1  -1 1141.59   64.59
   2  -1   1  997.00   64.49
   2  -1   1 1098.99   64.59
   2  -1   1  992.20   64.09
   2  -1   1 1071.99   64.59
   2  -1   1 1094.59   64.59
   2  -1   1 1132.79   64.59
   2  -1   1 1132.79   64.59
   2  -1   1 1093.89   63.99
  -3   1  -1  193.68   14.30
  -3   1  -1  214.78   14.40
  -3   1  -1  231.38   15.20
  -3   1  -1  218.88   14.40
  -3   1  -1  233.38   14.40
  -3   1  -1  198.28   13.60
  -3   1  -1  223.28   14.30
   3  -1   1  248.98   14.60
   3  -1   1  220.98   14.40
   3  -1   1  223.78   14.30
   3  -1   1  217.78   14.30
   3  -1   1  222.28   14.30
   3  -1   1  212.08   13.60
  -4   1  -1  118.69    9.20
  -4   1  -1  125.89    9.10
  -4   1  -1  109.09    8.20
  -4   1  -1  127.19    9.20
  -4   1  -1  109.89    9.10
  -4   1  -1  132.39    9.30
  -4   1  -1  120.29    9.10
   4  -1   1  129.99    9.30
   4  -1   1  127.39    9.10
   4  -1   1  136.19    9.20
   4  -1   1  136.19    9.20
   4  -1   1  113.89    9.10
   4  -1   1  121.19    8.30
  -5   1  -1   52.29    5.40
  -5   1  -1   47.90    5.30
  -5   1  -1   52.29    5.40
  -5   1  -1   55.09    8.40
  -5   1  -1   51.59    5.60
  -5   1  -1   43.20    5.10
   5  -1   1   45.70    5.20
   5  -1   1   56.29    5.50
   5  -1   1   51.39    5.70
   5  -1   1   51.09    5.60
   5  -1   1   52.49    4.40
   5  -1   1   41.10    3.70
   5  -1   1   48.50    5.10
  -6   1  -1   16.90    5.20
  -6   1  -1   23.70    4.30
  -6   1  -1   22.40    4.40
  -6   1  -1   26.30    4.30
  -6   1  -1   26.60    4.50
  -6   1  -1   25.30    4.90
   6  -1   1   26.30    4.50
   6  -1   1   28.70    4.60
   6  -1   1   23.30    2.60
   6  -1   1   23.60    3.20
   6  -1   1   18.30    3.80
   6  -1   1   27.70    4.50
   6  -1   1   25.90    4.20
  -7   1  -1    3.60    3.80
  -7   1  -1    5.90    2.80
  -7   1  -1    7.20    3.40
  -7   1  -1   12.20    3.20
  -7   1  -1    6.30    3.10
  -7   1  -1    5.60    5.60
   7  -1   1    3.90    1.50
   7  -1   1    2.60    3.40
   7  -1   1   11.70    3.80
   7  -1   1    4.80    3.30
   7  -1   1    6.00    3.60
   7  -1   1    4.20    3.30
   7  -1   1    2.90    1.80
  -8   1  -1    7.30    3.90
  -8   1  -1    9.10    4.20
  -8   1  -1   12.30    3.90
  -8   1  -1    0.40    4.10
   8  -1   1    5.60    4.00
   8  -1   1    8.00    3.70
   8  -1   1   10.10    4.70
   8  -1   1    7.20    2.80
   8   0  -1    9.90    4.10
   8   0  -1    1.20    3.30
   8   0  -1    4.90    4.10
  -8   0   1    0.90    4.20
  -8   0   1   -0.90    2.20
  -8   0   1   -0.70    2.90
  -8   0   1   -4.70    2.50
  -8   0   1    1.70    2.90
  -8   0   1    1.10    3.10
   7   0  -1   -2.60    1.80
   7   0  -1    7.20    2.30
   7   0  -1    4.20    3.70
   7   0  -1    0.50    2.60
   7   0  -1   -0.10    2.90
   7   0  -1   -4.90    2.50
  -7   0   1    6.70    3.40
  -7   0   1   -1.30    2.90
  -7   0   1    1.30    3.00
  -7   0   1    1.10    2.10
  -7   0   1    1.90    2.40
  -7   0   1    1.50    4.50
   6   0  -1   14.50    3.00
   6   0  -1   14.90    3.50
   6   0  -1    9.10    3.20
   6   0  -1   12.50    3.30
   6   0  -1   13.70    3.90
   6   0  -1    8.30    3.20
  -6   0   1    9.70    2.70
  -6   0   1   10.10    3.20
  -6   0   1   17.30    3.00
  -6   0   1   11.50    3.60
  -6   0   1   12.50    3.40
  -6   0   1   10.00    3.00
  -6   0   1   11.30    3.30
   5   0  -1    9.90    3.00
   5   0  -1    9.20    2.90
   5   0  -1    5.90    2.60
   5   0  -1   12.70    2.90
   5   0  -1   10.20    2.80
   5   0  -1   13.60    2.50
  -5   0   1   11.20    2.80
  -5   0   1   15.40    3.00
  -5   0   1   15.80    3.00
  -5   0   1    5.00    4.20
  -5   0   1    8.70    2.60
  -5   0   1   12.10    2.90
  -5   0   1    7.50    2.20
   4   0  -1  786.82   47.30
   4   0  -1  758.42   46.70
   4   0  -1  791.42   47.10
   4   0  -1  762.32   47.20
   4   0  -1  818.62   47.20
   4   0  -1  764.72   47.00
  -4   0   1  734.73   47.10
  -4   0   1  783.22   47.10
  -4   0   1  775.42   47.10
  -4   0   1  736.93   47.10
  -4   0   1  746.63   45.90
  -4   0   1  744.33   47.10
  -4   0   1  757.72   46.70
  -4   0   1  812.72   47.60
   3   0  -1   68.39    5.10
   3   0  -1   72.49    5.50
   3   0  -1   66.69    5.30
   3   0  -1   65.99    5.40
   3   0  -1   76.89    5.50
   3   0  -1   62.79    5.20
  -3   0   1   64.39    5.40
  -3   0   1   70.59    5.40
  -3   0   1   72.29    5.50
  -3   0   1   65.89    4.30
  -3   0   1   61.59    5.40
  -3   0   1   67.89    5.50
  -3   0   1   66.59    5.10
  -3   0   1   69.39    5.60
   2   0  -1 4564.64  272.07
   2   0  -1 3958.70  303.27
  -2   0   1 4749.02  307.77
   1   0  -1  773.62   46.20
  -1   0  -1   32.50    2.60
   1   0   1   34.20    2.60
  -2   0  -1  100.79    7.40
  -2   0  -1  104.19    7.70
  -2   0  -1  115.59    7.80
  -2   0  -1  109.59    7.80
  -2   0  -1  108.49    7.60
  -2   0  -1  128.59    7.80
  -2   0  -1  123.09    7.80
   2   0   1  129.69    7.90
   2   0   1  126.69    7.60
   2   0   1  112.59    7.80
   2   0   1  123.09    8.00
   2   0   1  107.09    7.70
   2   0   1  120.79    7.70
   2   0   1  113.29    7.80
  -3   0  -1 1173.68   75.69
  -3   0  -1 1251.67   75.79
  -3   0  -1 1227.38   75.79
  -3   0  -1 1284.57   75.99
  -3   0  -1 1302.37   75.89
   3   0   1 1249.57   75.49
   3   0   1 1202.28   75.79
   3   0   1 1254.27   75.89
   3   0   1 1279.67   75.79
   3   0   1 1278.37   77.49
   3   0   1 1256.27   75.79
   3   0   1 1369.36   76.09
  -4   0  -1    1.90    1.40
  -4   0  -1    0.60    2.80
  -4   0  -1   -2.40    1.70
  -4   0  -1    1.00    1.60
  -4   0  -1    0.50    1.80
  -4   0  -1    0.40    1.70
  -4   0  -1    3.30    2.00
   4   0   1    0.30    1.60
   4   0   1    3.40    1.60
   4   0   1   -1.60    1.60
   4   0   1    2.40    1.90
   4   0   1    2.10    2.00
   4   0   1    1.10    1.60
   4   0   1    3.90    2.00
   4   0   1    0.30    0.70
  -5   0  -1   17.10    3.50
  -5   0  -1   16.80    3.50
  -5   0  -1   18.30    3.80
  -5   0  -1   28.40    3.70
  -5   0  -1   25.60    3.90
  -5   0  -1   21.50    2.90
   5   0   1   16.70    2.00
   5   0   1   20.80    3.60
   5   0   1   27.00    3.90
   5   0   1   21.80    3.10
   5   0   1   24.30    3.80
   5   0   1   29.40    4.10
   5   0   1   33.70    4.30
   5   0   1   26.20    3.90
  -6   0  -1   29.30    4.60
  -6   0  -1   47.10    6.50
  -6   0  -1   38.30    5.10
  -6   0  -1   36.50    5.10
  -6   0  -1   31.00    4.60
  -6   0  -1   41.40    5.60
   6   0   1   45.90    5.80
   6   0   1   38.00    5.10
   6   0   1   39.50    5.30
   6   0   1   30.60    2.80
   6   0   1   31.40    4.80
   6   0   1   39.10    5.20
   6   0   1   36.10    4.30
  -7   0  -1   17.80    4.10
  -7   0  -1   11.90    3.80
  -7   0  -1    9.10    3.00
  -7   0  -1    4.60    3.20
  -7   0  -1   11.30    3.30
   7   0   1    6.10    2.50
   7   0   1    8.30    1.40
   7   0   1    1.90    3.10
   7   0   1    9.00    2.70
   7   0   1   13.30    3.80
   7   0   1   14.30    4.00
   7   0   1    8.10    3.40
  -8   0  -1    5.10    3.60
  -8   0  -1    7.20    3.30
  -8   0  -1    7.60    3.90
  -8   0  -1   12.50    4.00
  -8   0  -1    8.40    7.30
   8   0   1    9.80    4.20
   8   0   1   11.30    4.40
   8   0   1    7.60    2.80
   8   0   1   11.30    4.00
   8  -1  -1    6.00    2.60
   8  -1  -1    5.30    3.80
   8  -1  -1    0.80    3.60
   8  -1  -1    5.80    3.60
  -8   1   1    0.60    3.10
  -8   1   1   10.80    4.10
  -8   1   1   -6.80    3.50
  -8   1   1    4.20    3.40
  -8   1   1    0.70    3.70
   7  -1  -1   33.90    4.20
   7  -1  -1   37.90    5.70
   7  -1  -1   35.00    5.40
   7  -1  -1   33.80    5.30
   7  -1  -1   33.60    5.50
   7  -1  -1   28.00    5.00
  -7   1   1   21.80    3.80
  -7   1   1   25.80    5.10
  -7   1   1   29.70    4.90
  -7   1   1   25.60    5.00
  -7   1   1   44.10    6.50
  -7   1   1   22.20    4.60
   6  -1  -1    8.20    2.90
   6  -1  -1   12.30    3.80
   6  -1  -1   13.90    3.60
   6  -1  -1   16.10    3.50
   6  -1  -1   11.10    3.20
   6  -1  -1   13.30    2.70
  -6   1   1   10.90    3.20
  -6   1   1    3.10    2.80
  -6   1   1   12.00    3.60
  -6   1   1   17.70    4.20
  -6   1   1    8.30    2.80
  -6   1   1    8.20    3.20
   5  -1  -1    1.30    2.00
   5  -1  -1    1.30    1.00
   5  -1  -1    2.10    1.70
   5  -1  -1   -1.10    2.00
   5  -1  -1    4.70    2.40
   5  -1  -1    2.20    2.90
  -5   1   1    1.00    2.00
  -5   1   1    1.70    2.10
  -5   1   1    3.00    2.30
  -5   1   1    3.40    2.10
  -5   1   1    6.50    2.30
  -5   1   1    0.50    1.50
  -5   1   1    0.70    2.10
   4  -1  -1    8.80    1.80
   4  -1  -1    5.70    2.10
   4  -1  -1    4.90    1.10
   4  -1  -1    6.80    2.30
   4  -1  -1    7.80    2.40
   4  -1  -1    5.80    2.40
   4  -1  -1    9.50    2.60
  -4   1   1    5.40    2.10
  -4   1   1    9.40    1.30
  -4   1   1    9.00    2.50
  -4   1   1    5.70    2.20
  -4   1   1    6.10    1.80
  -4   1   1    5.10    2.50
  -4   1   1    7.70    2.50
  -4   1   1    6.30    2.40
   3  -1  -1    6.80    2.00
   3  -1  -1   10.20    2.20
   3  -1  -1    5.00    1.10
   3  -1  -1    3.40    1.80
   3  -1  -1    5.90    2.00
   3  -1  -1    4.80    1.50
   3  -1  -1    4.30    1.70
  -3   1   1    4.70    1.90
  -3   1   1    3.50    1.90
  -3   1   1    5.10    1.90
  -3   1   1    8.50    2.30
  -3   1   1    3.70    1.80
  -3   1   1    6.30    1.10
  -3   1   1    4.20    1.90
  -3   1   1    5.10    1.40
   2  -1  -1   61.19    4.60
   2  -1  -1   64.69    4.70
   2  -1  -1   62.39    4.30
   2  -1  -1   65.19    4.80
   2  -1  -1   60.69    4.70
   2  -1  -1   52.69    4.00
   2  -1  -1   64.89    4.70
  -2   1   1   58.19    4.60
  -2   1   1   64.59    4.70
  -2   1   1   64.19    4.80
  -2   1   1   59.29    4.70
  -2   1   1   49.99    4.20
  -2   1   1   57.09    4.70
  -2   1   1   62.89    4.10
   1  -1  -1 5968.60  387.06
  -1   1   1 6239.48  366.66
  -1   1   1 6037.10  386.86
   0  -1  -1    0.10   11.90
  -2  -1  -1 9119.09  565.14
  -2  -1  -1 8275.87  536.25
   2   1   1 9999.00  537.75
   2   1   1 8215.38  565.24
  -3  -1  -1 1835.22  104.09
  -3  -1  -1 1784.32  104.09
  -3  -1  -1 1756.72  103.99
  -3  -1  -1 1758.62  103.99
  -3  -1  -1 1763.92  103.89
  -3  -1  -1 1648.34  103.79
  -3  -1  -1 1718.83  104.09
   3   1   1 1769.32  104.19
   3   1   1 1764.02  103.89
   3   1   1 1654.23  103.99
   3   1   1 1800.92  104.09
   3   1   1 1807.02  103.89
   3   1   1 1587.24  103.99
   3   1   1 1681.73  104.09
  -4  -1  -1  677.23   40.50
  -4  -1  -1  644.84   40.20
  -4  -1  -1  657.63   40.50
  -4  -1  -1  646.44   40.40
  -4  -1  -1  647.54   40.30
  -4  -1  -1  675.13   40.60
  -4  -1  -1  666.13   40.60
   4   1   1  682.63   40.40
   4   1   1  714.73   40.40
   4   1   1  657.33   40.50
   4   1   1  702.43   40.60
   4   1   1  671.73   40.90
   4   1   1  605.14   40.50
   4   1   1  586.04   39.20
  -5  -1  -1   84.59    8.50
  -5  -1  -1   73.89    6.50
  -5  -1  -1   71.09    6.90
  -5  -1  -1   73.99    5.90
  -5  -1  -1   63.19    6.00
  -5  -1  -1   89.39    6.60
  -5  -1  -1   70.79    6.10
   5   1   1   72.29    6.00
   5   1   1   72.19    6.60
   5   1   1   65.79    6.30
   5   1   1   66.49    6.10
   5   1   1   71.09    6.30
   5   1   1   73.29    6.20
   5   1   1   74.99    6.40
   5   1   1   61.49    4.50
  -6  -1  -1  125.29    9.50
  -6  -1  -1  114.29    9.40
  -6  -1  -1  106.39    9.20
  -6  -1  -1  124.59    9.60
  -6  -1  -1  128.99    9.70
  -6  -1  -1  117.69    9.80
  -6  -1  -1  109.79    8.80
   6   1   1  116.19    9.70
   6   1   1  125.69    9.70
   6   1   1  123.79    9.30
   6   1   1  118.69    9.70
   6   1   1  109.19    9.60
   6   1   1  129.29    9.60
   6   1   1  131.69    9.90
  -7  -1  -1    5.00    2.80
  -7  -1  -1    6.50    3.20
  -7  -1  -1   -0.90    2.60
  -7  -1  -1   -2.40    2.90
  -7  -1  -1    0.00    2.70
   7   1   1    3.90    3.00
   7   1   1    5.00    2.60
   7   1   1    3.00    3.10
   7   1   1    4.60    2.90
   7   1   1    0.00    3.30
   7   1   1   -1.80    3.10
  -8  -1  -1    5.70    3.50
  -8  -1  -1    5.10    2.80
  -8  -1  -1    1.60    3.10
  -8  -1  -1    6.90    3.70
  -8  -1  -1   10.00    3.60
   8   1   1    0.40    3.30
   8   1   1    3.40    3.30
   8   1   1    7.10    3.60
   8   1   1    2.90    3.20
   8   1   1    3.30    3.20
   7  -2  -1   62.69    7.30
   7  -2  -1   66.39    7.00
   7  -2  -1   62.49    8.10
   7  -2  -1   69.49    7.40
   7  -2  -1   59.29    5.50
   7  -2  -1   72.89    7.60
  -7   2   1   48.30    5.30
  -7   2   1   49.60    6.90
  -7   2   1   58.29    6.90
  -7   2   1   53.29    8.30
  -7   2   1   54.09    7.10
  -7   2   1   61.19    7.60
  -7   2   1   71.69    7.90
   6  -2  -1   24.30    4.60
   6  -2  -1   20.30    2.60
   6  -2  -1   28.20    4.80
   6  -2  -1   26.30    4.50
   6  -2  -1   28.30    3.50
  -6   2   1   25.60    4.90
  -6   2   1   27.60    7.30
  -6   2   1   20.10    3.00
  -6   2   1   25.70    4.70
  -6   2   1   25.70    6.50
  -6   2   1   20.40    4.30
   5  -2  -1    5.70    2.00
   5  -2  -1    0.90    2.00
   5  -2  -1    0.80    1.40
   5  -2  -1    1.10    1.10
   5  -2  -1   -3.10    1.70
   5  -2  -1    1.50    1.70
   5  -2  -1   -1.60    2.10
  -5   2   1   -3.80    2.00
  -5   2   1   -1.10    2.00
  -5   2   1    0.40    1.30
  -5   2   1    2.00    2.50
  -5   2   1    1.80    2.40
  -5   2   1   -3.20    2.10
  -5   2   1    0.90    2.70
   4  -2  -1   29.80    3.90
   4  -2  -1   30.70    4.10
   4  -2  -1   32.40    3.80
   4  -2  -1   31.60    3.80
   4  -2  -1   32.90    4.00
   4  -2  -1   27.30    2.90
  -4   2   1   26.20    4.00
  -4   2   1   30.50    4.20
  -4   2   1   24.90    2.90
  -4   2   1   32.40    4.20
  -4   2   1   29.90    4.10
  -4   2   1   31.90    4.20
  -4   2   1   26.40    3.80
   3  -2  -1  199.08   13.30
   3  -2  -1  205.18   12.80
   3  -2  -1  214.88   13.40
   3  -2  -1  209.98   13.60
   3  -2  -1  221.58   13.50
   3  -2  -1  196.48   13.40
  -3   2   1  230.88   13.80
  -3   2   1  178.98   13.50
  -3   2   1  207.18   13.70
  -3   2   1  196.58   13.40
  -3   2   1  203.88   13.50
  -3   2   1  214.78   12.80
  -3   2   1  181.78   13.40
  -3   2   1  186.98   12.70
   2  -2  -1   18.10    2.40
   2  -2  -1   25.20    2.90
   2  -2  -1   15.00    2.30
   2  -2  -1   20.60    1.90
   2  -2  -1   16.40    2.00
   2  -2  -1   18.10    2.40
   2  -2  -1   18.70    2.50
  -2   2   1   18.80    2.10
  -2   2   1   16.50    2.70
  -2   2   1   15.30    2.40
  -2   2   1   15.80    1.80
  -2   2   1   17.40    2.40
  -2   2   1   21.10    2.60
  -2   2   1   19.70    2.70
   1  -2  -1 1533.25   85.09
   1  -2  -1 1518.85   85.09
   1  -2  -1 1494.45   85.29
   1  -2  -1 1426.16   84.99
   1  -2  -1 1463.65   84.99
  -1   2   1 1303.27   84.79
  -1   2   1 1339.67   85.09
  -1   2   1 1400.16   85.29
  -1   2   1 1515.05   84.99
  -1   2   1 1409.46   85.09
  -1   2   1 1415.86   85.09
  -1   2   1 1303.57   84.99
   0  -2  -1 1267.87   72.39
   0  -2  -1 1279.27   72.39
   0  -2  -1 1138.19   72.39
   0  -2  -1 1318.77   72.39
   0  -2  -1 1312.27   72.79
   0   2   1 1199.98   72.39
   0   2   1 1155.18   72.39
   0   2   1 1197.38   72.69
   0   2   1 1145.69   72.39
   0   2   1 1179.18   72.39
  -1  -2  -1  864.61   49.90
  -1  -2  -1  835.02   50.09
  -1  -2  -1  859.81   49.90
  -1  -2  -1  857.81   49.90
  -1  -2  -1  863.71   49.90
  -1  -2  -1  861.51   49.99
  -1  -2  -1  856.31   50.09
   1   2   1  775.22   49.90
   1   2   1  805.92   49.90
   1   2   1  790.02   49.90
   1   2   1  851.91   49.99
   1   2   1  786.52   50.19
   1   2   1  848.22   50.09
   1   2   1  792.92   49.90
   1   2   1  921.11   49.99
  -2  -2  -1    0.70    1.10
  -2  -2  -1   -1.20    1.10
  -2  -2  -1    1.80    1.10
  -2  -2  -1   -0.70    1.40
  -2  -2  -1    2.80    1.20
  -2  -2  -1    4.20    1.30
   2   2   1    1.90    1.10
   2   2   1    1.50    1.10
   2   2   1    2.40    1.00
   2   2   1    0.00    1.20
   2   2   1   -0.90    1.50
   2   2   1    3.50    1.30
   2   2   1    0.30    0.60
   2   2   1    0.10    1.20
  -3  -2  -1  500.95   30.40
  -3  -2  -1  502.15   30.20
  -3  -2  -1  495.55   30.40
  -3  -2  -1  503.05   30.40
  -3  -2  -1  501.75   30.30
  -3  -2  -1  496.75   30.30
  -3  -2  -1  513.75   30.40
   3   2   1  480.15   30.40
   3   2   1  471.95   30.30
   3   2   1  486.65   30.40
   3   2   1  478.15   30.50
   3   2   1  477.45   30.40
   3   2   1  499.45   30.20
   3   2   1  518.35   29.50
   3   2   1  497.25   30.50
  -4  -2  -1  260.77   16.10
  -4  -2  -1  251.67   16.00
  -4  -2  -1  241.78   16.40
  -4  -2  -1  247.28   16.00
  -4  -2  -1  261.07   16.00
  -4  -2  -1  261.57   16.10
  -4  -2  -1  251.07   16.00
   4   2   1  240.98   16.10
   4   2   1  241.38   16.30
   4   2   1  237.18   16.10
   4   2   1  236.18   16.00
   4   2   1  249.58   16.20
   4   2   1  212.38   16.00
   4   2   1  255.67   15.90
  -5  -2  -1   14.20    4.60
  -5  -2  -1   12.00    2.60
  -5  -2  -1   16.00    2.80
  -5  -2  -1   13.90    2.80
  -5  -2  -1   18.40    3.00
  -5  -2  -1   14.20    2.70
  -5  -2  -1   14.60    2.90
   5   2   1   10.90    2.80
   5   2   1   10.40    2.90
   5   2   1   13.80    3.00
   5   2   1   12.20    2.70
   5   2   1   13.70    2.90
   5   2   1   10.70    2.80
   5   2   1   14.90    3.30
  -6  -2  -1  270.27   18.70
  -6  -2  -1  270.67   19.20
  -6  -2  -1  267.67   18.80
  -6  -2  -1  282.17   19.10
  -6  -2  -1  281.17   18.90
  -6  -2  -1  286.27   18.80
  -6  -2  -1  285.07   19.00
   6   2   1  262.27   19.10
   6   2   1  305.77   19.10
   6   2   1  297.27   19.50
   6   2   1  308.17   19.20
   6   2   1  278.27   19.20
   6   2   1  281.57   18.90
  -7  -2  -1   14.30    3.40
  -7  -2  -1   15.90    3.70
  -7  -2  -1   15.00    3.70
  -7  -2  -1   16.60    3.80
  -7  -2  -1    9.40    3.00
  -7  -2  -1   13.30    3.20
   7   2   1   13.20    3.50
   7   2   1   22.20    4.00
   7   2   1   18.10    3.80
   7   2   1   17.20    4.00
   7   2   1   22.30    4.80
  -8  -2  -1   11.40    3.50
  -8  -2  -1   12.40    3.50
  -8  -2  -1    5.70    3.80
  -8  -2  -1    9.20    4.40
  -8  -2  -1    8.50    3.80
  -8  -2  -1   15.70    3.90
  -8  -2  -1    8.90    2.60
   8   2   1   17.10    4.60
   8   2   1   15.80    4.20
   8   2   1    8.80    3.80
   8   2   1   10.20    3.70
   8   2   1    8.00    3.10
   8   2   1   12.80    5.10
   7  -3  -1   41.20    5.80
   7  -3  -1   36.80    4.00
   7  -3  -1   43.40    6.20
   7  -3  -1   37.40    4.10
  -7   3   1   42.50    6.30
  -7   3   1   37.30    6.60
  -7   3   1   38.60    6.40
  -7   3   1   40.00    5.80
  -7   3   1   28.20    5.90
   6  -3  -1   72.89    5.60
   6  -3  -1   54.09    5.30
   6  -3  -1   75.59    7.60
   6  -3  -1   83.79    7.00
  -6   3   1   59.49    5.30
  -6   3   1   93.49    8.40
  -6   3   1   73.19    7.50
  -6   3   1   82.99    7.60
  -6   3   1   67.69    7.60
  -6   3   1   69.99    7.00
  -6   3   1   60.59    6.80
   5  -3  -1   10.80    2.10
   5  -3  -1   16.00    3.70
   5  -3  -1   13.90    3.60
   5  -3  -1   13.50    3.30
   5  -3  -1   18.40    2.80
  -5   3   1   11.10    3.30
  -5   3   1   22.30    4.10
  -5   3   1   15.00    3.90
  -5   3   1   18.20    4.00
  -5   3   1   19.10    3.80
  -5   3   1   13.70    3.50
  -5   3   1   19.30    2.40
   4  -3  -1   16.00    2.90
   4  -3  -1   17.60    3.20
   4  -3  -1   10.20    1.90
   4  -3  -1   16.40    2.10
   4  -3  -1   12.00    2.80
   4  -3  -1   18.40    3.30
   4  -3  -1   17.20    3.10
  -4   3   1   15.60    2.10
  -4   3   1   19.10    3.60
  -4   3   1   14.80    3.40
  -4   3   1   17.10    3.20
  -4   3   1   19.30    3.60
  -4   3   1   16.10    3.20
  -4   3   1   15.60    3.30
  -4   3   1   24.00    3.10
   3  -3  -1   27.90    3.20
   3  -3  -1   26.50    3.10
   3  -3  -1   20.20    2.50
   3  -3  -1   23.90    3.30
   3  -3  -1   24.50    3.50
   3  -3  -1   25.90    2.30
   3  -3  -1   22.40    3.10
  -3   3   1   19.90    2.20
  -3   3   1   28.40    3.70
  -3   3   1   32.00    4.00
  -3   3   1   24.60    3.40
  -3   3   1   19.90    3.40
  -3   3   1   23.20    3.20
  -3   3   1   25.50    3.30
  -3   3   1   22.50    2.70
   2  -3  -1   28.00    3.30
   2  -3  -1   27.20    2.80
   2  -3  -1   20.20    2.60
   2  -3  -1   25.80    2.80
   2  -3  -1   26.30    2.80
  -2   3   1   25.00    2.70
  -2   3   1   25.20    2.90
  -2   3   1   25.40    2.50
  -2   3   1   20.10    2.80
  -2   3   1   21.40    2.90
  -2   3   1   23.10    3.20
  -2   3   1   21.10    3.20
   1  -3  -1    2.90    1.20
   1  -3  -1    5.50    1.30
   1  -3  -1    5.10    1.60
   1  -3  -1    5.00    1.10
   1  -3  -1    4.80    1.20
   1  -3  -1    5.60    1.30
   1  -3  -1    4.00    1.40
  -1   3   1    2.50    1.10
  -1   3   1    6.10    1.30
  -1   3   1    4.50    1.40
  -1   3   1    4.70    1.30
  -1   3   1    2.10    1.10
  -1   3   1    5.20    1.70
  -1   3   1    4.90    1.40
   0  -3  -1  138.49    7.90
   0  -3  -1  132.59    7.90
   0  -3  -1  128.49    7.90
   0  -3  -1  125.59    8.20
   0  -3  -1  129.89    8.30
   0  -3  -1  131.89    7.90
   0  -3  -1  132.39    8.40
   0   3   1  137.29    8.30
   0   3   1  123.89    8.00
   0   3   1  117.49    7.90
   0   3   1  140.79    8.40
   0   3   1  138.19    8.30
   0   3   1  118.89    7.90
  -1  -3  -1  295.27   17.50
  -1  -3  -1  291.87   17.50
  -1  -3  -1  282.67   17.60
   1   3   1  264.17   17.60
   1   3   1  304.27   17.60
   1   3   1  286.37   17.10
   1   3   1  278.17   17.10
   1   3   1  264.17   17.10
   1   3   1  316.27   17.50
  -2  -3  -1   76.99    4.90
  -2  -3  -1   72.59    5.20
  -2  -3  -1   73.69    4.70
  -2  -3  -1   61.89    4.80
  -2  -3  -1   73.99    5.10
  -2  -3  -1   77.19    4.90
  -2  -3  -1   77.39    4.90
   2   3   1   63.29    4.90
   2   3   1   74.19    5.50
   2   3   1   77.69    5.20
   2   3   1   66.19    4.90
   2   3   1   67.59    4.90
   2   3   1   68.19    5.10
   2   3   1   73.39    4.80
   2   3   1   80.39    4.90
   2   3   1   70.29    5.00
  -3  -3  -1  734.53   48.50
  -3  -3  -1  828.62   48.50
  -3  -3  -1  854.21   48.70
  -3  -3  -1  805.72   48.60
  -3  -3  -1  834.12   48.50
  -3  -3  -1  829.82   48.90
   3   3   1  846.12   48.00
   3   3   1  799.92   48.70
   3   3   1  752.92   48.60
   3   3   1  811.92   49.00
   3   3   1  757.12   48.50
  -4  -3  -1 1361.16   79.59
  -4  -3  -1 1374.66   79.79
  -4  -3  -1 1372.36   79.59
  -4  -3  -1 1320.97   79.39
  -4  -3  -1 1329.47   79.49
  -4  -3  -1 1347.27   79.49
   4   3   1 1366.56   79.89
   4   3   1 1152.38   79.49
   4   3   1 1307.67   79.59
   4   3   1 1291.67   79.59
   4   3   1 1388.66   79.49
   4   3   1 1214.88   79.59
   4   3   1 1343.77   79.79
  -5  -3  -1  131.09    9.40
  -5  -3  -1  125.29    9.60
  -5  -3  -1  129.19    9.50
  -5  -3  -1  127.29    9.50
  -5  -3  -1  140.99   10.40
  -5  -3  -1  144.59    9.80
   5   3   1  128.79    9.80
   5   3   1  118.39    9.60
   5   3   1  135.09    9.90
   5   3   1  139.69    9.80
   5   3   1  124.59    9.70
   5   3   1  138.79   10.00
   5   3   1  136.79    9.60
  -6  -3  -1   -0.90    2.00
  -6  -3  -1    3.20    2.50
  -6  -3  -1    1.40    1.60
  -6  -3  -1    4.80    2.50
  -6  -3  -1   -1.70    2.00
  -6  -3  -1   -0.70    1.40
  -6  -3  -1    2.70    2.10
  -6  -3  -1    0.70    1.90
   6   3   1    0.60    2.40
   6   3   1    0.80    2.50
   6   3   1    4.40    2.70
   6   3   1    0.30    2.10
   6   3   1    1.30    2.40
   6   3   1    1.00    2.60
   6   3   1    3.50    2.50
  -7  -3  -1   69.29    7.20
  -7  -3  -1   72.59    6.90
  -7  -3  -1   79.59    7.00
  -7  -3  -1   68.29    6.90
  -7  -3  -1   70.89    7.20
   7   3   1   86.09    7.50
   7   3   1   71.99    6.80
   7   3   1   69.99    7.60
   7   3   1   72.99    7.50
   7   3   1   67.19    7.20
   7   3   1   63.49    7.10
   7   3   1   70.59    7.10
  -8  -3  -1    9.70    4.10
  -8  -3  -1   16.50    3.80
  -8  -3  -1    7.30    3.20
  -8  -3  -1    5.70    3.80
  -8  -3  -1    5.10    2.40
  -8  -3  -1   11.90    3.30
  -8  -3  -1   10.40    3.50
   8   3   1    7.50    4.00
   8   3   1    6.50    5.90
   8   3   1   11.40    3.90
   8   3   1    4.30    5.60
   8   3   1   11.20    3.70
   8   3   1    7.00    3.80
   8   3   1    8.70    3.70
   6  -4  -1   11.50    2.50
   6  -4  -1   10.00    3.40
   6  -4  -1   15.10    4.00
   6  -4  -1    9.80    3.40
   6  -4  -1   16.50    4.00
  -6   4   1   16.20    4.20
  -6   4   1   15.70    4.20
  -6   4   1   12.30    3.70
  -6   4   1    7.10    4.10
  -6   4   1   21.80    3.90
  -6   4   1   12.00    4.00
   5  -4  -1  125.29    9.00
   5  -4  -1  110.09    9.00
   5  -4  -1   90.69    7.80
   5  -4  -1  116.19    9.10
  -5   4   1   99.79    9.00
  -5   4   1  115.49    9.20
  -5   4   1  112.69    7.40
  -5   4   1   97.89    9.20
  -5   4   1  123.09    9.60
  -5   4   1  111.89    9.60
   4  -4  -1  198.38   13.30
   4  -4  -1  193.18   13.60
   4  -4  -1  166.48   12.40
   4  -4  -1  185.88   12.90
   4  -4  -1  197.58   13.30
  -4   4   1  186.68   13.30
  -4   4   1  180.28   13.80
  -4   4   1  216.88   13.90
  -4   4   1  176.48   13.30
  -4   4   1  209.68   14.00
   3  -4  -1   71.09    5.50
   3  -4  -1   64.39    5.30
   3  -4  -1   55.39    5.70
   3  -4  -1   67.09    5.30
  -3   4   1   56.79    4.40
  -3   4   1   66.09    5.70
  -3   4   1   57.19    5.40
  -3   4   1   73.59    6.40
  -3   4   1   74.79    6.10
  -3   4   1   54.19    5.90
  -3   4   1   72.79    5.30
  -3   4   1   63.99    5.60
   2  -4  -1 1171.58   68.39
   2  -4  -1 1017.60   67.59
   2  -4  -1 1150.58   67.69
   2  -4  -1 1164.58   67.69
   2  -4  -1 1181.48   67.89
   2  -4  -1 1163.58   67.79
   2  -4  -1 1173.88   67.79
  -2   4   1 1055.69   67.49
  -2   4   1 1110.89   67.29
  -2   4   1 1027.40   68.39
  -2   4   1 1068.09   67.79
  -2   4   1 1211.28   68.19
  -2   4   1 1054.39   67.89
  -2   4   1 1121.99   67.99
  -2   4   1 1247.88   69.39
   1  -4  -1    5.10    1.40
   1  -4  -1    2.90    1.50
   1  -4  -1    2.70    1.80
   1  -4  -1    3.10    1.00
   1  -4  -1    3.00    1.30
   1  -4  -1    3.30    1.20
  -1   4   1    3.70    1.20
  -1   4   1    4.60    1.30
  -1   4   1    2.10    1.20
  -1   4   1    1.60    1.20
  -1   4   1    1.80    1.40
  -1   4   1    2.70    1.70
  -1   4   1    4.70    1.30
   0  -4  -1  223.68   13.20
   0  -4  -1  224.18   13.20
   0  -4  -1  220.58   13.70
   0  -4  -1  227.98   13.80
   0  -4  -1  214.08   13.20
   0  -4  -1  214.58   13.80
   0  -4  -1  221.08   13.20
   0   4   1  248.88   13.90
   0   4   1  196.08   13.30
   0   4   1  192.18   13.30
   0   4   1  194.28   14.00
   0   4   1  228.08   13.40
   0   4   1  249.78   13.90
  -1  -4  -1    3.50    1.30
  -1  -4  -1    6.10    1.40
  -1  -4  -1    4.80    1.40
   1   4   1    5.10    1.20
   1   4   1    4.80    1.30
   1   4   1    3.50    1.30
   1   4   1    6.70    1.30
  -2  -4  -1  241.28   14.70
  -2  -4  -1  258.57   15.00
  -2  -4  -1  247.68   15.30
  -2  -4  -1  253.27   14.80
  -2  -4  -1  249.18   14.70
  -2  -4  -1  245.98   14.70
  -2  -4  -1  240.18   15.20
   2   4   1  266.77   15.10
   2   4   1  272.27   15.00
   2   4   1  218.08   14.80
   2   4   1  248.08   14.90
   2   4   1  222.18   14.90
   2   4   1  207.08   15.40
   2   4   1  213.78   15.20
  -3  -4  -1  585.54   33.10
  -3  -4  -1  605.74   33.20
  -3  -4  -1  587.74   33.20
  -3  -4  -1  588.04   33.10
  -3  -4  -1  572.44   32.80
  -3  -4  -1  581.54   33.40
  -3  -4  -1  522.25   33.30
   3   4   1  577.04   33.10
   3   4   1  498.25   33.40
   3   4   1  481.05   33.20
   3   4   1  512.05   33.30
   3   4   1  508.35   33.20
   3   4   1  509.75   33.80
   3   4   1  511.85   33.30
  -4  -4  -1   12.40    2.20
  -4  -4  -1   13.10    2.20
  -4  -4  -1   15.30    2.40
  -4  -4  -1   17.10    2.60
  -4  -4  -1   20.90    3.00
  -4  -4  -1   18.00    2.40
   4   4   1   19.70    2.70
   4   4   1    8.70    2.80
   4   4   1   13.50    2.50
   4   4   1   14.50    1.50
   4   4   1   10.30    2.40
   4   4   1   16.00    2.50
   4   4   1   11.60    2.30
   4   4   1   12.00    2.60
  -5  -4  -1   16.30    2.80
  -5  -4  -1   16.40    3.20
  -5  -4  -1   16.00    2.60
  -5  -4  -1   18.20    2.90
  -5  -4  -1   18.70    3.00
  -5  -4  -1   22.00    3.10
  -5  -4  -1   17.20    2.90
   5   4   1   25.70    3.50
   5   4   1   22.40    3.30
   5   4   1   18.10    3.20
   5   4   1   26.20    3.30
   5   4   1   17.10    3.60
   5   4   1   17.00    3.20
   5   4   1   23.90    3.60
  -6  -4  -1  245.78   17.00
  -6  -4  -1  262.77   17.10
  -6  -4  -1  249.38   16.80
  -6  -4  -1  250.47   16.90
  -6  -4  -1  275.97   17.10
   6   4   1  260.57   17.60
   6   4   1  212.58   17.10
   6   4   1  265.47   17.00
   6   4   1  269.77   17.70
   6   4   1  239.38   17.10
   6   4   1  242.28   17.40
   6   4   1  259.47   17.30
  -7  -4  -1   41.80    4.90
  -7  -4  -1   51.49    5.80
  -7  -4  -1   53.59    5.80
  -7  -4  -1   61.39    6.00
  -7  -4  -1   60.69    6.10
   7   4   1   61.49    6.50
   7   4   1   61.19    6.50
   7   4   1   46.80    6.10
   7   4   1   52.39    6.20
   7   4   1   53.69    5.60
  -8  -4  -1   43.80    5.00
  -8  -4  -1   42.80    6.10
  -8  -4  -1   50.49    5.80
  -8  -4  -1   58.69    6.00
  -8  -4  -1   54.39    6.30
   8   4   1   61.29    7.20
   8   4   1   55.29    6.90
   8   4   1   37.40    5.90
   8   4   1   52.29    6.70
   8   4   1   43.90    6.20
   8   4   1   45.50    6.80
   8   4   1   38.80    6.00
   6  -5  -1    2.70    2.60
   6  -5  -1    4.70    2.90
   6  -5  -1    5.70    2.30
  -6   5   1    8.20    3.30
  -6   5   1    4.30    3.20
  -6   5   1    0.00    3.50
  -6   5   1    2.80    2.90
  -6   5   1    4.90    3.80
   5  -5  -1   10.40    3.40
   5  -5  -1   15.60    3.20
   5  -5  -1   14.20    3.20
   5  -5  -1   11.20    2.60
   5  -5  -1   13.70    3.50
   5  -5  -1   11.60    3.10
  -5   5   1   15.50    3.20
  -5   5   1   19.20    4.30
  -5   5   1   12.00    3.60
  -5   5   1    9.70    3.60
  -5   5   1   20.30    4.60
  -5   5   1   19.30    4.00
   4  -5  -1    7.10    2.20
   4  -5  -1    9.60    2.50
   4  -5  -1    7.90    2.20
   4  -5  -1   12.80    4.90
   4  -5  -1   11.50    3.50
   4  -5  -1   13.90    3.50
  -4   5   1   11.50    3.60
  -4   5   1   11.10    3.10
  -4   5   1   11.90    3.00
  -4   5   1   13.90    3.20
  -4   5   1    9.30    1.90
  -4   5   1    9.70    3.50
  -4   5   1   14.10    3.90
   3  -5  -1  386.56   24.40
   3  -5  -1  350.96   23.40
   3  -5  -1  383.56   23.80
   3  -5  -1  377.36   23.60
   3  -5  -1  393.06   23.60
   3  -5  -1  370.66   23.70
  -3   5   1  400.56   24.40
  -3   5   1  412.46   24.10
  -3   5   1  339.07   24.50
  -3   5   1  373.56   23.90
  -3   5   1  416.46   24.70
  -3   5   1  337.67   24.00
  -3   5   1  341.47   23.50
   2  -5  -1    4.60    1.90
   2  -5  -1    5.00    1.50
   2  -5  -1    6.30    2.80
   2  -5  -1    8.00    1.60
   2  -5  -1    7.70    1.80
   2  -5  -1    4.40    1.60
   2  -5  -1    4.70    1.60
  -2   5   1    6.50    2.00
  -2   5   1    7.30    1.90
  -2   5   1    5.00    1.50
  -2   5   1    6.40    2.40
  -2   5   1    7.50    3.20
  -2   5   1    7.00    2.00
  -2   5   1    5.10    0.80
   1  -5  -1   42.10    4.10
   1  -5  -1   50.29    4.00
   1  -5  -1   51.49    3.60
   1  -5  -1   49.50    3.50
   1  -5  -1   48.50    3.60
   1  -5  -1   53.69    4.60
  -1   5   1   41.80    3.30
  -1   5   1   42.00    3.80
  -1   5   1   38.40    3.60
  -1   5   1   54.99    4.30
  -1   5   1   42.30    4.60
  -1   5   1   39.50    3.70
  -1   5   1   52.39    4.10
  -1   5   1   43.40    3.70
   0  -5  -1    2.70    0.30
   0  -5  -1    0.80    1.20
   0  -5  -1    0.70    1.30
   0  -5  -1    1.80    0.30
   0   5   1    1.00    0.60
   0   5   1    2.50    1.20
   0   5   1    1.50    0.80
   0   5   1    2.20    0.60
   0   5   1    0.00    1.50
   0   5   1    0.10    1.70
   0   5   1    2.90    1.40
   0   5   1    0.70    1.00
   0   5   1    0.70    0.70
  -1  -5  -1  153.58   10.40
  -1  -5  -1  171.08   10.60
  -1  -5  -1  158.18   10.20
   1   5   1  176.68   10.70
   1   5   1  178.18   10.50
   1   5   1  144.19   11.20
   1   5   1  172.48   10.40
   1   5   1  140.89   10.50
   1   5   1  136.89   10.40
  -2  -5  -1    4.70    1.40
  -2  -5  -1    4.40    1.50
  -2  -5  -1    3.20    1.20
   2   5   1    4.60    1.30
   2   5   1    4.00    1.70
   2   5   1    4.50    1.50
   2   5   1    2.50    0.70
   2   5   1    4.50    1.60
   2   5   1    3.30    0.80
   2   5   1    2.90    0.70
   2   5   1    2.60    1.30
   2   5   1    3.30    0.80
  -3  -5  -1   20.30    2.80
  -3  -5  -1   23.40    2.40
  -3  -5  -1   27.30    2.20
  -3  -5  -1   24.70    2.30
  -3  -5  -1   25.80    2.30
  -3  -5  -1   25.80    2.80
   3   5   1   27.90    2.50
   3   5   1   21.70    2.30
   3   5   1   23.00    2.50
   3   5   1   23.80    2.50
   3   5   1   22.80    3.40
   3   5   1   23.40    2.80
   3   5   1   22.20    2.50
   3   5   1   23.90    2.90
   3   5   1   28.80    2.50
  -4  -5  -1  125.89    8.40
  -4  -5  -1  130.99    8.50
  -4  -5  -1  117.29    8.90
  -4  -5  -1  123.59    8.30
  -4  -5  -1  124.19    8.70
   4   5   1  125.29    8.00
   4   5   1  104.39   10.10
   4   5   1  120.69    8.80
   4   5   1  133.79    9.60
   4   5   1  124.69    8.60
   4   5   1  119.19    8.20
   4   5   1  124.79    8.90
   4   5   1  116.99    8.70
   4   5   1  134.29    8.80
  -5  -5  -1  118.99    9.20
  -5  -5  -1  130.89    9.10
  -5  -5  -1  129.29    9.20
  -5  -5  -1  147.69   10.30
  -5  -5  -1  133.29    9.20
   5   5   1  141.89    9.90
   5   5   1  141.99   10.40
   5   5   1  111.49    9.40
   5   5   1  131.99    9.40
   5   5   1  121.89    9.40
   5   5   1  127.39    9.70
   5   5   1  132.39    9.50
  -6  -5  -1   66.69    5.80
  -6  -5  -1   66.99    6.20
  -6  -5  -1   73.79    6.40
  -6  -5  -1   66.69    6.20
   6   5   1   76.29    6.70
   6   5   1   78.19    6.90
   6   5   1   78.19    6.50
   6   5   1   57.79    6.20
   6   5   1   73.59    7.30
   6   5   1   71.19    6.40
   6   5   1   58.19    6.20
  -7  -5  -1    9.60    2.80
  -7  -5  -1   10.10    2.60
  -7  -5  -1    7.20    2.80
  -7  -5  -1   12.90    3.00
   7   5   1   14.30    3.30
   7   5   1    9.20    2.80
   7   5   1   13.70    3.40
   7   5   1   10.80    3.40
   7   5   1    9.50    3.00
   7   5   1   14.10    3.60
   7   5   1   12.70    3.80
  -8  -5  -1    9.00    3.20
  -8  -5  -1    7.00    2.50
  -8  -5  -1   12.50    3.40
  -8  -5  -1   13.90    3.40
   8   5   1    4.00    3.40
   8   5   1   12.00    3.60
   8   5   1    3.80    3.10
   8   5   1    6.70    3.40
   8   5   1   10.90    3.50
   8   5   1    6.50    3.20
   8   5   1   12.60    3.60
   5  -6  -1    6.20    2.60
   5  -6  -1    7.50    2.50
   5  -6  -1    5.20    2.30
  -5   6   1   20.10    4.80
  -5   6   1    1.20    2.90
  -5   6   1    9.40    3.80
  -5   6   1    4.60    2.80
  -5   6   1    8.20    3.80
  -5   6   1   15.10    4.30
   4  -6  -1   79.19    7.00
   4  -6  -1   74.39    6.70
   4  -6  -1   86.49    6.80
   4  -6  -1   78.09    6.70
   4  -6  -1   80.09    7.70
   4  -6  -1   80.39    8.70
  -4   6   1   88.89    7.70
  -4   6   1  103.09    7.90
  -4   6   1   71.09    7.10
  -4   6   1   72.99    7.30
  -4   6   1   89.59    8.50
  -4   6   1  106.69    8.70
   3  -6  -1   50.99    4.60
   3  -6  -1   50.89    5.70
   3  -6  -1   39.70    4.70
   3  -6  -1   50.79    4.80
   3  -6  -1   55.09    4.90
   3  -6  -1   46.50    4.70
   3  -6  -1   52.79    4.70
  -3   6   1   48.20    5.00
  -3   6   1   52.99    6.20
  -3   6   1   49.90    5.30
  -3   6   1   57.49    5.80
  -3   6   1   47.90    6.40
  -3   6   1   57.59    5.30
   2  -6  -1  118.59   10.20
   2  -6  -1  139.09    9.40
   2  -6  -1  143.09    9.40
   2  -6  -1  139.99    9.70
   2  -6  -1  136.89   10.30
   2  -6  -1  150.98    9.50
   2  -6  -1  141.69    9.40
  -2   6   1  129.69    9.80
  -2   6   1  150.88   10.00
  -2   6   1  153.28   11.20
  -2   6   1  145.49    9.70
  -2   6   1  136.09    9.70
  -2   6   1  138.99    9.70
   1  -6  -1  105.99    6.80
   1  -6  -1  101.29    6.70
   1  -6  -1  110.19    6.80
   1  -6  -1   96.19    6.80
   1  -6  -1   95.09    7.50
   1  -6  -1  102.09    7.30
  -1   6   1  106.19    7.20
  -1   6   1   94.89    7.00
  -1   6   1   96.99    6.70
  -1   6   1  109.69    8.50
  -1   6   1  106.69    7.10
  -1   6   1  120.19    7.70
  -1   6   1  100.69    7.20
   0  -6  -1  260.37   16.90
   0  -6  -1  280.97   16.80
   0   6   1  248.58   16.10
   0   6   1  253.47   16.70
   0   6   1  278.87   16.30
   0   6   1  286.47   17.80
   0   6   1  262.27   16.40
   0   6   1  264.07   16.60
  -1  -6  -1   24.30    3.00
  -1  -6  -1   22.00    2.70
  -1  -6  -1   23.80    2.90
   1   6   1   27.40    3.10
   1   6   1   27.00    2.90
   1   6   1   22.50    4.40
   1   6   1   25.70    3.50
   1   6   1   24.20    2.70
  -2  -6  -1  239.68   15.60
  -2  -6  -1  230.38   16.00
  -2  -6  -1  234.88   15.60
   2   6   1  271.67   16.30
   2   6   1  228.58   16.20
   2   6   1  283.57   16.30
   2   6   1  236.88   16.10
   2   6   1  276.67   17.60
  -3  -6  -1    0.50    0.70
  -3  -6  -1    1.90    1.60
  -3  -6  -1    2.30    0.70
  -3  -6  -1    1.30    0.60
  -3  -6  -1    0.60    1.20
   3   6   1    1.40    1.00
   3   6   1    4.10    1.40
   3   6   1    2.20    1.00
   3   6   1    1.40    1.10
   3   6   1    1.50    1.90
   3   6   1    0.70    0.80
   3   6   1    1.40    1.40
   3   6   1    1.40    1.40
  -4  -6  -1  195.08   12.30
  -4  -6  -1  187.18   12.20
  -4  -6  -1  189.58   12.10
  -4  -6  -1  199.68   12.20
  -4  -6  -1  192.48   12.70
  -4  -6  -1  180.88   12.80
   4   6   1  187.28   12.60
   4   6   1  180.98   12.50
   4   6   1  198.68   13.10
   4   6   1  197.58   12.40
   4   6   1  172.08   13.40
   4   6   1  202.78   12.20
   4   6   1  201.58   12.60
   4   6   1  190.08   12.70
  -5  -6  -1   96.39    7.40
  -5  -6  -1   92.79    7.20
  -5  -6  -1   96.89    7.10
  -5  -6  -1   99.99    7.20
  -5  -6  -1   98.49    7.00
  -5  -6  -1   95.09    8.20
   5   6   1  112.29    8.10
   5   6   1   92.69    7.40
   5   6   1   87.99    7.30
   5   6   1   94.59    7.60
   5   6   1   98.09    7.60
   5   6   1   87.89    8.40
   5   6   1  103.19    7.80
  -6  -6  -1    6.90    2.00
  -6  -6  -1    4.30    2.30
  -6  -6  -1    5.50    2.40
  -6  -6  -1    4.60    2.30
  -6  -6  -1    5.70    1.90
   6   6   1    6.10    2.30
   6   6   1    6.70    6.40
   6   6   1    4.20    2.20
   6   6   1    4.20    2.60
   6   6   1    9.30    2.60
   6   6   1    7.60    2.70
  -7  -6  -1   65.49    6.50
  -7  -6  -1   84.29    6.80
  -7  -6  -1   77.09    6.70
  -7  -6  -1   58.89    6.70
  -7  -6  -1   80.59    7.20
   7   6   1   74.19    7.30
   7   6   1   80.39    7.20
   7   6   1   68.09    6.90
   7   6   1   72.29    6.90
   7   6   1   69.09    7.80
   7   6   1   80.69    7.30
   7   6   1   81.69    7.40
  -8  -6  -1    7.90    2.60
  -8  -6  -1    8.60    3.40
  -8  -6  -1   10.70    3.00
  -8  -6  -1   10.90    3.10
   8   6   1    9.60    4.20
   8   6   1   12.00    4.50
   8   6   1    9.00    3.70
   8   6   1   13.00    3.20
   8   6   1    4.80    3.60
   8   6   1   10.10    3.50
   8   6   1   10.80    3.70
   4  -7  -1   38.10    4.60
   4  -7  -1   32.60    4.50
   4  -7  -1   36.00    4.10
   4  -7  -1   30.50    4.00
   4  -7  -1   49.60    4.70
  -4   7   1   45.90    6.80
  -4   7   1   43.70    6.00
  -4   7   1   36.50    5.20
  -4   7   1   32.50    4.60
  -4   7   1   47.20    5.40
  -4   7   1   28.70    4.60
   3  -7  -1   10.40    2.70
   3  -7  -1    8.60    2.00
   3  -7  -1   10.70    2.70
   3  -7  -1   10.60    2.30
   3  -7  -1   12.40    2.20
   3  -7  -1    8.60    2.30
   3  -7  -1   11.30    4.00
  -3   7   1   16.20    3.10
  -3   7   1   11.00    2.70
  -3   7   1    8.80    3.50
  -3   7   1   12.90    4.00
  -3   7   1   16.70    4.40
  -3   7   1    7.80    2.80
   2  -7  -1   24.10    3.60
   2  -7  -1   35.10    3.20
   2  -7  -1   39.00    3.80
   2  -7  -1   29.00    3.00
   2  -7  -1   29.00    3.10
  -2   7   1   37.80    3.90
  -2   7   1   26.40    4.10
  -2   7   1   38.40    5.50
  -2   7   1   29.40    3.40
  -2   7   1   28.50    3.40
   1  -7  -1   73.29    6.20
   1  -7  -1   70.59    4.80
   1  -7  -1   66.09    6.00
   1  -7  -1   70.89    4.90
   1  -7  -1   76.49    4.90
   1  -7  -1   76.09    4.90
  -1   7   1   65.49    5.90
  -1   7   1   71.69    5.30
  -1   7   1   77.69    5.00
  -1   7   1   68.59    5.50
  -1   7   1   76.79    5.30
  -1   7   1   69.89    6.80
   0  -7  -1    1.70    1.80
   0  -7  -1    2.90    1.80
   0   7   1    3.30    2.50
   0   7   1    2.20    0.60
   0   7   1    3.20    0.90
   0   7   1    2.80    0.80
   0   7   1    4.10    1.50
  -1  -7  -1    1.20    1.60
  -1  -7  -1   -1.10    1.60
  -1  -7  -1    1.30    1.50
   1   7   1   -1.20    1.30
   1   7   1   -0.20    1.40
   1   7   1   -0.80    1.80
  -2  -7  -1    0.00    1.50
  -2  -7  -1    1.10    1.90
  -2  -7  -1    1.10    1.50
   2   7   1    2.20    1.50
   2   7   1   -0.20    1.40
   2   7   1    1.10    1.60
  -3  -7  -1    0.10    1.30
  -3  -7  -1    1.30    1.70
   3   7   1   -0.10    0.60
   3   7   1    1.90    2.20
   3   7   1    0.70    0.80
   3   7   1    1.10    1.50
   3   7   1   -2.40    1.50
   3   7   1    1.40    0.80
   3   7   1   -0.40    0.70
  -4  -7  -1   70.09    4.70
  -4  -7  -1   68.09    4.70
  -4  -7  -1   66.29    4.70
  -4  -7  -1   66.59    5.90
  -4  -7  -1   66.49    5.10
   4   7   1   66.99    5.20
   4   7   1   75.59    6.10
   4   7   1   60.99    4.90
   4   7   1   64.79    5.30
   4   7   1   69.79    5.10
   4   7   1   67.29    6.80
  -5  -7  -1   34.50    4.20
  -5  -7  -1   24.80    3.80
  -5  -7  -1   32.70    3.20
  -5  -7  -1   33.40    3.70
  -5  -7  -1   26.30    3.20
  -5  -7  -1   31.70    3.00
   5   7   1   36.50    3.60
   5   7   1   30.20    3.80
   5   7   1   27.80    3.50
   5   7   1   32.50    4.30
   5   7   1   33.10    5.20
   5   7   1   27.40    4.00
   5   7   1   22.50    3.50
  -6  -7  -1    6.20    2.30
  -6  -7  -1    8.50    2.30
  -6  -7  -1    6.40    1.80
  -6  -7  -1    7.10    2.40
  -6  -7  -1    9.80    2.00
   6   7   1    4.30    3.10
   6   7   1    9.90    2.90
   6   7   1    9.70    2.40
   6   7   1   10.70    2.80
   6   7   1    8.00    2.40
   6   7   1    7.90    2.80
   6   7   1    7.10    2.30
  -7  -7  -1    1.10    1.70
  -7  -7  -1    4.50    2.50
  -7  -7  -1    4.00    1.90
  -7  -7  -1   -1.10    1.90
  -7  -7  -1    3.90    2.50
   7   7   1   -0.50    1.90
   7   7   1    3.20    3.30
   7   7   1    1.00    2.40
   7   7   1   -2.60    2.40
   7   7   1    4.40    2.70
   7   7   1   -0.50    2.10
   7   7   1    0.20    2.40
  -8  -7  -1    2.70    2.30
  -8  -7  -1   -0.50    2.90
  -8  -7  -1    1.30    2.30
   8   7   1    0.20    3.00
   8   7   1    3.30    2.70
   8   7   1    3.50    3.60
   8   7   1    7.10    3.10
   8   7   1    7.50    3.80
   8   7   1    7.20    3.80
   8   7   1    0.10    2.60
   3  -8  -1   -1.10    2.00
   3  -8  -1    2.50    2.20
   3  -8  -1    0.20    1.50
  -3   8   1   -1.70    1.90
  -3   8   1   -0.40    3.00
  -3   8   1    4.30    2.00
  -3   8   1   -0.20    1.70
   2  -8  -1   14.20    1.80
   2  -8  -1   14.50    2.80
   2  -8  -1   14.50    2.00
   2  -8  -1   11.20    2.90
  -2   8   1   11.40    2.30
  -2   8   1   17.10    3.10
  -2   8   1   11.60    2.70
  -2   8   1   13.30    3.90
  -2   8   1    7.80    2.00
   1  -8  -1   53.49    5.20
   1  -8  -1   49.99    5.00
  -1   8   1   54.59    4.40
  -1   8   1   58.99    4.20
  -1   8   1   52.59    4.40
  -1   8   1   56.19    4.30
  -1   8   1   51.79    6.20
  -1   8   1   60.49    3.80
   0  -8  -1   93.49    7.00
   0  -8  -1   93.29    7.30
   0   8   1  101.29    8.50
   0   8   1   87.79    6.70
  -1  -8  -1    0.80    1.80
  -1  -8  -1    2.80    1.80
   1   8   1    2.50    1.80
   1   8   1    1.80    2.10
   1   8   1    2.00    1.70
  -2  -8  -1  213.58   13.80
  -2  -8  -1  203.58   14.20
  -2  -8  -1  207.88   15.00
   2   8   1  222.08   14.60
   2   8   1  206.68   14.80
   2   8   1  214.68   14.30
  -3  -8  -1  314.37   20.60
  -3  -8  -1  316.07   20.10
   3   8   1  304.17   21.10
   3   8   1  333.17   20.60
  -4  -8  -1    2.40    2.10
  -4  -8  -1   -2.30    1.30
   4   8   1    0.30    2.50
   4   8   1    1.60    1.00
   4   8   1    2.00    0.90
   4   8   1    5.00    1.90
   4   8   1    1.00    1.30
   4   8   1    0.10    1.00
  -5  -8  -1    3.20    1.10
  -5  -8  -1    2.00    1.20
  -5  -8  -1    2.70    1.20
  -5  -8  -1    1.40    2.10
   5   8   1    3.50    2.00
   5   8   1    2.50    1.50
   5   8   1    1.90    1.50
   5   8   1    2.20    1.70
   5   8   1    4.80    3.30
  -6  -8  -1   28.90    3.50
  -6  -8  -1   33.60    3.30
  -6  -8  -1   29.20    3.40
  -6  -8  -1   38.30    4.00
  -6  -8  -1   24.20    4.10
   6   8   1   31.50    4.50
   6   8   1   29.90    5.60
   6   8   1   39.00    4.90
   6   8   1   29.00    4.00
   6   8   1   31.40    4.20
  -7  -8  -1    9.60    2.70
  -7  -8  -1    6.70    2.60
  -7  -8  -1    3.50    2.20
  -7  -8  -1   15.50    2.70
  -7  -8  -1    6.30    2.00
   7   8   1    7.20    2.90
   7   8   1   10.40    4.20
   7   8   1    8.90    3.40
   7   8   1    6.20    2.70
   7   8   1   13.50    3.10
   7   8   1   12.50    3.20
   7   8   1    8.90    2.60
   2  -9  -1    4.30    0.90
   2  -9  -1    3.70    0.90
   2  -9  -1    2.50    2.20
   2  -9  -1    3.30    2.10
   2  -9  -1    3.70    1.00
   2  -9  -1    3.90    1.30
  -2   9   1    5.50    1.90
  -2   9   1    3.20    1.40
  -2   9   1    2.80    1.70
  -2   9   1    2.50    3.40
  -2   9   1   11.80    4.40
   1  -9  -1    2.30    2.00
   1  -9  -1    4.90    2.30
  -1   9   1    2.60    3.10
  -1   9   1    3.30    0.90
  -1   9   1    4.80    1.50
  -1   9   1    4.10    1.30
   0  -9  -1    0.40    1.90
   0  -9  -1    2.70    2.00
   0   9   1    2.40    1.40
   0   9   1   -0.20    3.60
   0   9   1    4.50    2.00
  -1  -9  -1   23.70    3.50
  -1  -9  -1   21.60    3.10
   1   9   1   18.10    3.10
   1   9   1   16.90    3.10
   1   9   1   24.60    4.60
  -2  -9  -1   13.90    3.10
  -2  -9  -1   16.20    2.80
  -2  -9  -1   13.40    2.80
   2   9   1   13.00    2.80
   2   9   1   12.60    3.30
   2   9   1   12.00    2.80
  -3  -9  -1   54.19    6.00
  -3  -9  -1   67.29    5.70
   3   9   1   78.39    6.20
   3   9   1   67.29    6.60
   3   9   1   66.29    6.60
  -4  -9  -1    6.70    2.70
  -4  -9  -1    2.10    2.00
   4   9   1    7.70    2.30
   4   9   1    6.20    3.10
  -5  -9  -1    6.10    2.70
   5   9   1    7.10    2.20
   5   9   1    4.50    3.20
   5   9   1    6.80    1.40
   5   9   1    6.40    1.60
   5   9   1    5.30    1.30
  -6  -9  -1   -0.30    1.20
  -6  -9  -1    0.00    1.00
  -6  -9  -1    1.00    0.90
  -6  -9  -1    1.30    2.20
   6   9   1    2.30    1.70
   6   9   1   10.10    4.40
   6   9   1   -1.90    2.20
   6   9   1   -2.80    2.10
   6   9   1    0.60    1.50
   6   9   1    0.70    1.40
   6   9   1    0.00    1.70
   0 -10  -1    8.90    2.90
   0 -10  -1   13.30    2.80
   0  10   1   13.00    4.30
   0  10   1   10.80    2.90
   0  10   1   14.20    2.00
  -1 -10  -1    2.20    1.90
  -1 -10  -1    0.00    1.90
   1  10   1    3.50    2.20
   1  10   1    9.30    3.10
   1  10   1    5.00    1.90
  -2 -10  -1    8.20    2.30
  -2 -10  -1    6.70    2.30
   2  10   1    2.30    3.10
   2  10   1    5.00    2.20
   2  10   1    4.20    2.30
  -3 -10  -1    5.90    2.60
  -3 -10  -1    6.00    2.40
   3  10   1    8.20    3.50
   3  10   1    6.60    2.70
   3  10   1    4.60    2.30
  -4 -10  -1   90.39    8.60
  -4 -10  -1  105.79    8.00
   4  10   1  115.59    9.30
   4  10   1  104.39    9.50
   4  10   1  117.59    8.60
  -5 -10  -1   21.90    4.30
   5  10   1   25.50    4.00
   5  10   1   33.10    5.80
   3  10  -2   25.80    4.80
   3  10  -2   19.20    4.00
  -3 -10   2   18.20    3.20
   2  10  -2   -1.00    2.80
   2  10  -2    3.70    2.20
   2  10  -2    3.40    1.10
   2  10  -2   -1.00    1.60
  -2 -10   2    0.70    2.10
   6   9  -2    6.80    2.40
   6   9  -2    6.50    4.00
   6   9  -2    6.20    2.10
   6   9  -2    8.80    2.20
   6   9  -2   14.70    4.40
   6   9  -2   10.50    2.70
  -6  -9   2    4.10    2.60
  -6  -9   2    8.40    1.80
   5   9  -2    7.60    2.00
   5   9  -2    6.90    2.00
   5   9  -2    7.60    1.90
   5   9  -2    9.30    2.40
   5   9  -2   10.20    1.80
   5   9  -2    3.90    3.30
  -5  -9   2    7.40    1.40
  -5  -9   2    3.00    3.00
  -5  -9   2    5.60    1.20
  -5  -9   2    7.00    1.30
  -5  -9   2    8.90    3.00
  -5  -9   2    8.00    1.30
   4   9  -2   24.80    2.80
   4   9  -2   29.20    2.30
   4   9  -2   21.50    2.40
   4   9  -2   23.30    2.50
   4   9  -2   24.40    2.60
  -4  -9   2   27.50    4.30
  -4  -9   2   22.90    3.20
   3   9  -2  114.09    7.40
   3   9  -2  110.49    9.80
   3   9  -2  121.29    7.50
   3   9  -2  136.29    9.70
   3   9  -2  123.59    8.60
   3   9  -2  109.29    7.50
  -3  -9   2  117.69    8.70
   2   9  -2    9.10    1.50
   2   9  -2    7.80    1.50
   2   9  -2   13.80    2.60
   2   9  -2   19.70    4.10
   2   9  -2    8.60    1.00
  -2  -9   2    8.80    2.60
   1   9  -2    2.60    3.20
   1   9  -2    2.30    0.50
   1   9  -2    3.10    1.50
   1   9  -2    2.10    1.40
   1   9  -2    2.90    1.60
   1   9  -2    2.30    1.40
   1   9  -2    4.40    1.00
  -1  -9   2    1.30    1.70
  -1  -9   2    2.30    2.00
   0   9  -2   10.10    2.20
   0   9  -2    8.50    1.40
   0   9  -2   14.70    4.10
   0   9  -2    8.80    1.40
   0   9  -2    8.50    1.70
   0   9  -2   12.30    2.30
   0   9  -2   10.70    1.80
   0  -9   2    8.60    2.20
   0  -9   2   12.40    2.90
  -1   9  -2   24.90    3.40
  -1   9  -2   16.00    2.60
  -1   9  -2   26.00    5.30
   1  -9   2   15.50    1.40
   1  -9   2   17.90    2.80
   1  -9   2   17.70    1.50
   1  -9   2   12.40    3.20
   7   8  -2    8.20    4.50
   7   8  -2    1.20    3.30
   7   8  -2    1.00    2.20
   7   8  -2   -0.10    2.10
   7   8  -2    8.70    3.20
  -7  -8   2   -1.00    2.30
  -7  -8   2    1.10    2.20
  -7  -8   2    3.40    1.80
  -7  -8   2    2.10    1.70
   6   8  -2    3.90    2.10
   6   8  -2    4.00    2.20
   6   8  -2    4.70    2.20
   6   8  -2    5.90    2.40
   6   8  -2    4.30    2.30
  -6  -8   2    3.20    1.30
  -6  -8   2    5.10    1.60
  -6  -8   2    3.90    1.80
  -6  -8   2    3.30    1.40
  -6  -8   2    2.60    2.30
   5   8  -2   10.10    2.40
   5   8  -2   10.30    2.30
   5   8  -2   15.70    3.90
   5   8  -2    5.20    2.20
   5   8  -2    9.40    2.30
  -5  -8   2   10.30    1.70
  -5  -8   2    8.30    2.60
  -5  -8   2   11.00    2.40
  -5  -8   2    9.70    2.00
  -5  -8   2    8.70    1.90
   4   8  -2    2.30    2.70
   4   8  -2    4.20    1.80
   4   8  -2    2.60    1.40
   4   8  -2    2.90    1.10
   4   8  -2    1.90    1.20
   4   8  -2    2.60    1.60
  -4  -8   2    1.10    0.90
  -4  -8   2    2.20    1.20
  -4  -8   2    2.40    1.60
  -4  -8   2    3.80    1.10
  -4  -8   2    2.00    2.20
  -4  -8   2    1.00    0.80
   3   8  -2    6.00    1.40
   3   8  -2    3.40    1.10
   3   8  -2    3.70    1.20
   3   8  -2    6.70    1.20
   3   8  -2    5.50    1.50
   3   8  -2    4.90    2.60
  -3  -8   2    5.10    2.40
   2   8  -2   17.80    2.20
   2   8  -2   17.20    2.10
   2   8  -2   16.20    3.80
   2   8  -2   17.20    2.90
   2   8  -2   20.00    2.20
   2   8  -2   17.00    1.80
   2   8  -2   17.20    1.90
  -2  -8   2   16.00    2.80
  -2  -8   2   21.60    2.70
   1   8  -2   15.30    2.50
   1   8  -2   14.30    1.90
   1   8  -2   14.90    2.00
   1   8  -2   13.40    2.10
   1   8  -2   14.50    1.70
   1   8  -2   12.00    1.70
   1   8  -2   19.80    4.30
  -1  -8   2   18.50    2.50
  -1  -8   2   11.20    2.60
   0   8  -2    4.50    1.00
   0   8  -2    4.10    1.60
   0   8  -2    3.00    1.20
   0   8  -2    4.50    1.40
   0   8  -2    1.30    3.10
   0   8  -2    4.90    2.90
   0  -8   2    5.00    0.90
   0  -8   2    2.50    2.00
   0  -8   2    4.40    0.80
   0  -8   2    5.30    2.10
   0  -8   2    5.20    0.80
   0  -8   2    4.00    0.70
  -1   8  -2    9.60    3.90
  -1   8  -2    5.70    1.90
  -1   8  -2    8.10    2.70
  -1   8  -2    5.80    1.80
  -1   8  -2    4.90    2.10
  -1   8  -2    8.00    1.80
   1  -8   2    5.00    1.20
   1  -8   2    6.20    1.30
   1  -8   2    4.20    1.50
   1  -8   2    4.50    1.90
   1  -8   2    7.00    2.50
  -2   8  -2   18.50    3.00
  -2   8  -2   23.20    3.60
  -2   8  -2   23.20    4.00
  -2   8  -2   28.30    3.80
  -2   8  -2   23.20    4.90
  -2   8  -2   23.60    3.30
   2  -8   2   22.90    3.50
   2  -8   2   14.80    2.90
   2  -8   2   17.40    2.60
   2  -8   2   15.40    2.40
   2  -8   2   21.90    2.80
  -3   8  -2   -2.20    2.70
  -3   8  -2    0.10    2.10
  -3   8  -2    4.90    2.30
  -3   8  -2    9.90    3.60
  -3   8  -2    3.90    4.10
  -3   8  -2    3.30    2.70
   3  -8   2    2.20    1.70
   3  -8   2    2.70    2.40
   3  -8   2    2.60    2.30
   3  -8   2    2.40    2.10
   3  -8   2    6.70    2.30
   7   7  -2   21.90    4.90
   7   7  -2   23.00    4.10
   7   7  -2   18.40    3.90
   7   7  -2   23.20    5.00
   7   7  -2   23.60    4.20
   7   7  -2   20.90    3.70
  -7  -7   2   20.40    3.20
  -7  -7   2   22.10    3.60
  -7  -7   2   22.60    3.20
  -7  -7   2   19.20    3.70
  -7  -7   2   16.80    3.40
   6   7  -2   17.10    3.20
   6   7  -2   11.90    2.60
   6   7  -2    8.90    3.50
   6   7  -2   17.80    4.00
   6   7  -2    6.50    2.50
   6   7  -2    8.90    2.90
   6   7  -2   15.00    3.40
  -6  -7   2   10.50    1.50
  -6  -7   2   12.00    2.50
  -6  -7   2   11.00    2.60
  -6  -7   2   10.10    2.40
  -6  -7   2   11.20    2.80
  -6  -7   2    8.90    2.00
  -6  -7   2   11.40    3.00
   5   7  -2  151.98   11.50
   5   7  -2  166.68   11.80
   5   7  -2  139.79   11.30
   5   7  -2  182.58   13.20
   5   7  -2  190.18   11.70
   5   7  -2  175.98   11.60
  -5  -7   2  163.28   11.00
  -5  -7   2  157.48   11.00
  -5  -7   2  169.88   10.70
  -5  -7   2  160.38   12.10
  -5  -7   2  171.28   10.90
  -5  -7   2  166.28   11.20
   4   7  -2  177.28   11.90
   4   7  -2  174.78   11.80
   4   7  -2  168.98   11.70
   4   7  -2  196.08   11.60
   4   7  -2  162.58   11.60
   4   7  -2  182.28   11.40
   4   7  -2  176.88   13.00
  -4  -7   2  176.88   11.40
  -4  -7   2  190.08   11.50
  -4  -7   2  176.78   12.40
  -4  -7   2  176.38   11.30
  -4  -7   2  149.29   12.00
  -4  -7   2  170.68   11.40
   3   7  -2   -1.30    1.30
   3   7  -2   -1.00    1.20
   3   7  -2    0.00    0.90
   3   7  -2   -0.30    1.00
   3   7  -2    1.00    1.30
   3   7  -2    1.70    1.90
   3   7  -2    0.20    1.10
  -3  -7   2    1.80    2.00
  -3  -7   2    1.60    0.90
  -3  -7   2    0.30    1.40
  -3  -7   2    0.90    0.90
  -3  -7   2    0.90    1.60
  -3  -7   2    1.80    0.90
   2   7  -2  114.79    7.20
   2   7  -2   99.69    6.70
   2   7  -2   96.29    6.70
   2   7  -2   97.69    6.90
   2   7  -2   99.29    6.70
   2   7  -2  101.79    7.70
  -2  -7   2   97.69    6.30
  -2  -7   2  101.49    7.30
  -2  -7   2   92.59    6.30
  -2  -7   2   96.09    6.30
  -2  -7   2  111.09    7.10
  -2  -7   2  103.09    6.30
   1   7  -2    0.30    1.30
   1   7  -2    1.20    1.10
   1   7  -2    0.80    2.40
   1   7  -2   -0.80    1.20
   1   7  -2    1.00    1.00
   1   7  -2    1.00    0.90
  -1  -7   2   -0.20    0.60
  -1  -7   2    1.30    2.10
  -1  -7   2    0.60    0.60
  -1  -7   2    0.40    0.70
  -1  -7   2   -0.10    0.50
   0   7  -2   89.59    7.90
   0   7  -2   87.59    6.10
   0   7  -2   75.49    5.70
   0   7  -2   81.99    6.00
   0   7  -2   79.79    5.40
   0  -7   2   67.49    6.20
   0  -7   2   74.09    5.70
   0  -7   2   76.89    5.20
   0  -7   2   74.79    5.30
   0  -7   2   77.89    5.30
  -1   7  -2   35.00    5.50
  -1   7  -2   32.20    3.80
  -1   7  -2   27.10    3.30
  -1   7  -2   33.10    3.70
  -1   7  -2   29.60    3.60
  -1   7  -2   28.90    3.40
   1  -7   2   21.80    3.40
   1  -7   2   26.80    3.20
   1  -7   2   27.30    3.00
   1  -7   2   31.50    2.90
   1  -7   2   26.70    2.80
   1  -7   2   26.90    2.70
  -2   7  -2    1.40    1.60
  -2   7  -2    0.80    1.90
  -2   7  -2    4.50    3.10
  -2   7  -2    2.60    2.30
  -2   7  -2    2.80    2.00
  -2   7  -2    6.70    2.40
   2  -7   2    3.10    1.60
   2  -7   2    2.30    1.80
   2  -7   2    2.30    2.00
   2  -7   2    2.20    1.90
   2  -7   2    3.30    1.50
  -3   7  -2    2.80    3.30
  -3   7  -2    3.80    2.10
  -3   7  -2    0.60    2.40
  -3   7  -2    1.50    2.70
  -3   7  -2    6.30    2.50
  -3   7  -2    4.10    2.20
   3  -7   2   -0.60    1.90
   3  -7   2   -1.20    1.80
   3  -7   2    2.00    1.90
   3  -7   2    3.80    2.20
   3  -7   2    2.80    1.50
  -4   7  -2   74.59    8.40
  -4   7  -2   56.39    6.30
  -4   7  -2   65.79    6.70
  -4   7  -2   72.49    6.80
  -4   7  -2   79.69    7.90
   4  -7   2   58.49    6.20
   4  -7   2   70.99    6.20
   4  -7   2   60.59    5.80
   4  -7   2   60.29    6.20
   8   6  -2    4.30    3.80
   8   6  -2    0.30    3.50
   8   6  -2    2.10    3.20
   8   6  -2   -0.10    2.60
   8   6  -2    5.30    3.20
   8   6  -2    7.10    3.50
  -8  -6   2   -0.10    2.50
  -8  -6   2    6.20    2.80
  -8  -6   2    2.50    2.10
  -8  -6   2    0.10    2.20
   7   6  -2    3.60    2.90
   7   6  -2    6.70    2.80
   7   6  -2    7.40    3.30
   7   6  -2    5.10    2.80
   7   6  -2    7.20    3.40
  -7  -6   2    1.40    2.50
  -7  -6   2    4.10    3.10
  -7  -6   2    4.90    2.50
  -7  -6   2    2.30    2.20
  -7  -6   2    4.50    2.30
  -7  -6   2    2.80    2.30
  -7  -6   2    1.90    2.20
   6   6  -2    8.50    3.50
   6   6  -2    8.60    3.00
   6   6  -2    5.30    2.00
   6   6  -2    6.40    3.10
   6   6  -2    5.10    2.10
   6   6  -2    8.60    3.10
  -6  -6   2    3.90    1.70
  -6  -6   2    6.40    2.00
  -6  -6   2    4.40    2.20
  -6  -6   2    3.50    2.10
  -6  -6   2    6.20    2.20
   5   6  -2   -2.80    1.80
   5   6  -2    2.30    1.90
   5   6  -2    3.20    2.00
   5   6  -2    1.00    2.20
   5   6  -2    2.20    1.80
   5   6  -2   -1.10    2.40
   5   6  -2    4.40    1.90
  -5  -6   2    2.00    1.50
  -5  -6   2    4.20    1.80
  -5  -6   2    2.80    2.00
  -5  -6   2    1.30    1.40
  -5  -6   2    0.50    2.00
  -5  -6   2    2.30    2.20
  -5  -6   2    1.60    1.30
  -5  -6   2    2.30    1.10
   4   6  -2   80.29    7.30
   4   6  -2   81.09    6.10
   4   6  -2   74.39    5.70
   4   6  -2   81.49    6.30
   4   6  -2   73.99    6.10
  -4  -6   2   79.79    5.80
  -4  -6   2   75.99    5.70
  -4  -6   2   66.89    6.20
  -4  -6   2   76.79    6.50
  -4  -6   2   81.39    5.80
  -4  -6   2   79.89    5.50
  -4  -6   2   79.39    5.50
  -4  -6   2   73.49    5.70
   3   6  -2    2.40    1.00
   3   6  -2    0.00    1.20
   3   6  -2    2.90    1.20
   3   6  -2    2.20    1.80
   3   6  -2    1.60    1.40
   3   6  -2    3.70    1.60
   3   6  -2    1.80    1.30
  -3  -6   2    1.70    1.30
  -3  -6   2    2.80    1.20
  -3  -6   2    2.70    1.20
  -3  -6   2    3.50    1.10
  -3  -6   2    2.40    3.30
  -3  -6   2    0.00    1.60
   2   6  -2   57.19    4.30
   2   6  -2   56.29    4.50
   2   6  -2   68.59    4.50
   2   6  -2   51.69    4.00
   2   6  -2   63.29    5.20
   2   6  -2   54.99    4.50
   2   6  -2   54.49    4.30
  -2  -6   2   63.49    4.40
  -2  -6   2   56.49    4.60
  -2  -6   2   59.29    4.30
  -2  -6   2   58.29    4.10
  -2  -6   2   63.99    5.30
  -2  -6   2   54.09    4.10
  -2  -6   2   60.09    4.00
  -2  -6   2   56.69    4.90
   1   6  -2   45.90    3.50
   1   6  -2   44.00    5.10
   1   6  -2   50.09    3.80
   1   6  -2   45.20    3.50
   1   6  -2   45.80    3.50
   1   6  -2   41.90    3.90
   1   6  -2   35.10    3.50
  -1  -6   2   42.30    4.00
  -1  -6   2   45.90    3.30
  -1  -6   2   43.60    3.20
  -1  -6   2   46.40    3.60
  -1  -6   2   42.00    3.20
   0   6  -2  100.19    6.80
   0   6  -2   96.49    6.80
   0   6  -2   92.39    6.30
   0   6  -2  104.19    6.80
   0   6  -2   86.09    6.50
   0   6  -2   77.29    7.90
   0   6  -2   92.89    6.60
   0  -6   2   91.79    6.20
   0  -6   2   96.29    6.30
   0  -6   2   91.29    6.90
   0  -6   2   90.29    6.30
   0  -6   2   97.69    6.40
   0  -6   2   91.19    6.50
  -1   6  -2  224.28   15.20
  -1   6  -2  266.97   15.50
  -1   6  -2  234.28   15.40
  -1   6  -2  236.98   15.20
  -1   6  -2  204.18   16.30
  -1   6  -2  235.28   15.40
   1  -6   2  245.08   14.90
   1  -6   2  202.68   15.50
   1  -6   2  238.18   14.90
   1  -6   2  247.78   15.00
   1  -6   2  234.78   14.90
   1  -6   2  227.18   15.00
  -2   6  -2    6.30    2.50
  -2   6  -2    2.40    2.30
  -2   6  -2    3.00    2.60
  -2   6  -2    8.10    2.40
  -2   6  -2    4.30    2.00
  -2   6  -2    8.00    2.40
   2  -6   2    5.90    2.00
   2  -6   2    5.10    1.90
   2  -6   2    6.00    1.70
   2  -6   2    3.80    2.00
   2  -6   2    4.00    1.60
   2  -6   2    4.60    2.00
  -3   6  -2   51.09    6.00
  -3   6  -2   64.89    6.90
  -3   6  -2   66.09    5.90
  -3   6  -2   49.90    5.80
  -3   6  -2   54.29    6.00
  -3   6  -2   67.89    6.30
   3  -6   2   60.49    6.20
   3  -6   2   58.49    5.30
   3  -6   2   59.69    5.40
   3  -6   2   57.89    5.30
  -4   6  -2   20.60    4.20
  -4   6  -2   16.60    3.70
  -4   6  -2   10.20    3.00
  -4   6  -2   13.20    4.30
  -4   6  -2   11.90    3.70
  -4   6  -2   18.90    3.80
   4  -6   2   11.30    2.90
   4  -6   2    6.60    2.30
   4  -6   2   15.30    3.20
   4  -6   2   11.90    2.90
   4  -6   2   14.80    3.80
   4  -6   2   15.60    5.20
  -5   6  -2    9.10    3.50
  -5   6  -2   13.20    4.50
  -5   6  -2    8.10    4.20
  -5   6  -2   11.90    3.80
  -5   6  -2   13.70    3.60
   5  -6   2   10.90    3.10
   5  -6   2    6.30    2.70
   5  -6   2   10.90    2.60
   5  -6   2    7.00    2.80
   8   5  -2    2.50    3.30
   8   5  -2    1.20    3.20
   8   5  -2   -0.30    3.10
   8   5  -2    4.70    3.00
   8   5  -2    6.50    3.10
   8   5  -2   -4.50    2.60
  -8  -5   2    0.80    1.90
  -8  -5   2    0.20    2.40
  -8  -5   2    6.10    2.80
   7   5  -2    0.60    2.80
   7   5  -2   -0.30    2.50
   7   5  -2    3.10    3.30
   7   5  -2   -1.10    2.60
   7   5  -2    1.30    2.10
  -7  -5   2    3.00    2.30
  -7  -5   2   -3.00    2.00
  -7  -5   2   -1.80    2.10
  -7  -5   2   -1.10    1.50
  -7  -5   2   -0.20    2.10
  -7  -5   2   -2.70    1.70
   6   5  -2   72.29    6.50
   6   5  -2   70.89    6.50
   6   5  -2   75.59    7.30
   6   5  -2   64.19    6.50
   6   5  -2   77.19    7.20
   6   5  -2   70.99    6.70
  -6  -5   2   57.59    6.40
  -6  -5   2   73.29    6.50
  -6  -5   2   73.69    6.20
  -6  -5   2   75.09    6.40
   5   5  -2   98.29    8.50
   5   5  -2  103.49    8.30
   5   5  -2   91.39    7.80
   5   5  -2   92.69    7.90
   5   5  -2  100.99    7.90
   5   5  -2  100.19    7.70
  -5  -5   2  102.39    7.60
  -5  -5   2   99.49    7.50
  -5  -5   2   86.59    7.50
  -5  -5   2  102.59    8.10
  -5  -5   2  110.29    6.50
  -5  -5   2  108.59    7.40
  -5  -5   2  110.29    7.80
   4   5  -2   63.69    6.00
   4   5  -2   61.89    4.70
   4   5  -2   68.19    5.60
   4   5  -2   58.39    5.20
   4   5  -2   62.19    5.00
   4   5  -2   72.99    5.80
   4   5  -2   64.79    5.40
  -4  -5   2   64.09    5.10
  -4  -5   2   79.09    5.90
  -4  -5   2   70.39    5.80
  -4  -5   2   63.79    5.20
  -4  -5   2   60.89    4.80
  -4  -5   2   64.19    5.10
  -4  -5   2   64.19    4.60
   3   5  -2   97.79    6.80
   3   5  -2   81.39    7.00
   3   5  -2   77.09    6.40
   3   5  -2   85.29    6.40
   3   5  -2   85.29    6.10
   3   5  -2  106.09    7.00
   3   5  -2   84.39    6.10
   3   5  -2   91.49    6.50
  -3  -5   2   80.39    6.70
  -3  -5   2   94.49    6.90
  -3  -5   2   88.89    5.90
  -3  -5   2   90.19    6.20
  -3  -5   2   98.49    6.20
  -3  -5   2   98.39    6.30
  -3  -5   2   92.39    6.40
   2   5  -2   23.80    3.00
   2   5  -2   22.80    2.40
   2   5  -2   20.40    2.50
   2   5  -2   24.50    2.50
   2   5  -2   27.50    2.40
   2   5  -2   22.90    2.00
   2   5  -2   25.50    2.50
   2   5  -2   28.70    3.20
  -2  -5   2   24.10    2.30
  -2  -5   2   24.90    2.60
  -2  -5   2   29.10    2.50
  -2  -5   2   24.50    2.90
  -2  -5   2   21.70    2.90
  -2  -5   2   23.90    2.20
   1   5  -2  133.99    9.70
   1   5  -2  155.38    9.50
   1   5  -2  141.39    9.50
   1   5  -2  143.59    9.50
   1   5  -2  136.99    9.30
   1   5  -2  136.19    9.60
  -1  -5   2  149.39    9.40
  -1  -5   2  152.28    9.30
  -1  -5   2  157.78    9.40
  -1  -5   2  159.28    9.30
  -1  -5   2  143.89    9.70
  -1  -5   2  147.59    9.40
  -1  -5   2  158.98    9.80
   0   5  -2   53.89    4.30
   0   5  -2   49.90    4.00
   0   5  -2   46.20    3.80
   0   5  -2   40.90    4.70
   0   5  -2   44.80    3.90
   0   5  -2   46.00    3.80
   0   5  -2   41.10    3.50
   0  -5   2   48.60    3.70
   0  -5   2   44.40    4.00
   0  -5   2   48.60    3.50
   0  -5   2   45.30    3.60
   0  -5   2   46.10    3.60
  -1   5  -2   -0.80    1.40
  -1   5  -2    2.50    1.40
  -1   5  -2    1.10    1.20
  -1   5  -2    2.50    1.90
  -1   5  -2    1.10    1.30
  -1   5  -2    1.10    1.60
   1  -5   2   -0.20    1.30
   1  -5   2    0.90    1.00
   1  -5   2    0.00    1.20
   1  -5   2    0.50    1.10
   1  -5   2    1.70    1.40
   1  -5   2    1.20    1.20
  -2   5  -2   15.30    3.10
  -2   5  -2   14.80    2.90
  -2   5  -2   15.50    3.40
  -2   5  -2   11.40    2.80
  -2   5  -2   11.10    2.40
  -2   5  -2   13.30    2.60
   2  -5   2    8.20    2.10
   2  -5   2   11.40    2.10
   2  -5   2   12.50    2.20
   2  -5   2   11.30    2.10
   2  -5   2   13.70    2.20
   2  -5   2   14.40    2.50
  -3   5  -2   39.10    4.90
  -3   5  -2   36.70    5.30
  -3   5  -2   39.90    4.40
  -3   5  -2   34.60    4.60
  -3   5  -2   31.70    4.80
  -3   5  -2   35.50    4.60
   3  -5   2   39.30    4.10
   3  -5   2   38.20    3.70
   3  -5   2   30.30    3.80
  -4   5  -2    2.80    2.40
  -4   5  -2    3.80    2.40
  -4   5  -2    3.90    3.10
  -4   5  -2    2.00    2.80
  -4   5  -2    2.90    2.20
  -4   5  -2    3.40    3.20
   4  -5   2    1.10    2.20
   4  -5   2   -0.40    2.10
   4  -5   2   -0.10    1.80
  -5   5  -2   14.90    3.50
  -5   5  -2   12.40    3.40
  -5   5  -2   20.60    5.30
  -5   5  -2   11.10    4.00
  -5   5  -2   17.00    4.10
  -5   5  -2   14.90    3.90
   5  -5   2   18.10    3.60
   5  -5   2   15.40    3.50
   5  -5   2   15.00    3.20
   5  -5   2   13.10    2.70
  -6   5  -2   43.40    6.20
  -6   5  -2   54.19    7.40
  -6   5  -2   42.20    6.60
   6  -5   2   27.10    4.00
   6  -5   2   35.70    5.20
   8   4  -2   13.80    4.40
   8   4  -2    6.10    3.50
   8   4  -2    3.20    3.30
   8   4  -2    7.10    3.60
   8   4  -2   10.20    3.70
   8   4  -2   12.00    3.80
  -8  -4   2    8.30    4.50
  -8  -4   2    8.10    3.10
  -8  -4   2    9.80    2.70
  -8  -4   2    7.80    3.40
   7   4  -2    0.00    2.20
   7   4  -2    1.00    2.80
   7   4  -2    0.00    2.50
   7   4  -2    7.40    2.70
   7   4  -2   -3.60    2.40
   7   4  -2   -2.00    2.10
  -7  -4   2    0.30    2.50
  -7  -4   2   -1.00    2.60
  -7  -4   2    2.00    2.00
  -7  -4   2    0.50    2.30
  -7  -4   2    3.50    3.10
   6   4  -2   20.00    4.00
   6   4  -2   28.30    4.30
   6   4  -2   17.90    3.80
   6   4  -2   23.50    4.00
   6   4  -2   14.50    3.50
   6   4  -2   24.70    4.20
  -6  -4   2   21.30    3.70
  -6  -4   2   27.70    3.60
  -6  -4   2   18.00    3.60
  -6  -4   2   21.60    3.90
  -6  -4   2   24.20    3.60
  -6  -4   2   15.00    2.80
  -6  -4   2   19.70    3.70
   5   4  -2  121.89    9.30
   5   4  -2  121.09    9.00
   5   4  -2  120.99    9.00
   5   4  -2  115.59    8.70
   5   4  -2  115.89    9.10
   5   4  -2  133.09    9.70
  -5  -4   2  126.49    8.70
  -5  -4   2  115.59    8.80
  -5  -4   2  110.79    7.20
  -5  -4   2  109.99    8.90
  -5  -4   2  130.09    8.90
  -5  -4   2  115.69    8.80
  -5  -4   2  122.69    8.60
   4   4  -2  198.28   13.60
   4   4  -2  175.08   13.50
   4   4  -2  192.88   13.30
   4   4  -2  216.08   14.00
   4   4  -2  211.68   14.20
   4   4  -2  226.38   14.00
   4   4  -2  225.18   13.60
   4   4  -2  199.78   13.70
  -4  -4   2  215.28   12.70
  -4  -4   2  178.48   13.30
  -4  -4   2  205.28   13.50
  -4  -4   2  220.48   13.80
  -4  -4   2  212.58   13.30
  -4  -4   2  217.08   13.60
   3   4  -2   44.10    4.10
   3   4  -2   46.90    4.30
   3   4  -2   52.89    4.20
   3   4  -2   41.80    4.50
   3   4  -2   49.20    4.10
   3   4  -2   47.60    3.70
   3   4  -2   42.10    4.00
   3   4  -2   47.20    3.50
  -3  -4   2   48.50    4.50
  -3  -4   2   46.20    4.10
  -3  -4   2   48.00    3.50
  -3  -4   2   51.29    4.10
  -3  -4   2   48.70    4.10
  -3  -4   2   49.99    3.90
  -3  -4   2   53.89    3.70
  -3  -4   2   50.59    3.90
   2   4  -2   23.40    2.50
   2   4  -2   24.30    2.70
   2   4  -2   28.50    2.30
   2   4  -2   21.80    2.50
   2   4  -2   23.20    2.00
   2   4  -2   22.40    2.40
   2   4  -2   29.10    3.00
  -2  -4   2   28.40    2.50
  -2  -4   2   26.20    2.90
  -2  -4   2   29.50    2.60
  -2  -4   2   27.00    3.00
  -2  -4   2   26.00    2.40
   1   4  -2  161.88   11.30
   1   4  -2  157.08   11.50
   1   4  -2  206.78   11.50
   1   4  -2  172.28   11.70
   1   4  -2  167.08   11.70
   1   4  -2  208.78   12.10
   1   4  -2  167.18   11.60
  -1  -4   2  197.68   11.50
  -1  -4   2  187.28   11.50
  -1  -4   2  193.78   11.60
  -1  -4   2  197.08   11.80
  -1  -4   2  197.18   11.60
  -1  -4   2  191.28   11.80
   0   4  -2   49.60    4.00
   0   4  -2   43.80    4.00
   0   4  -2   48.00    3.90
   0   4  -2   55.09    4.40
   0   4  -2   49.10    4.70
   0   4  -2   57.69    4.30
   0   4  -2   44.80    3.60
   0  -4   2   51.89    3.80
   0  -4   2   55.99    3.70
   0  -4   2   55.69    3.70
   0  -4   2   52.19    4.10
   0  -4   2   52.89    3.80
   0  -4   2   52.09    3.80
  -1   4  -2    0.80    1.20
  -1   4  -2    0.50    1.10
  -1   4  -2    0.30    1.50
  -1   4  -2   -0.40    1.80
  -1   4  -2   -0.50    1.30
  -1   4  -2    0.50    1.50
  -1   4  -2    0.60    1.00
   1  -4   2    0.10    1.30
   1  -4   2    0.80    1.00
   1  -4   2   -0.70    1.30
   1  -4   2    0.20    1.30
   1  -4   2    1.70    1.10
   1  -4   2    0.20    1.20
  -2   4  -2   10.40    2.30
  -2   4  -2   10.80    2.20
  -2   4  -2    9.50    2.20
  -2   4  -2   14.30    2.70
  -2   4  -2   15.60    3.00
  -2   4  -2    7.70    2.20
   2  -4   2    9.70    2.00
   2  -4   2    9.00    1.90
   2  -4   2    7.90    1.80
   2  -4   2    8.00    1.80
   2  -4   2    5.90    2.10
  -3   4  -2   36.40    4.60
  -3   4  -2   30.30    4.40
  -3   4  -2   31.20    4.10
  -3   4  -2   28.70    3.90
  -3   4  -2   40.70    5.30
  -3   4  -2   38.40    4.60
   3  -4   2   26.50    3.90
   3  -4   2   32.20    3.80
   3  -4   2   26.20    3.70
   3  -4   2   29.80    3.40
   3  -4   2   31.60    3.50
   3  -4   2   22.30    3.10
  -4   4  -2   26.60    4.20
  -4   4  -2   18.30    3.80
  -4   4  -2   20.40    4.30
  -4   4  -2   22.50    3.80
  -4   4  -2   19.50    4.10
  -4   4  -2   17.80    3.60
   4  -4   2   14.40    2.60
   4  -4   2   21.30    3.50
   4  -4   2   18.00    3.20
   4  -4   2   24.60    3.60
   4  -4   2   24.90    3.80
  -5   4  -2    6.80    3.00
  -5   4  -2    8.50    3.40
  -5   4  -2    5.50    2.90
  -5   4  -2    9.00    3.10
  -5   4  -2    3.80    2.90
  -5   4  -2   12.90    3.40
   5  -4   2    6.20    2.10
   5  -4   2    4.80    2.50
   5  -4   2   11.90    4.00
   5  -4   2   10.70    2.90
  -6   4  -2    7.30    3.30
  -6   4  -2    9.60    3.70
  -6   4  -2   14.30    4.30
  -6   4  -2    6.30    3.20
  -6   4  -2    4.30    3.50
  -6   4  -2    4.60    3.30
   6  -4   2    7.00    2.20
   6  -4   2    3.00    3.00
   6  -4   2    5.80    3.00
   8   3  -2    0.80    3.10
   8   3  -2    1.00    2.50
   8   3  -2   -0.20    4.00
   8   3  -2    1.30    2.80
   8   3  -2   -0.90    2.80
   8   3  -2    4.10    3.20
  -8  -3   2    5.60    3.60
  -8  -3   2    5.10    3.10
  -8  -3   2    9.60    3.70
  -8  -3   2    1.40    1.90
  -8  -3   2    0.60    2.60
  -8  -3   2    5.00    3.00
   7   3  -2   -2.10    2.70
   7   3  -2    6.20    3.60
   7   3  -2    4.70    2.80
   7   3  -2   -1.60    2.50
   7   3  -2    3.90    2.80
   7   3  -2    1.90    2.30
  -7  -3   2    0.30    2.60
  -7  -3   2   -1.50    2.80
  -7  -3   2    1.00    1.70
  -7  -3   2    1.50    2.10
  -7  -3   2   -2.80    2.40
  -7  -3   2    1.40    2.50
   6   3  -2   76.69    7.40
   6   3  -2   92.39    7.70
   6   3  -2   95.19    7.70
   6   3  -2   88.69    7.80
   6   3  -2   85.29    7.50
   6   3  -2   83.59    7.80
  -6  -3   2   78.59    7.30
  -6  -3   2   94.99    7.70
  -6  -3   2   76.79    7.10
  -6  -3   2   75.19    7.30
  -6  -3   2   86.69    7.20
  -6  -3   2   84.09    7.40
   5   3  -2   20.40    3.40
   5   3  -2   14.60    3.00
   5   3  -2   13.80    3.20
   5   3  -2   23.40    3.70
   5   3  -2   20.20    3.20
   5   3  -2   16.10    3.20
  -5  -3   2   12.70    2.90
  -5  -3   2    9.60    2.00
  -5  -3   2   18.20    3.00
  -5  -3   2   17.80    3.10
  -5  -3   2   14.80    2.90
  -5  -3   2   19.30    3.20
  -5  -3   2   13.40    2.50
   4   3  -2  121.59    9.50
   4   3  -2  120.59    9.10
   4   3  -2  135.49    9.50
   4   3  -2  126.59   11.00
   4   3  -2  140.89    9.40
   4   3  -2  130.59    9.30
   4   3  -2  129.79    9.20
  -4  -3   2  134.79    9.30
  -4  -3   2  139.79    8.90
  -4  -3   2  129.49    7.90
  -4  -3   2  132.09    9.10
  -4  -3   2  138.79    9.30
  -4  -3   2  112.39    8.60
  -4  -3   2  129.79    9.30
  -4  -3   2  132.29    9.10
   3   3  -2   80.79    6.10
   3   3  -2   79.29    5.90
   3   3  -2   71.79    5.90
   3   3  -2   81.99    5.70
   3   3  -2   67.19    5.90
   3   3  -2   85.09    5.80
   3   3  -2   67.69    6.10
  -3  -3   2   83.09    6.00
  -3  -3   2   86.09    5.90
  -3  -3   2   84.99    6.00
  -3  -3   2   84.49    5.20
  -3  -3   2   70.89    5.60
  -3  -3   2   89.49    6.30
  -3  -3   2   91.39    5.70
  -3  -3   2   79.89    5.90
   2   3  -2  547.75   35.60
   2   3  -2  531.75   35.90
   2   3  -2  522.35   35.30
   2   3  -2  621.94   37.00
   2   3  -2  597.84   35.60
   2   3  -2  580.64   35.70
  -2  -3   2  629.54   35.60
  -2  -3   2  578.74   35.70
  -2  -3   2  602.74   35.40
  -2  -3   2  640.54   35.70
  -2  -3   2  571.54   35.70
  -2  -3   2  611.74   35.60
  -2  -3   2  613.94   35.30
  -2  -3   2  599.94   35.90
   1   3  -2  164.98   11.00
   1   3  -2  186.98   10.70
   1   3  -2  196.58   11.20
   1   3  -2  147.59   10.90
   1   3  -2  152.98   11.00
   1   3  -2  157.38   10.40
   1   3  -2  158.58   10.90
  -1  -3   2  181.48   10.90
  -1  -3   2  176.38   10.90
  -1  -3   2  183.58   10.70
  -1  -3   2  182.78   11.10
  -1  -3   2  181.28   10.90
  -1  -3   2  184.48   11.20
  -1  -3   2  170.88   10.90
  -1  -3   2  176.28   10.80
   0   3  -2   90.39    6.10
   0   3  -2   80.59    5.90
   0   3  -2   76.39    6.00
   0   3  -2   82.59    6.00
   0   3  -2   88.09    5.80
   0  -3   2   93.09    5.80
   0  -3   2   92.49    6.00
   0  -3   2   95.99    6.10
   0  -3   2   85.89    5.70
   0  -3   2   82.39    5.90
   0  -3   2   95.49    5.90
   0  -3   2   94.89    5.90
  -1   3  -2   76.29    5.20
  -1   3  -2   57.99    5.00
  -1   3  -2   68.49    5.50
  -1   3  -2   56.19    5.20
  -1   3  -2   59.89    5.40
  -1   3  -2   65.69    4.80
   1  -3   2   65.29    4.80
   1  -3   2   65.09    4.80
   1  -3   2   68.89    5.00
   1  -3   2   60.89    4.80
  -2   3  -2   23.00    3.10
  -2   3  -2   28.20    3.70
  -2   3  -2   31.40    3.40
  -2   3  -2   29.00    3.20
  -2   3  -2   22.70    3.30
  -2   3  -2   19.90    2.90
   2  -3   2   28.50    3.00
   2  -3   2   27.50    2.90
   2  -3   2   22.40    3.00
   2  -3   2   20.00    2.60
   2  -3   2   26.40    3.10
   2  -3   2   24.90    3.40
  -3   3  -2   33.20    5.00
  -3   3  -2   36.60    4.60
  -3   3  -2   39.00    4.20
  -3   3  -2   41.40    4.30
  -3   3  -2   34.90    4.00
  -3   3  -2   39.80    4.40
   3  -3   2   28.10    3.30
   3  -3   2   38.50    3.90
   3  -3   2   35.10    4.00
   3  -3   2   36.40    4.00
   3  -3   2   33.60    3.90
   3  -3   2   37.80    4.10
  -4   3  -2   -2.20    2.20
  -4   3  -2    1.40    2.40
  -4   3  -2   -1.30    2.20
  -4   3  -2   -1.60    2.00
  -4   3  -2    0.30    2.20
  -4   3  -2   -0.30    2.20
   4  -3   2    0.90    0.70
   4  -3   2   -1.90    1.90
   4  -3   2    1.40    2.00
   4  -3   2   -0.50    1.30
   4  -3   2    2.10    2.00
   4  -3   2    1.90    1.80
   4  -3   2    3.00    2.30
  -5   3  -2   21.00    4.00
  -5   3  -2   18.90    4.10
  -5   3  -2   17.60    4.00
  -5   3  -2   22.90    4.20
  -5   3  -2   21.90    4.50
  -5   3  -2   18.80    3.90
   5  -3   2   21.30    2.10
   5  -3   2   18.70    3.80
   5  -3   2   23.20    3.00
   5  -3   2   24.60    4.30
   5  -3   2   25.40    4.40
   5  -3   2   20.00    3.90
  -6   3  -2    5.20    3.30
  -6   3  -2    5.50    3.40
  -6   3  -2    8.10    3.40
  -6   3  -2    1.50    3.30
  -6   3  -2   11.40    3.90
  -6   3  -2    6.00    3.20
   6  -3   2    7.40    3.40
   6  -3   2    5.20    2.70
   6  -3   2    9.60    3.60
   6  -3   2   10.60    3.30
   6  -3   2    9.20    1.60
   6  -3   2    7.10    2.10
  -7   3  -2    3.10    3.60
  -7   3  -2    4.90    4.00
  -7   3  -2    6.30    3.30
  -7   3  -2   -2.50    4.00
   7  -3   2    2.80    3.30
   7  -3   2    1.30    1.70
   8   2  -2    7.00    3.10
   8   2  -2   -0.40    2.70
   8   2  -2    1.40    3.70
   8   2  -2    7.40    3.20
   8   2  -2   10.00    3.50
  -8  -2   2    3.10    1.80
  -8  -2   2   10.70    3.60
  -8  -2   2   -2.50    5.50
  -8  -2   2    5.60    3.60
  -8  -2   2    2.60    3.10
  -8  -2   2    9.40    3.90
   7   2  -2   52.39    6.20
   7   2  -2   47.40    7.30
   7   2  -2   50.89    6.40
   7   2  -2   57.09    6.20
   7   2  -2   56.69    7.40
   7   2  -2   59.89    6.50
  -7  -2   2   54.99    6.30
  -7  -2   2   63.59    6.70
  -7  -2   2   51.99    6.10
  -7  -2   2   60.59    6.50
  -7  -2   2   50.79    5.90
  -7  -2   2   45.10    4.70
  -7  -2   2   68.39    7.50
  -7  -2   2   55.79    6.30
   6   2  -2  378.56   23.00
   6   2  -2  342.37   22.90
   6   2  -2  394.36   23.50
   6   2  -2  338.47   22.90
   6   2  -2  342.27   22.70
   6   2  -2  344.37   22.80
  -6  -2   2  328.97   22.60
  -6  -2   2  350.46   23.10
  -6  -2   2  328.57   22.50
  -6  -2   2  337.37   22.50
  -6  -2   2  346.87   22.80
  -6  -2   2  328.87   22.80
   5   2  -2    3.40    2.20
   5   2  -2    2.70    2.50
   5   2  -2    2.10    2.00
   5   2  -2    4.40    2.40
   5   2  -2    2.30    2.00
   5   2  -2    1.70    2.20
  -5  -2   2    6.30    2.30
  -5  -2   2    3.30    1.80
  -5  -2   2    6.30    2.10
  -5  -2   2    2.90    2.30
  -5  -2   2    2.30    2.10
  -5  -2   2    6.10    2.20
  -5  -2   2    1.40    1.20
   4   2  -2  228.58   15.20
   4   2  -2  216.68   15.20
   4   2  -2  241.38   15.20
   4   2  -2  236.88   15.40
   4   2  -2  223.98   15.10
   4   2  -2  207.28   15.10
  -4  -2   2  217.88   15.00
  -4  -2   2  232.48   15.20
  -4  -2   2  256.77   15.40
  -4  -2   2  239.38   15.10
  -4  -2   2  225.28   14.80
  -4  -2   2  230.78   15.00
   3   2  -2   -1.10    1.30
   3   2  -2   -0.40    1.60
   3   2  -2    0.20    1.50
   3   2  -2   -0.90    2.40
   3   2  -2    0.00    1.00
   3   2  -2    0.90    1.60
   3   2  -2    0.80    1.40
  -3  -2   2   -1.40    1.10
  -3  -2   2    1.00    1.60
  -3  -2   2    2.20    1.60
  -3  -2   2    0.90    1.50
  -3  -2   2    1.30    1.10
  -3  -2   2    0.80    1.40
  -3  -2   2    1.90    1.40
   2   2  -2  691.23   39.30
   2   2  -2  605.14   39.60
   2   2  -2  628.64   39.50
   2   2  -2  661.63   39.60
   2   2  -2  638.94   39.50
  -2  -2   2  643.54   39.50
  -2  -2   2  651.13   39.60
  -2  -2   2  689.43   39.60
  -2  -2   2  588.04   39.30
  -2  -2   2  673.73   39.20
  -2  -2   2  689.53   39.50
  -2  -2   2  684.63   39.60
   1   2  -2   33.90    2.70
   1   2  -2   30.50    2.60
   1   2  -2   25.70    2.60
   1   2  -2   31.90    2.10
   1   2  -2   29.70    2.80
   1   2  -2   26.90    2.50
   1   2  -2   22.40    2.60
  -1  -2   2   30.90    2.70
  -1  -2   2   31.50    2.50
  -1  -2   2   29.00    2.70
  -1  -2   2   30.10    2.50
  -1  -2   2   31.90    2.50
   0   2  -2  297.17   19.40
   0   2  -2  311.77   19.70
   0   2  -2  312.27   19.70
   0   2  -2  318.37   19.70
   0   2  -2  309.87   19.50
   0   2  -2  322.17   19.80
   0  -2   2  327.97   19.70
   0  -2   2  339.27   19.70
   0  -2   2  344.97   20.10
   0  -2   2  325.17   19.60
   0  -2   2  336.87   19.30
  -1   2  -2 1426.86   86.39
  -1   2  -2 1383.06   85.99
  -1   2  -2 1271.77   86.09
  -1   2  -2 1486.85   86.09
  -1   2  -2 1498.65   85.99
  -1   2  -2 1401.46   86.09
   1  -2   2 1510.35   85.49
   1  -2   2 1480.75   86.09
   1  -2   2 1527.65   85.99
   1  -2   2 1464.55   85.99
   1  -2   2 1377.66   85.79
  -2   2  -2  365.86   25.30
  -2   2  -2  394.16   25.20
  -2   2  -2  426.86   25.40
  -2   2  -2  408.46   25.30
  -2   2  -2  421.26   25.30
   2  -2   2  427.06   25.20
   2  -2   2  381.56   24.30
   2  -2   2  420.56   25.20
   2  -2   2  410.26   25.40
   2  -2   2  430.46   25.30
   2  -2   2  438.06   25.40
   2  -2   2  369.66   24.70
  -3   2  -2    4.60    2.00
  -3   2  -2    7.00    2.20
  -3   2  -2    9.20    2.50
  -3   2  -2    7.00    2.00
  -3   2  -2   10.00    2.30
  -3   2  -2    7.40    2.20
   3  -2   2    7.50    2.30
   3  -2   2    4.90    1.40
   3  -2   2    5.80    1.90
   3  -2   2   10.70    2.40
   3  -2   2    6.60    1.00
   3  -2   2    4.90    2.00
   3  -2   2    7.60    2.30
  -4   2  -2    8.40    2.60
  -4   2  -2   12.30    2.80
  -4   2  -2    7.70    2.70
  -4   2  -2   14.10    3.00
  -4   2  -2   12.30    2.90
  -4   2  -2    9.50    2.80
   4  -2   2   12.30    1.60
   4  -2   2   12.90    2.60
   4  -2   2    8.10    2.70
   4  -2   2    9.80    2.90
   4  -2   2   10.40    2.70
   4  -2   2   11.70    2.90
  -5   2  -2   49.10    5.70
  -5   2  -2   55.39    6.00
  -5   2  -2   58.69    5.80
  -5   2  -2   43.80    5.50
  -5   2  -2   48.80    5.70
  -5   2  -2   57.29    6.10
   5  -2   2   50.39    5.40
   5  -2   2   48.90    4.10
   5  -2   2   53.39    5.70
   5  -2   2   51.69    5.60
   5  -2   2   60.09    5.90
   5  -2   2   51.99    5.70
  -6   2  -2    6.40    3.50
  -6   2  -2    8.40    3.20
  -6   2  -2    8.10    3.50
  -6   2  -2   12.00    3.50
  -6   2  -2   14.90    3.60
  -6   2  -2   10.30    3.60
   6  -2   2    7.50    3.20
   6  -2   2    5.20    1.70
   6  -2   2    7.30    1.90
   6  -2   2    9.30    3.80
   6  -2   2    7.40    3.30
   6  -2   2   10.50    3.50
  -7   2  -2    5.40    3.80
  -7   2  -2    9.50    3.70
  -7   2  -2    8.90    3.40
  -7   2  -2    6.40    3.20
  -7   2  -2    6.40    3.60
   7  -2   2    3.30    3.50
   7  -2   2    9.10    2.00
   7  -2   2    5.20    3.90
   7  -2   2    3.00    1.70
   8   1  -2   10.70    4.00
   8   1  -2    5.90    3.10
   8   1  -2   12.90    4.50
   8   1  -2    3.20    3.20
   8   1  -2    4.70    3.30
  -8  -1   2    2.50    3.50
  -8  -1   2    3.30    2.70
  -8  -1   2    4.60    3.60
  -8  -1   2    3.30    5.10
  -8  -1   2    1.60    1.70
  -8  -1   2    4.00    2.80
  -8  -1   2    4.70    3.60
  -8  -1   2    2.80    3.10
   7   1  -2    4.40    2.60
   7   1  -2    4.10    2.90
   7   1  -2    2.90    3.30
   7   1  -2    2.80    3.00
   7   1  -2    1.80    2.70
  -7  -1   2    2.10    1.60
  -7  -1   2   -3.90    2.20
  -7  -1   2    3.00    2.40
  -7  -1   2   -2.50    2.60
  -7  -1   2   -0.20    1.90
  -7  -1   2    2.20    3.10
  -7  -1   2    3.40    2.80
  -7  -1   2    2.40    2.20
   6   1  -2   19.10    3.60
   6   1  -2   15.70    4.00
   6   1  -2   20.10    3.80
   6   1  -2   21.10    3.90
   6   1  -2   21.50    3.60
   6   1  -2   22.30    3.90
  -6  -1   2   15.30    3.30
  -6  -1   2   15.60    3.80
  -6  -1   2   17.90    3.80
  -6  -1   2   16.80    3.70
  -6  -1   2   16.60    3.30
  -6  -1   2   19.10    3.80
  -6  -1   2   19.50    4.00
  -6  -1   2   14.20    2.30
   5   1  -2   84.49    7.20
   5   1  -2   86.29    7.30
   5   1  -2   96.19    7.70
   5   1  -2   84.89    7.30
   5   1  -2   73.79    7.20
   5   1  -2   91.99    7.10
  -5  -1   2   92.79    7.30
  -5  -1   2   88.49    7.80
  -5  -1   2   94.29    7.50
  -5  -1   2   87.49    7.20
  -5  -1   2   89.49    7.30
  -5  -1   2   88.99    7.20
  -5  -1   2   87.19    8.00
   4   1  -2   -0.70    1.50
   4   1  -2    1.20    1.80
   4   1  -2    1.10    1.40
   4   1  -2   -2.40    1.60
   4   1  -2    0.20    1.50
   4   1  -2    0.00    1.70
  -4  -1   2   -1.10    1.70
  -4  -1   2   -0.30    1.80
  -4  -1   2   -1.40    1.70
  -4  -1   2    0.30    0.90
  -4  -1   2    1.50    1.70
  -4  -1   2   -1.10    1.40
  -4  -1   2    0.50    1.80
  -4  -1   2   -0.40    0.40
  -4  -1   2   -1.00    1.90
   3   1  -2   33.00    3.40
   3   1  -2   30.70    3.00
   3   1  -2   24.00    3.40
   3   1  -2   38.60    4.30
   3   1  -2   26.60    3.20
   3   1  -2   33.20    3.30
  -3  -1   2   24.40    2.40
  -3  -1   2   32.70    3.50
  -3  -1   2   27.20    3.00
  -3  -1   2   30.20    3.10
  -3  -1   2   26.90    3.10
  -3  -1   2   27.70    3.20
  -3  -1   2   27.70    3.20
  -3  -1   2   26.40    3.70
   2   1  -2   95.09    6.50
   2   1  -2   83.39    6.40
   2   1  -2   93.29    6.40
   2   1  -2  100.09    6.00
   2   1  -2   88.49    6.50
   2   1  -2   96.69    6.50
   2   1  -2   84.49    6.40
  -2  -1   2   95.39    6.50
  -2  -1   2   99.79    6.50
  -2  -1   2   83.79    5.90
  -2  -1   2   90.99    6.50
  -2  -1   2   98.69    6.60
  -2  -1   2   98.19    6.50
  -2  -1   2   92.59    6.20
   1   1  -2 1097.59   62.79
   1   1  -2 1099.89   62.59
   1   1  -2  991.60   62.79
   1   1  -2 1010.90   62.79
   1   1  -2  967.90   62.69
   1   1  -2  986.50   62.79
  -1  -1   2 1058.89   62.69
  -1  -1   2 1080.89   62.79
  -1  -1   2 1084.09   62.79
  -1  -1   2 1090.89   62.79
  -1  -1   2 1078.99   62.69
   0   1  -2 4634.44  290.37
   0   1  -2 4355.36  267.97
   0  -1   2 4382.96  289.67
  -1   1  -2  111.19    7.90
  -1   1  -2  114.89    7.80
  -1   1  -2  124.59    7.70
  -1   1  -2  106.29    7.80
  -1   1  -2  119.59    7.80
  -1   1  -2  108.29    7.90
   1  -1   2  121.29    7.90
   1  -1   2  124.89    7.80
   1  -1   2  123.19    7.90
   1  -1   2  131.09    7.90
   1  -1   2  124.59    7.90
   1  -1   2  117.09    7.70
  -2   1  -2  317.37   19.60
  -2   1  -2  301.57   19.50
  -2   1  -2  315.07   19.70
  -2   1  -2  311.67   19.60
  -2   1  -2  287.87   19.60
  -2   1  -2  312.87   19.50
   2  -1   2  327.37   19.60
   2  -1   2  302.67   19.60
   2  -1   2  343.47   19.60
   2  -1   2  309.07   19.60
   2  -1   2  323.07   19.70
   2  -1   2  302.97   19.50
   2  -1   2  310.67   19.00
  -3   1  -2   -0.30    1.50
  -3   1  -2    0.10    1.50
  -3   1  -2    3.60    2.00
  -3   1  -2    1.70    1.80
  -3   1  -2    3.30    1.80
  -3   1  -2    4.70    2.20
   3  -1   2    1.50    1.50
   3  -1   2    3.00    1.10
   3  -1   2    1.10    1.70
   3  -1   2    1.60    1.00
   3  -1   2    2.30    1.80
   3  -1   2    3.20    1.90
   3  -1   2    2.00    1.70
   3  -1   2    2.30    1.70
  -4   1  -2   89.59    7.80
  -4   1  -2  103.99    8.10
  -4   1  -2   93.19    7.80
  -4   1  -2  106.69    7.90
  -4   1  -2   92.99    7.70
  -4   1  -2  104.19    7.80
   4  -1   2   90.29    6.80
   4  -1   2   91.79    7.70
   4  -1   2   99.19    7.70
   4  -1   2  103.99    7.90
   4  -1   2  108.79    7.90
   4  -1   2  113.79    7.90
   4  -1   2   99.19    7.90
  -5   1  -2    1.80    2.40
  -5   1  -2   10.50    3.00
  -5   1  -2   -0.30    2.10
  -5   1  -2    2.30    2.30
  -5   1  -2    3.70    2.30
  -5   1  -2    2.80    2.60
   5  -1   2    1.40    1.00
   5  -1   2   -3.60    1.50
   5  -1   2    0.70    1.40
   5  -1   2    1.50    2.40
   5  -1   2    1.10    2.10
   5  -1   2    5.60    2.70
   5  -1   2    0.00    2.10
  -6   1  -2   12.20    3.50
  -6   1  -2    9.30    3.00
  -6   1  -2   11.30    3.20
  -6   1  -2   14.00    3.40
  -6   1  -2    8.90    3.70
  -6   1  -2   11.40    3.50
   6  -1   2   16.90    3.80
   6  -1   2   17.60    3.80
   6  -1   2   17.50    3.70
   6  -1   2   16.10    2.70
   6  -1   2    8.80    1.70
   6  -1   2   14.80    3.70
   6  -1   2   12.00    3.50
  -7   1  -2   31.10    5.70
  -7   1  -2   28.20    4.50
  -7   1  -2   39.60    5.70
  -7   1  -2   30.70    5.30
  -7   1  -2   22.90    4.70
  -7   1  -2   27.10    4.80
   7  -1   2   18.10    4.90
   7  -1   2   29.30    3.70
   7  -1   2   23.00    4.60
   7  -1   2   26.80    4.90
   7  -1   2   17.60    2.60
   7  -1   2   35.20    7.00
   7  -1   2   29.40    5.00
  -8   1  -2    8.20    4.30
  -8   1  -2   10.60    3.90
  -8   1  -2    1.90    3.90
  -8   1  -2    6.20    3.60
   8  -1   2    8.20    5.40
   8  -1   2    7.60    2.60
   8  -1   2    8.30    4.30
   8  -1   2    6.50    1.60
   8  -1   2    8.10    3.50
   8   0  -2    6.20    4.00
   8   0  -2    1.50    3.50
   8   0  -2   -0.60    3.20
   8   0  -2    2.20    2.70
  -8   0   2    4.70    5.90
  -8   0   2   -2.80    2.40
  -8   0   2    3.00    3.30
  -8   0   2    1.40    3.60
  -8   0   2    3.00    3.40
  -8   0   2   -1.00    1.50
  -8   0   2    5.20    3.30
   7   0  -2   28.50    7.80
   7   0  -2   30.90    5.10
   7   0  -2   29.40    4.90
   7   0  -2   26.80    4.70
   7   0  -2   28.30    4.40
   7   0  -2   24.70    4.40
  -7   0   2   19.90    2.90
  -7   0   2   19.30    6.20
  -7   0   2   33.70    5.00
  -7   0   2   27.10    5.00
  -7   0   2   23.60    5.00
  -7   0   2   29.20    4.90
  -7   0   2   20.50    3.70
   6   0  -2   18.50    3.60
   6   0  -2   18.50    3.60
   6   0  -2   19.40    3.70
   6   0  -2   26.40    4.30
   6   0  -2   16.70    3.40
   6   0  -2   19.10    3.90
  -6   0   2   15.10    4.00
  -6   0   2   22.20    3.50
  -6   0   2   20.50    3.90
  -6   0   2   20.70    3.90
  -6   0   2   24.90    4.30
  -6   0   2   23.10    4.00
  -6   0   2   20.30    4.90
   5   0  -2   11.50    2.60
   5   0  -2   11.20    2.90
   5   0  -2   12.90    2.80
   5   0  -2    8.70    3.00
   5   0  -2    9.50    2.70
   5   0  -2   14.40    3.20
  -5   0   2   10.90    3.60
  -5   0   2   11.40    2.90
  -5   0   2   13.40    2.90
  -5   0   2    6.80    2.60
  -5   0   2    8.90    3.10
  -5   0   2   10.20    1.30
  -5   0   2    9.40    2.50
  -5   0   2    6.50    2.70
   4   0  -2  415.26   27.10
   4   0  -2  405.26   27.10
   4   0  -2  430.36   27.00
   4   0  -2  445.96   27.10
   4   0  -2  430.86   27.00
   4   0  -2  407.26   26.70
  -4   0   2  427.26   27.00
  -4   0   2  421.06   27.00
  -4   0   2  450.05   25.90
  -4   0   2  419.46   27.00
  -4   0   2  503.65   30.10
  -4   0   2  442.56   27.10
  -4   0   2  389.76   27.00
  -4   0   2  445.16   26.80
   3   0  -2  156.18   10.40
   3   0  -2  137.09   10.30
   3   0  -2  155.38   10.40
   3   0  -2  156.68   10.40
   3   0  -2  161.38   10.30
   3   0  -2  162.28   10.60
  -3   0   2  139.99   10.40
  -3   0   2  155.68   10.40
  -3   0   2  165.88   10.50
  -3   0   2  147.89   10.40
  -3   0   2  161.48   10.60
  -3   0   2  157.18   12.30
  -3   0   2  152.98    9.50
  -3   0   2  149.69   10.20
   2   0  -2  206.38   13.00
   2   0  -2  194.58   12.90
   2   0  -2  217.48   13.10
   2   0  -2  222.38   13.20
   2   0  -2  181.78   12.90
   2   0  -2  208.58   13.10
  -2   0   2  230.38   13.30
  -2   0   2  191.48   13.00
  -2   0   2  208.68   13.00
  -2   0   2  190.88   13.10
  -2   0   2  204.68   12.40
  -2   0   2  204.68   13.10
  -2   0   2  208.68   13.10
   1   0  -2 1435.96   85.09
   1   0  -2 1479.15   85.09
   1   0  -2 1451.55   85.19
   1   0  -2 1454.65   85.49
   1   0  -2 1370.66   85.09
  -1   0   2 1281.07   85.09
  -1   0   2 1461.35   85.09
  -1   0   2 1394.66   85.19
  -1   0   2 1470.35   85.19
  -1   0   2 1484.35   85.19
   0   0  -2   -0.10    0.50
   0   0  -2    0.40    0.60
   0   0  -2    0.00    0.50
   0   0  -2    0.40    0.60
   0   0   2    0.50    0.50
   0   0   2   -0.10    0.60
   0   0   2   -0.10    0.70
   0   0   2    1.10    0.60
   0   0   2    0.50    0.70
   0   0   2   -0.20    0.20
  -1   0  -2  469.25   26.70
  -1   0  -2  428.46   26.80
  -1   0  -2  443.46   26.60
  -1   0  -2  409.16   26.70
  -1   0  -2  470.05   26.80
  -1   0  -2  464.25   26.90
   1   0   2  444.66   26.70
   1   0   2  444.96   26.70
   1   0   2  415.66   27.00
   1   0   2  444.06   26.70
   1   0   2  423.76   26.60
   1   0   2  436.36   26.80
  -2   0  -2  136.49    9.50
  -2   0  -2  139.69    9.50
  -2   0  -2  143.39    9.40
  -2   0  -2  151.18    9.60
  -2   0  -2  155.48    9.60
  -2   0  -2  148.59    9.60
   2   0   2  148.69    9.60
   2   0   2  149.39    9.30
   2   0   2  149.39    9.70
   2   0   2  157.78    9.60
   2   0   2  133.89    9.50
   2   0   2  140.09    9.40
   2   0   2  129.29    9.50
  -3   0  -2  407.56   24.00
  -3   0  -2  401.16   24.20
  -3   0  -2  359.56   24.00
  -3   0  -2  382.86   23.80
  -3   0  -2  341.57   24.00
  -3   0  -2  384.96   23.90
   3   0   2  380.26   24.10
   3   0   2  374.46   24.00
   3   0   2  407.76   24.20
   3   0   2  390.56   24.00
   3   0   2  402.06   23.60
   3   0   2  359.66   24.10
   3   0   2  385.36   23.80
  -4   0  -2    1.10    2.10
  -4   0  -2    2.70    1.90
  -4   0  -2    1.30    1.80
  -4   0  -2   -1.00    1.50
  -4   0  -2    3.30    2.00
  -4   0  -2    1.50    1.80
   4   0   2   -0.10    1.90
   4   0   2    1.10    0.80
   4   0   2    0.00    1.90
   4   0   2   -0.30    1.40
   4   0   2    0.10    1.60
   4   0   2   -1.50    1.50
   4   0   2    1.60    1.90
   4   0   2   -0.50    2.10
  -5   0  -2  383.26   26.00
  -5   0  -2  418.06   26.10
  -5   0  -2  407.06   26.00
  -5   0  -2  417.26   26.20
  -5   0  -2  380.06   26.00
  -5   0  -2  395.56   25.80
   5   0   2  419.46   26.20
   5   0   2  365.96   25.90
   5   0   2  411.66   26.20
   5   0   2  411.16   25.30
   5   0   2  397.36   26.00
   5   0   2  418.06   26.00
   5   0   2  421.26   26.00
  -6   0  -2   -1.50    2.50
  -6   0  -2    0.60    2.00
  -6   0  -2    2.50    2.30
  -6   0  -2   -0.50    2.50
  -6   0  -2   -0.80    2.00
  -6   0  -2   -3.00    3.90
   6   0   2   -2.50    2.20
   6   0   2   -1.30    2.80
   6   0   2    0.10    1.00
   6   0   2   -1.40    2.30
   6   0   2    1.10    2.10
   6   0   2   -1.10    1.60
   6   0   2    1.30    2.10
   6   0   2    1.90    2.70
  -7   0  -2   13.70    3.60
  -7   0  -2   11.00    3.80
  -7   0  -2   11.00    3.70
  -7   0  -2   14.20    4.10
  -7   0  -2   10.90    3.30
   7   0   2   13.50    3.90
   7   0   2   17.10    3.90
   7   0   2   14.10    2.80
   7   0   2    7.30    1.50
   7   0   2   14.90    3.50
   7   0   2   10.80    3.60
  -8   0  -2   16.50    4.50
  -8   0  -2   12.10    3.90
  -8   0  -2   13.30    4.00
  -8   0  -2   18.40    5.90
   8   0   2   11.10    3.00
   8   0   2    9.70    4.60
   8   0   2   13.50    4.50
   8   0   2   10.10    1.50
   8  -1  -2   15.80    4.70
   8  -1  -2    7.90    4.20
   8  -1  -2   17.30    4.40
   8  -1  -2   17.70    3.50
  -8   1   2   18.60    5.00
  -8   1   2   11.30    3.70
  -8   1   2    6.10    4.30
  -8   1   2   17.70    5.10
  -8   1   2   19.50    4.70
  -8   1   2   15.80    3.60
   7  -1  -2    5.30    2.60
   7  -1  -2   -3.10    2.60
   7  -1  -2   -0.80    1.90
   7  -1  -2    3.90    3.00
   7  -1  -2    1.40    2.40
   7  -1  -2    4.30    2.90
  -7   1   2   -1.50    3.40
  -7   1   2   -1.70    2.40
  -7   1   2   -4.10    2.60
  -7   1   2   -2.20    2.80
  -7   1   2    2.80    2.60
  -7   1   2   -0.50    1.90
  -7   1   2    2.20    3.10
   6  -1  -2    0.50    2.10
   6  -1  -2    6.60    2.80
   6  -1  -2   -0.60    2.60
   6  -1  -2    5.20    2.10
   6  -1  -2    1.40    2.50
   6  -1  -2    4.70    2.70
  -6   1   2    1.10    2.30
  -6   1   2    0.40    1.80
  -6   1   2   -1.30    2.20
  -6   1   2   -0.40    2.40
  -6   1   2    0.20    2.70
  -6   1   2    1.70    2.60
  -6   1   2    0.60    2.40
   5  -1  -2   17.20    3.20
   5  -1  -2   16.60    3.70
   5  -1  -2   14.90    2.70
   5  -1  -2   25.20    3.70
   5  -1  -2   17.10    3.40
   5  -1  -2   29.10    6.10
  -5   1   2   12.30    2.60
  -5   1   2   16.00    3.30
  -5   1   2   17.30    2.00
  -5   1   2   20.30    3.60
  -5   1   2   23.50    3.80
  -5   1   2   15.20    3.30
  -5   1   2   15.40    3.90
  -5   1   2   20.80    3.70
   4  -1  -2   12.80    2.80
   4  -1  -2   14.30    2.90
   4  -1  -2   16.70    3.10
   4  -1  -2   14.00    2.30
   4  -1  -2   15.40    2.70
   4  -1  -2   12.30    2.70
  -4   1   2   13.30    1.60
  -4   1   2    9.20    2.70
  -4   1   2   17.40    3.20
  -4   1   2   12.70    2.90
  -4   1   2   17.30    3.10
  -4   1   2   12.90    2.80
  -4   1   2   17.60    3.30
  -4   1   2   16.00    2.40
   3  -1  -2  167.68   11.40
   3  -1  -2  166.88   11.30
   3  -1  -2  173.68   11.00
   3  -1  -2  171.58   11.40
   3  -1  -2  179.38   11.50
   3  -1  -2  175.68   11.40
  -3   1   2  146.29   11.30
  -3   1   2  172.68   10.50
  -3   1   2  162.78   11.00
  -3   1   2  147.59   11.30
  -3   1   2  178.98   11.50
  -3   1   2  160.68   11.30
  -3   1   2  186.18   11.40
  -3   1   2  176.48   11.50
   2  -1  -2 1685.53   96.59
   2  -1  -2 1665.23   96.39
   2  -1  -2 1651.73   96.49
   2  -1  -2 1504.55   96.49
   2  -1  -2 1637.34   96.59
   2  -1  -2 1626.34   96.59
  -2   1   2 1640.24   96.59
  -2   1   2 1553.44   96.59
  -2   1   2 1568.34   96.49
  -2   1   2 1645.04   96.69
  -2   1   2 1591.14   96.39
   1  -1  -2 1748.53   95.99
   1  -1  -2 1653.53   95.89
   1  -1  -2 1701.43   95.99
   1  -1  -2 1655.83   95.89
   1  -1  -2 1697.23   95.99
   1  -1  -2 1574.84   95.89
  -1   1   2 1469.75   95.89
  -1   1   2 1523.85   95.89
  -1   1   2 1602.84   95.89
  -1   1   2 1480.75   95.89
  -1   1   2 1602.04   95.99
  -1   1   2 1605.94   95.99
   0  -1  -2  239.78   13.70
   0   1   2  221.08   13.80
   0   1   2  212.68   13.80
   0   1   2  232.58   13.70
  -1  -1  -2  123.89    7.40
  -1  -1  -2  119.19    7.10
  -1  -1  -2  118.69    7.40
  -1  -1  -2  111.79    7.40
  -1  -1  -2  126.99    7.50
  -1  -1  -2  128.89    7.40
   1   1   2  109.89    7.40
   1   1   2  111.29    7.40
   1   1   2  121.19    7.50
   1   1   2   99.89    7.30
   1   1   2  109.19    7.10
   1   1   2  108.59    7.40
  -2  -1  -2  636.14   36.80
  -2  -1  -2  622.64   37.10
  -2  -1  -2  675.23   37.20
  -2  -1  -2  628.04   37.10
  -2  -1  -2  611.34   37.00
  -2  -1  -2  630.74   37.10
   2   1   2  567.34   36.80
   2   1   2  622.74   37.00
   2   1   2  602.94   37.10
   2   1   2  575.64   37.10
   2   1   2  542.85   37.10
   2   1   2  636.04   37.20
   2   1   2  608.44   37.10
  -3  -1  -2   10.40    2.40
  -3  -1  -2   13.00    2.10
  -3  -1  -2   15.60    2.50
  -3  -1  -2   15.70    2.40
  -3  -1  -2   12.40    2.50
  -3  -1  -2   16.20    2.50
   3   1   2   14.50    2.40
   3   1   2   10.60    2.50
   3   1   2   12.80    2.20
   3   1   2   13.50    2.50
   3   1   2   12.90    2.80
   3   1   2   13.30    2.30
   3   1   2   14.80    2.40
  -4  -1  -2   18.50    2.90
  -4  -1  -2   16.40    2.80
  -4  -1  -2   16.00    2.80
  -4  -1  -2   16.00    3.10
  -4  -1  -2   17.80    2.70
  -4  -1  -2   19.60    3.20
   4   1   2    8.70    2.80
   4   1   2   18.60    3.30
   4   1   2   18.00    3.10
   4   1   2   16.40    2.70
   4   1   2   12.50    2.70
   4   1   2   17.80    3.00
   4   1   2   14.30    2.60
  -5  -1  -2    7.80    2.70
  -5  -1  -2   13.10    2.80
  -5  -1  -2    9.10    2.70
  -5  -1  -2   12.60    2.60
  -5  -1  -2    7.30    2.40
  -5  -1  -2   15.90    3.10
   5   1   2   11.70    3.20
   5   1   2   11.90    3.00
   5   1   2   11.30    2.70
   5   1   2   12.90    2.60
   5   1   2    8.40    2.70
   5   1   2    8.20    2.60
   5   1   2    9.70    2.90
  -6  -1  -2    6.10    2.90
  -6  -1  -2   13.00    3.40
  -6  -1  -2   12.50    3.70
  -6  -1  -2   15.80    3.40
  -6  -1  -2    6.80    2.70
  -6  -1  -2   11.60    3.00
   6   1   2    8.60    1.40
   6   1   2    8.80    3.20
   6   1   2   16.80    3.50
   6   1   2    8.00    2.90
   6   1   2    8.70    3.30
   6   1   2   10.20    3.50
   6   1   2    8.80    3.40
   6   1   2   11.00    2.80
  -7  -1  -2    1.60    2.80
  -7  -1  -2    4.00    3.40
  -7  -1  -2    0.00    2.80
  -7  -1  -2    1.40    2.30
  -7  -1  -2    3.30    2.60
   7   1   2   -1.90    2.20
   7   1   2    3.00    2.80
   7   1   2    6.50    3.50
   7   1   2   -1.10    2.50
   7   1   2   -2.20    2.20
   7   1   2    3.70    3.50
  -8  -1  -2    1.10    3.20
  -8  -1  -2    7.20    4.00
  -8  -1  -2    7.90    3.80
  -8  -1  -2    4.70    3.00
  -8  -1  -2   11.20    5.30
   8   1   2    4.30    4.30
   8   1   2    5.10    3.00
   8   1   2    7.70    3.90
   8   1   2    4.00    2.90
   8   1   2    0.70    3.30
   8   1   2    4.10    3.30
   7  -2  -2   17.90    5.30
   7  -2  -2   23.00    5.00
   7  -2  -2   22.70    3.50
   7  -2  -2   23.40    4.80
   7  -2  -2   25.80    5.00
   7  -2  -2   12.60    4.00
  -7   2   2   29.00    6.00
  -7   2   2   18.70    4.50
  -7   2   2   13.50    3.90
  -7   2   2   24.50    5.00
  -7   2   2   22.20    4.70
  -7   2   2   19.30    4.50
  -7   2   2   20.80    3.50
   6  -2  -2   18.00    2.80
   6  -2  -2   15.80    4.10
   6  -2  -2   18.70    3.90
   6  -2  -2   23.40    4.20
   6  -2  -2    5.40    4.40
  -6   2   2   18.80    4.30
  -6   2   2   19.20    4.10
  -6   2   2   16.00    6.50
  -6   2   2   17.00    3.10
  -6   2   2   17.80    4.70
  -6   2   2   21.00    4.50
   5  -2  -2    2.10    2.30
   5  -2  -2    4.80    2.10
   5  -2  -2    3.50    2.20
   5  -2  -2    5.00    2.30
   5  -2  -2    6.90    2.40
   5  -2  -2    6.30    1.90
   5  -2  -2    3.40    1.30
  -5   2   2   -0.50    2.40
  -5   2   2    5.10    1.90
  -5   2   2    4.40    2.40
  -5   2   2    0.20    2.80
  -5   2   2    4.50    2.70
  -5   2   2    0.80    2.20
  -5   2   2    1.50    2.50
  -5   2   2    6.50    1.50
   4  -2  -2  142.09   10.20
   4  -2  -2  123.69    9.80
   4  -2  -2  140.69   10.30
   4  -2  -2  144.39   10.00
   4  -2  -2  128.89   10.00
   4  -2  -2  131.29   10.00
  -4   2   2  139.19    9.40
  -4   2   2  125.39   10.20
  -4   2   2  150.18   10.30
  -4   2   2  144.49    9.10
  -4   2   2  140.39   10.30
  -4   2   2  141.49   10.50
  -4   2   2  149.49   10.40
  -4   2   2  150.48   10.30
   3  -2  -2   16.50    2.60
   3  -2  -2   13.60    2.50
   3  -2  -2   18.80    2.20
   3  -2  -2   21.70    3.10
   3  -2  -2   12.90    2.60
   3  -2  -2   19.70    2.80
  -3   2   2   17.50    2.90
  -3   2   2   16.40    2.00
  -3   2   2   17.30    2.20
  -3   2   2   11.30    2.60
  -3   2   2   13.50    2.80
  -3   2   2   14.60    2.60
  -3   2   2   17.60    2.80
   2  -2  -2  111.19    7.20
   2  -2  -2  113.99    7.50
   2  -2  -2  110.29    7.30
   2  -2  -2  110.19    7.30
   2  -2  -2  111.89    7.00
   2  -2  -2   95.89    6.90
   2  -2  -2  109.99    7.30
  -2   2   2  114.39    7.50
  -2   2   2   95.59    7.20
  -2   2   2   93.79    7.40
  -2   2   2  108.79    6.90
  -2   2   2   88.19    7.20
  -2   2   2   97.29    7.30
  -2   2   2  106.69    7.00
   1  -2  -2   78.29    5.50
   1  -2  -2   88.19    5.70
   1  -2  -2   85.29    5.50
   1  -2  -2   82.79    5.50
   1  -2  -2   83.19    5.40
   1  -2  -2   81.99    5.40
  -1   2   2   74.49    5.50
  -1   2   2   71.39    5.30
  -1   2   2   75.39    5.60
  -1   2   2   79.59    5.60
  -1   2   2   73.69    5.50
  -1   2   2   87.99    5.10
  -1   2   2   88.09    5.50
   0  -2  -2  344.27   20.30
   0  -2  -2  345.27   20.40
   0  -2  -2  343.37   20.30
   0  -2  -2  335.67   20.30
   0  -2  -2  347.27   20.30
   0   2   2  330.87   20.30
   0   2   2  328.67   20.30
   0   2   2  351.66   20.30
   0   2   2  320.17   20.40
   0   2   2  323.37   20.30
   0   2   2  360.86   21.00
   0   2   2  319.97   20.30
  -1  -2  -2  209.68   12.10
  -1  -2  -2  202.08   12.40
  -1  -2  -2  211.98   12.10
  -1  -2  -2  200.58   12.10
  -1  -2  -2  187.98   12.20
   1   2   2  189.38   12.10
   1   2   2  220.98   12.40
   1   2   2  186.38   12.10
   1   2   2  191.38   12.20
   1   2   2  188.18   12.10
   1   2   2  207.38   12.10
   1   2   2  176.68   12.40
  -2  -2  -2  354.86   21.00
  -2  -2  -2  358.96   21.20
  -2  -2  -2  353.36   21.20
  -2  -2  -2  361.36   21.40
  -2  -2  -2  367.36   21.30
   2   2   2  363.46   21.40
   2   2   2  364.56   21.60
   2   2   2  320.87   21.40
   2   2   2  317.27   21.50
   2   2   2  328.07   21.30
   2   2   2  333.77   21.20
   2   2   2  331.17   21.60
  -3  -2  -2  197.48   13.10
  -3  -2  -2  212.58   12.90
  -3  -2  -2  209.18   13.30
  -3  -2  -2  196.68   13.20
  -3  -2  -2  205.08   13.10
  -3  -2  -2  210.58   13.20
   3   2   2  201.38   13.30
   3   2   2  193.18   13.30
   3   2   2  208.38   13.30
   3   2   2  207.68   13.40
   3   2   2  222.78   13.50
   3   2   2  197.28   12.90
   3   2   2  179.88   14.50
  -4  -2  -2  949.60   57.29
  -4  -2  -2  935.01   57.39
  -4  -2  -2  944.81   57.29
  -4  -2  -2  945.41   57.19
  -4  -2  -2  972.40   57.39
  -4  -2  -2  954.90   57.39
   4   2   2  940.11   57.49
   4   2   2  949.80   57.39
   4   2   2 1040.50   57.19
   4   2   2  828.62   57.39
   4   2   2  850.21   57.39
   4   2   2 1002.10   57.49
   4   2   2  958.20   57.39
  -5  -2  -2   -1.60    1.70
  -5  -2  -2    1.00    2.20
  -5  -2  -2    2.40    1.90
  -5  -2  -2    0.30    2.10
  -5  -2  -2    1.10    1.60
  -5  -2  -2   -0.30    1.70
   5   2   2   -0.60    1.80
   5   2   2   -4.60    1.90
   5   2   2    0.80    1.80
   5   2   2    0.40    0.50
   5   2   2   -2.00    2.10
   5   2   2   -0.40    1.60
   5   2   2    3.20    2.20
   5   2   2   -0.60    1.90
  -6  -2  -2  266.87   18.40
  -6  -2  -2  256.67   18.10
  -6  -2  -2  281.87   18.50
  -6  -2  -2  256.07   18.50
  -6  -2  -2  248.38   18.40
  -6  -2  -2  279.57   18.40
   6   2   2  286.47   18.40
   6   2   2  307.07   19.20
   6   2   2  300.87   18.50
   6   2   2  255.37   18.50
   6   2   2  272.07   18.80
   6   2   2  255.47   18.60
   6   2   2  286.77   18.70
  -7  -2  -2    5.20    2.80
  -7  -2  -2    0.80    2.40
  -7  -2  -2    6.30    3.30
  -7  -2  -2    6.10    3.10
  -7  -2  -2    4.70    2.70
   7   2   2   10.90    4.00
   7   2   2    5.60    3.30
   7   2   2    7.00    3.30
   7   2   2    6.10    3.00
   7   2   2    9.60    3.30
   7   2   2    8.10    3.10
   7   2   2    3.70    3.30
  -8  -2  -2    9.80    3.40
  -8  -2  -2    4.00    3.10
  -8  -2  -2    5.00    4.30
  -8  -2  -2   10.30    4.30
   8   2   2    0.40    3.20
   8   2   2    6.30    4.00
   8   2   2    0.50    2.80
   8   2   2    1.30    3.30
   8   2   2    7.70    4.00
   7  -3  -2    1.60    1.90
   7  -3  -2   -2.90    2.60
   7  -3  -2    6.20    2.90
  -7   3   2    3.20    3.50
  -7   3   2   -2.60    2.90
  -7   3   2   -1.30    3.60
  -7   3   2   -1.70    1.80
  -7   3   2    4.00    3.30
  -7   3   2    2.20    3.00
   6  -3  -2    7.50    3.50
   6  -3  -2    8.90    2.10
   6  -3  -2    9.30    2.20
   6  -3  -2   10.50    2.90
   6  -3  -2    4.50    5.30
  -6   3   2    9.40    2.10
  -6   3   2    9.80    3.50
  -6   3   2    5.90    3.60
  -6   3   2    9.60    3.40
  -6   3   2   19.70    4.80
  -6   3   2   11.80    3.60
  -6   3   2    8.50    3.30
   5  -3  -2   -1.10    2.40
   5  -3  -2   -1.00    1.50
   5  -3  -2    6.40    3.00
   5  -3  -2   -0.10    2.40
   5  -3  -2    1.80    1.40
   5  -3  -2    4.50    1.60
   5  -3  -2    5.20    2.40
  -5   3   2    4.00    1.60
  -5   3   2    0.10    2.30
  -5   3   2    2.10    1.50
  -5   3   2    3.60    2.70
  -5   3   2    1.30    2.60
  -5   3   2    0.60    2.90
  -5   3   2    2.20    2.50
  -5   3   2    4.00    2.60
   4  -3  -2  118.89    9.20
   4  -3  -2  123.79    9.50
   4  -3  -2  130.59    9.50
   4  -3  -2  134.39    8.60
   4  -3  -2  132.19    9.50
   4  -3  -2  126.69    9.30
  -4   3   2  119.09    8.50
  -4   3   2  147.49   10.10
  -4   3   2  110.79    9.40
  -4   3   2  129.29   10.20
  -4   3   2  143.59   10.10
  -4   3   2  123.39    9.50
  -4   3   2  124.79    9.60
  -4   3   2  109.09    9.60
   3  -3  -2   40.90    4.20
   3  -3  -2   30.80    3.80
   3  -3  -2   42.60    3.90
   3  -3  -2   35.10    3.40
   3  -3  -2   33.80    3.80
   3  -3  -2   41.60    4.10
  -3   3   2   34.70    4.00
  -3   3   2   29.10    4.10
  -3   3   2   42.70    4.00
  -3   3   2   36.70    3.20
  -3   3   2   38.60    4.10
  -3   3   2   41.80    4.60
  -3   3   2   44.30    3.50
   2  -3  -2 1454.45   83.19
   2  -3  -2 1485.65   82.89
   2  -3  -2 1464.35   82.79
   2  -3  -2 1346.37   82.59
   2  -3  -2 1299.37   82.59
   2  -3  -2 1460.55   82.79
  -2   3   2 1368.96   82.39
  -2   3   2 1203.58   82.79
  -2   3   2 1452.95   83.09
  -2   3   2 1307.07   82.49
  -2   3   2 1204.98   83.09
  -2   3   2 1535.85   82.69
  -2   3   2 1382.86   82.89
   1  -3  -2  358.56   21.30
   1  -3  -2  326.77   21.20
   1  -3  -2  362.36   21.20
   1  -3  -2  362.26   21.20
   1  -3  -2  340.97   21.20
   1  -3  -2  350.96   21.20
   1  -3  -2  371.76   21.60
  -1   3   2  338.77   21.30
  -1   3   2  322.57   21.20
  -1   3   2  313.77   21.20
  -1   3   2  386.76   21.40
  -1   3   2  332.17   21.60
   0  -3  -2   41.00    2.70
   0  -3  -2   39.60    3.10
   0  -3  -2   39.40    3.00
   0  -3  -2   40.90    2.60
   0  -3  -2   38.50    2.70
   0  -3  -2   39.70    2.60
   0  -3  -2   39.20    3.00
   0  -3  -2   38.90    3.10
   0   3   2   34.00    2.70
   0   3   2   36.80    2.70
   0   3   2   44.40    3.00
   0   3   2   35.00    2.70
   0   3   2   32.50    2.60
   0   3   2   30.90    3.00
   0   3   2   45.80    3.20
   0   3   2   38.80    3.00
  -1  -3  -2  739.23   43.20
  -1  -3  -2  731.73   42.80
  -1  -3  -2  737.93   43.10
  -1  -3  -2  731.33   42.80
  -1  -3  -2  727.83   43.10
   1   3   2  789.52   43.10
   1   3   2  714.63   42.80
   1   3   2  767.82   43.20
   1   3   2  646.54   42.80
   1   3   2  641.34   42.80
   1   3   2  680.53   42.90
  -2  -3  -2   71.29    4.60
  -2  -3  -2   75.19    4.70
  -2  -3  -2   71.89    4.90
  -2  -3  -2   67.09    5.00
  -2  -3  -2   66.79    4.60
  -2  -3  -2   71.89    4.60
   2   3   2   57.49    4.70
   2   3   2   61.49    4.60
   2   3   2   59.59    5.00
   2   3   2   66.09    5.30
   2   3   2   71.69    4.60
   2   3   2   67.19    4.80
   2   3   2   61.69    4.60
  -3  -3  -2  455.95   26.30
  -3  -3  -2  405.36   26.10
  -3  -3  -2  445.96   26.40
  -3  -3  -2  447.86   26.20
  -3  -3  -2  451.65   26.20
   3   3   2  377.26   26.50
   3   3   2  438.26   26.70
   3   3   2  441.66   25.60
   3   3   2  405.86   26.00
   3   3   2  376.06   26.20
   3   3   2  429.56   26.40
   3   3   2  437.26   26.30
  -4  -3  -2  563.24   35.30
  -4  -3  -2  600.64   35.50
  -4  -3  -2  616.14   35.50
  -4  -3  -2  510.35   35.10
  -4  -3  -2  602.14   35.60
  -4  -3  -2  617.04   35.70
   4   3   2  589.14   35.80
   4   3   2  592.74   35.70
   4   3   2  583.94   35.30
   4   3   2  561.54   35.50
   4   3   2  501.75   35.50
   4   3   2  506.75   35.50
   4   3   2  647.24   34.40
   4   3   2  567.34   35.50
  -5  -3  -2    1.30    1.60
  -5  -3  -2    2.30    1.90
  -5  -3  -2    0.20    1.40
  -5  -3  -2    3.60    2.10
  -5  -3  -2    2.20    1.90
   5   3   2    3.60    2.00
   5   3   2    1.30    2.20
   5   3   2   -0.40    2.20
   5   3   2    2.90    1.60
   5   3   2   -0.40    1.90
   5   3   2    2.10    2.10
   5   3   2    0.10    2.10
  -6  -3  -2   -0.50    1.70
  -6  -3  -2   -3.50    2.10
  -6  -3  -2    1.70    1.90
  -6  -3  -2    1.80    2.20
  -6  -3  -2    0.90    2.30
  -6  -3  -2    2.30    1.80
   6   3   2    3.90    2.50
   6   3   2   -2.40    2.30
   6   3   2   -2.90    2.20
   6   3   2    0.70    2.30
   6   3   2    6.00    2.20
   6   3   2    2.80    2.50
   6   3   2    0.10    2.20
  -7  -3  -2   39.40    5.40
  -7  -3  -2   36.90    4.60
  -7  -3  -2   49.00    6.30
  -7  -3  -2   48.70    5.50
  -7  -3  -2   42.80    5.60
   7   3   2   48.70    6.20
   7   3   2   45.70    8.80
   7   3   2   51.89    6.40
   7   3   2   54.19    6.30
   7   3   2   53.29    6.60
   7   3   2   57.09    6.50
   7   3   2   45.30    5.30
  -8  -3  -2   15.20    4.50
  -8  -3  -2   11.10    3.40
  -8  -3  -2    9.50    3.30
  -8  -3  -2    7.80    2.50
  -8  -3  -2   13.20    3.80
  -8  -3  -2   11.40    3.30
   8   3   2    8.00    3.60
   8   3   2    8.60    3.70
   8   3   2    2.40    3.40
   8   3   2    7.70    3.70
   8   3   2   15.30    4.50
   8   3   2    9.70    3.60
   7  -4  -2    0.60    2.80
  -7   4   2    3.10    3.80
  -7   4   2   -2.40    3.20
  -7   4   2    0.10    4.00
   6  -4  -2   -2.20    3.20
   6  -4  -2    3.10    1.70
   6  -4  -2   -0.30    3.30
   6  -4  -2   -1.20    2.60
   6  -4  -2    0.40    2.60
   6  -4  -2    1.80    2.80
  -6   4   2    5.10    3.30
  -6   4   2   -4.10    2.70
  -6   4   2   -1.50    2.40
  -6   4   2   -1.20    2.50
  -6   4   2   -0.30    1.50
  -6   4   2   -1.00    3.10
  -6   4   2   -1.50    2.80
   5  -4  -2   11.10    3.00
   5  -4  -2    5.80    2.00
   5  -4  -2   14.10    3.30
   5  -4  -2   11.00    3.30
  -5   4   2   12.50    3.70
  -5   4   2   12.00    3.60
  -5   4   2   11.10    3.30
  -5   4   2   11.70    3.80
  -5   4   2    9.10    3.40
  -5   4   2    7.60    1.90
   4  -4  -2   36.20    4.70
   4  -4  -2   40.10    4.30
   4  -4  -2   38.50    3.80
   4  -4  -2   44.20    5.30
   4  -4  -2   38.60    4.40
  -4   4   2   42.60    5.00
  -4   4   2   45.70    5.80
  -4   4   2   41.90    5.30
  -4   4   2   32.70    3.30
  -4   4   2   35.00    4.90
  -4   4   2   41.40    5.00
  -4   4   2   35.70    5.10
   3  -4  -2   16.20    2.60
   3  -4  -2   12.50    2.20
   3  -4  -2   13.70    2.30
   3  -4  -2   16.30    2.60
   3  -4  -2   19.90    2.90
   3  -4  -2   15.40    3.00
  -3   4   2   15.30    1.90
  -3   4   2   18.50    2.50
  -3   4   2   13.80    1.80
  -3   4   2   17.00    3.00
  -3   4   2   16.40    3.00
  -3   4   2   16.30    3.00
  -3   4   2   14.50    2.60
  -3   4   2   15.60    3.10
   2  -4  -2   44.00    4.00
   2  -4  -2   43.00    3.90
   2  -4  -2   52.19    4.20
   2  -4  -2   49.10    4.00
   2  -4  -2   49.00    4.10
   2  -4  -2   51.09    4.60
   2  -4  -2   49.70    4.00
  -2   4   2   43.90    4.20
  -2   4   2   46.20    3.50
  -2   4   2   52.29    4.50
  -2   4   2   45.90    4.30
  -2   4   2   41.90    4.50
  -2   4   2   52.89    5.60
  -2   4   2   38.50    4.00
  -2   4   2   47.00    3.70
   1  -4  -2  374.16   20.30
   1  -4  -2  353.66   20.70
   1  -4  -2  325.27   20.30
   1  -4  -2  341.27   20.30
   1  -4  -2  299.97   20.30
   1  -4  -2  368.06   20.20
   1  -4  -2  346.17   20.10
  -1   4   2  301.87   20.20
  -1   4   2  314.37   21.30
  -1   4   2  291.97   20.40
  -1   4   2  323.87   20.30
  -1   4   2  297.77   20.10
   0  -4  -2   21.00    2.30
   0  -4  -2   22.50    1.60
   0  -4  -2   21.10    1.60
   0  -4  -2   22.90    2.50
   0  -4  -2   22.20    2.40
   0  -4  -2   22.50    1.60
   0  -4  -2   24.00    1.60
   0   4   2   19.90    1.80
   0   4   2   18.70    1.70
   0   4   2   19.50    1.70
   0   4   2   25.50    2.40
   0   4   2   22.60    2.50
   0   4   2   22.20    2.50
   0   4   2   23.60    2.30
   0   4   2   22.60    1.90
  -1  -4  -2   19.50    2.30
  -1  -4  -2   19.60    2.20
  -1  -4  -2   20.30    2.10
   1   4   2   15.90    1.20
   1   4   2   18.90    2.10
   1   4   2   16.10    1.10
   1   4   2   21.30    2.10
   1   4   2   17.50    2.10
   1   4   2   18.90    2.10
   1   4   2   15.20    1.20
   1   4   2   17.50    2.30
   1   4   2   17.50    1.20
  -2  -4  -2   65.09    4.10
  -2  -4  -2   55.99    3.80
  -2  -4  -2   56.59    4.50
  -2  -4  -2   52.39    3.70
  -2  -4  -2   59.29    4.40
  -2  -4  -2   53.49    3.80
  -2  -4  -2   58.59    3.80
   2   4   2   64.39    4.20
   2   4   2   43.00    4.70
   2   4   2   50.29    4.40
   2   4   2   50.49    3.90
   2   4   2   52.59    4.00
   2   4   2   65.29    4.50
   2   4   2   56.49    7.10
  -3  -4  -2   68.79    4.90
  -3  -4  -2   70.29    4.90
  -3  -4  -2   71.79    4.80
  -3  -4  -2   71.79    5.30
  -3  -4  -2   64.09    5.00
  -3  -4  -2   68.79    4.80
   3   4   2   60.69    5.00
   3   4   2   69.49    4.50
   3   4   2   61.69    4.80
   3   4   2   66.79    4.70
   3   4   2   58.29    4.90
   3   4   2   56.29    4.70
   3   4   2   56.09    5.50
   3   4   2   70.59    7.20
   3   4   2   63.19    4.90
  -4  -4  -2   47.00    3.90
  -4  -4  -2   43.00    4.00
  -4  -4  -2   44.60    4.00
  -4  -4  -2   44.20    4.10
  -4  -4  -2   37.80    4.10
   4   4   2   39.00    4.00
   4   4   2   42.10    4.20
   4   4   2   46.00    3.30
   4   4   2   52.59    4.90
   4   4   2   49.00    4.00
   4   4   2   45.50    4.30
   4   4   2   40.30    4.20
   4   4   2   37.80    4.30
  -5  -4  -2   91.29    6.90
  -5  -4  -2   88.59    6.90
  -5  -4  -2   90.39    6.90
  -5  -4  -2   89.69    6.80
   5   4   2   86.29    5.50
   5   4   2   90.79    6.80
   5   4   2   84.09    7.20
   5   4   2   86.59    7.40
   5   4   2   87.89    7.30
   5   4   2   80.09    6.90
   5   4   2   92.19    7.70
   5   4   2   90.29    7.20
  -6  -4  -2   58.79    5.30
  -6  -4  -2   60.69    5.70
  -6  -4  -2   58.99    5.50
  -6  -4  -2   56.79    5.60
  -6  -4  -2   68.99    5.70
  -6  -4  -2   49.20    5.00
   6   4   2   55.29    5.90
   6   4   2   54.79    6.20
   6   4   2   45.90    7.60
   6   4   2   58.39    5.90
   6   4   2   56.29    6.00
   6   4   2   49.90    5.80
   6   4   2   54.59    6.20
  -7  -4  -2   -2.50    2.50
  -7  -4  -2    1.20    2.40
  -7  -4  -2    4.00    2.80
  -7  -4  -2    1.10    2.40
  -7  -4  -2    0.50    1.80
   7   4   2    2.00    2.30
   7   4   2   -0.50    2.20
   7   4   2    0.20    2.70
   7   4   2   -2.80    4.80
   7   4   2    4.70    2.90
   7   4   2   -1.30    2.40
  -8  -4  -2   13.00    3.80
  -8  -4  -2   23.10    4.40
  -8  -4  -2    9.70    3.30
  -8  -4  -2   16.60    3.90
  -8  -4  -2    5.70    2.50
   8   4   2    9.80    3.50
   8   4   2    4.80    2.90
   8   4   2   10.00    3.60
   8   4   2   12.40    3.80
   8   4   2   14.40    3.60
   8   4   2    8.70    3.80
   8   4   2   10.20    3.50
   6  -5  -2    6.80    2.20
   6  -5  -2    7.30    2.90
   6  -5  -2    2.10    2.30
   6  -5  -2    9.30    3.00
  -6   5   2    1.30    2.80
  -6   5   2    8.70    3.20
  -6   5   2    5.20    3.60
  -6   5   2    2.20    3.90
  -6   5   2    6.50    3.70
   5  -5  -2   11.80    2.70
   5  -5  -2   15.00    3.80
   5  -5  -2    9.50    2.80
   5  -5  -2    8.30    2.50
   5  -5  -2    6.80    2.20
   5  -5  -2    9.10    2.90
   5  -5  -2   10.20    2.80
  -5   5   2   14.20    3.90
  -5   5   2   10.60    3.30
  -5   5   2    5.30    3.40
  -5   5   2    6.10    1.50
  -5   5   2   10.90    3.40
  -5   5   2    9.40    3.40
  -5   5   2    5.80    2.50
  -5   5   2    7.80    1.70
   4  -5  -2   -0.80    1.70
   4  -5  -2    0.30    2.10
   4  -5  -2    0.10    1.60
   4  -5  -2   -0.60    1.80
   4  -5  -2    0.60    3.50
  -4   5   2    3.20    2.30
  -4   5   2    0.60    1.00
  -4   5   2   -1.20    1.90
  -4   5   2    0.40    2.50
  -4   5   2   -2.20    2.60
  -4   5   2   -0.40    2.10
  -4   5   2    0.20    2.50
   3  -5  -2  393.16   23.40
   3  -5  -2  316.67   23.10
   3  -5  -2  387.46   23.40
   3  -5  -2  385.16   23.60
   3  -5  -2  348.07   23.20
   3  -5  -2  381.56   23.50
   3  -5  -2  397.46   24.20
  -3   5   2  346.07   23.80
  -3   5   2  407.16   23.90
  -3   5   2  388.76   23.80
  -3   5   2  343.47   24.30
   2  -5  -2   12.70    2.50
   2  -5  -2   10.00    1.80
   2  -5  -2    6.60    1.80
   2  -5  -2   11.20    2.00
   2  -5  -2   10.80    1.90
   2  -5  -2    8.60    2.00
  -2   5   2    9.50    2.10
  -2   5   2   12.70    2.40
  -2   5   2    9.50    1.50
  -2   5   2    9.80    1.80
  -2   5   2   13.00    2.30
  -2   5   2   13.10    3.10
   1  -5  -2   73.29    5.50
   1  -5  -2   64.79    4.90
   1  -5  -2   65.29    4.60
   1  -5  -2   55.59    4.90
   1  -5  -2   63.49    4.50
   1  -5  -2   71.09    4.60
  -1   5   2   61.69    4.70
  -1   5   2   58.89    4.70
  -1   5   2   59.49    4.70
  -1   5   2   61.89    4.80
  -1   5   2   70.59    5.00
  -1   5   2   67.39    5.70
  -1   5   2   66.49    5.10
   0  -5  -2   33.20    3.10
   0  -5  -2   35.40    3.00
   0  -5  -2   29.90    3.10
   0   5   2   28.00    2.30
   0   5   2   28.00    2.30
   0   5   2   29.80    2.20
   0   5   2   27.70    3.40
   0   5   2   30.10    2.20
   0   5   2   29.20    3.50
   0   5   2   36.20    3.30
   0   5   2   35.50    3.10
  -1  -5  -2  224.68   14.00
  -1  -5  -2  208.68   14.00
  -1  -5  -2  221.68   14.10
   1   5   2  239.88   14.10
   1   5   2  246.08   14.20
   1   5   2  202.58   14.30
   1   5   2  203.48   14.30
   1   5   2  244.08   14.30
   1   5   2  206.28   14.30
  -2  -5  -2  860.41   52.69
  -2  -5  -2  914.31   52.49
  -2  -5  -2  939.61   52.59
   2   5   2  805.22   52.09
   2   5   2  775.82   51.99
   2   5   2  961.30   52.59
   2   5   2  842.72   52.09
   2   5   2  860.41   53.09
   2   5   2  863.21   53.19
   2   5   2  828.72   52.09
   2   5   2  968.40   52.89
  -3  -5  -2   47.30    4.20
  -3  -5  -2   49.50    4.20
  -3  -5  -2   46.10    3.60
  -3  -5  -2   55.39    3.70
  -3  -5  -2   48.40    3.60
   3   5   2   42.00    3.80
   3   5   2   44.70    3.70
   3   5   2   50.59    3.70
   3   5   2   45.20    3.80
   3   5   2   52.69    4.00
   3   5   2   48.80    4.40
   3   5   2   43.70    4.60
   3   5   2   50.09    3.80
  -4  -5  -2    9.60    1.70
  -4  -5  -2    5.40    1.80
  -4  -5  -2    7.90    2.00
  -4  -5  -2    7.90    1.80
  -4  -5  -2    6.60    1.60
  -4  -5  -2    9.70    2.10
   4   5   2    6.30    1.90
   4   5   2    8.20    1.80
   4   5   2   12.10    2.80
   4   5   2    8.60    1.70
   4   5   2   10.40    2.60
   4   5   2   10.50    2.30
   4   5   2    6.80    1.90
   4   5   2   10.30    1.40
   4   5   2   10.90    2.00
  -5  -5  -2   45.90    4.80
  -5  -5  -2   51.99    4.60
  -5  -5  -2   55.39    4.70
  -5  -5  -2   60.29    5.50
  -5  -5  -2   57.69    4.70
   5   5   2   41.60    5.20
   5   5   2   46.80    4.90
   5   5   2   63.59    6.10
   5   5   2   49.99    5.20
   5   5   2   55.79    4.90
   5   5   2   58.99    5.50
   5   5   2   55.09    5.10
  -6  -5  -2    3.20    2.00
  -6  -5  -2    2.30    2.10
  -6  -5  -2   -0.40    2.60
  -6  -5  -2    2.60    1.80
  -6  -5  -2    1.30    1.80
  -6  -5  -2   -0.90    2.00
   6   5   2    5.10    2.50
   6   5   2   -0.40    2.20
   6   5   2    4.10    2.80
   6   5   2    1.50    2.10
   6   5   2    2.00    2.40
   6   5   2    2.30    2.30
   6   5   2    2.30    3.50
  -7  -5  -2    5.50    2.40
  -7  -5  -2    0.90    1.90
  -7  -5  -2    0.00    2.40
  -7  -5  -2    0.00    1.90
   7   5   2    0.50    2.20
   7   5   2   -2.30    2.00
   7   5   2    4.10    2.90
   7   5   2    0.90    2.90
   7   5   2    3.10    2.50
   7   5   2   -3.30    1.70
   7   5   2    3.80    2.60
  -8  -5  -2   15.80    3.70
  -8  -5  -2   15.40    3.90
  -8  -5  -2   11.10    2.90
  -8  -5  -2    9.50    3.20
   8   5   2   14.90    3.80
   8   5   2   12.50    4.00
   8   5   2   11.30    3.30
   8   5   2   12.10    3.60
   8   5   2   12.80    3.70
   8   5   2   10.90    3.70
   8   5   2   14.10    4.00
   5  -6  -2    1.10    2.00
   5  -6  -2    1.20    1.90
   5  -6  -2    0.30    2.00
  -5   6   2    4.70    5.50
  -5   6   2   -3.00    2.00
  -5   6   2   -1.10    2.80
  -5   6   2   -2.40    2.70
  -5   6   2    3.50    3.40
  -5   6   2   -2.50    2.40
   4  -6  -2    0.30    1.80
   4  -6  -2   -1.30    1.60
   4  -6  -2    3.60    3.40
   4  -6  -2    0.20    2.00
   4  -6  -2    0.80    1.90
  -4   6   2   -1.30    2.40
  -4   6   2   -4.10    2.60
  -4   6   2   -2.10    2.20
  -4   6   2   -1.70    2.10
  -4   6   2   -0.30    2.00
   3  -6  -2   67.69    5.70
   3  -6  -2   66.89    5.60
   3  -6  -2   62.39    5.40
   3  -6  -2   64.39    5.50
   3  -6  -2   70.79    5.50
   3  -6  -2   58.99    5.60
   3  -6  -2   64.29    6.40
  -3   6   2   73.59    5.30
  -3   6   2   63.89    5.90
  -3   6   2   58.39    6.10
  -3   6   2   63.59    5.80
  -3   6   2   60.29    6.70
  -3   6   2   66.19    6.10
   2  -6  -2  131.49    9.00
   2  -6  -2  128.29    8.70
   2  -6  -2  115.59    9.10
   2  -6  -2  124.09    8.60
   2  -6  -2  132.89    8.80
   2  -6  -2  136.79    8.80
   2  -6  -2  143.49    9.80
  -2   6   2  122.19    9.20
  -2   6   2  126.99    9.20
  -2   6   2  132.49    9.10
  -2   6   2  132.29    9.00
  -2   6   2  129.29   10.40
  -2   6   2  119.89    9.00
   1  -6  -2   -0.40    0.70
   1  -6  -2    1.20    1.60
   1  -6  -2    1.70    0.90
   1  -6  -2    0.80    0.80
   1  -6  -2    0.70    0.90
   1  -6  -2    0.70    1.50
  -1   6   2   -0.80    0.90
  -1   6   2    0.70    1.80
  -1   6   2    1.50    1.30
  -1   6   2    0.70    1.10
  -1   6   2   -0.20    1.20
   0  -6  -2   78.19    5.90
   0  -6  -2   72.99    6.00
   0   6   2   85.99    5.20
   0   6   2   76.79    6.40
   0   6   2   76.69    5.10
   0   6   2   92.19    6.90
   0   6   2   78.39    5.10
   0   6   2   80.09    5.90
  -1  -6  -2   82.79    6.20
  -1  -6  -2   78.29    6.00
  -1  -6  -2   85.29    6.30
   1   6   2   77.99    6.40
   1   6   2   76.19    6.30
   1   6   2   93.59    6.20
   1   6   2   89.79    6.40
   1   6   2   91.39    6.30
   1   6   2   79.69    6.50
  -2  -6  -2   50.29    4.10
  -2  -6  -2   51.09    4.50
  -2  -6  -2   50.69    4.20
   2   6   2   51.59    4.50
   2   6   2   45.80    4.80
   2   6   2   50.89    4.50
   2   6   2   46.20    5.40
   2   6   2   54.09    4.20
  -3  -6  -2    4.00    0.80
  -3  -6  -2    3.00    0.70
  -3  -6  -2    3.10    0.70
  -3  -6  -2    3.00    1.70
  -3  -6  -2    2.80    1.30
  -3  -6  -2    2.00    0.70
   3   6   2    2.20    1.40
   3   6   2    4.20    1.50
   3   6   2    2.70    1.10
   3   6   2    2.10    1.10
   3   6   2    2.40    1.70
   3   6   2    3.00    2.20
   3   6   2    2.10    1.00
   3   6   2    3.20    0.90
  -4  -6  -2    3.50    1.30
  -4  -6  -2    0.60    1.50
  -4  -6  -2    1.50    1.10
  -4  -6  -2    0.90    1.20
  -4  -6  -2    3.60    1.80
   4   6   2    1.90    1.40
   4   6   2    0.10    1.40
   4   6   2    1.90    1.30
   4   6   2   -0.50    1.20
   4   6   2    0.80    1.00
   4   6   2    0.00    1.60
   4   6   2    4.20    1.90
   4   6   2    0.40    2.20
  -5  -6  -2   27.20    3.20
  -5  -6  -2   31.40    3.30
  -5  -6  -2   27.90    3.80
  -5  -6  -2   28.00    3.30
  -5  -6  -2   27.80    3.30
   5   6   2   28.90    4.80
   5   6   2   32.60    3.70
   5   6   2   33.20    3.80
   5   6   2   36.70    4.20
   5   6   2   32.10    3.90
   5   6   2   37.60    4.20
   5   6   2   30.10    2.70
   5   6   2   30.20    4.20
  -6  -6  -2    0.30    1.60
  -6  -6  -2    1.10    1.60
  -6  -6  -2   -1.80    1.50
  -6  -6  -2   -0.20    1.80
  -6  -6  -2    0.30    1.80
   6   6   2    1.90    2.20
   6   6   2    0.40    2.00
   6   6   2   -3.70    4.30
   6   6   2   -1.40    1.60
   6   6   2    2.30    2.20
   6   6   2   -1.40    1.80
  -7  -6  -2    1.90    2.40
  -7  -6  -2    3.70    2.10
  -7  -6  -2   -4.30    1.90
  -7  -6  -2    2.00    2.10
  -7  -6  -2    0.40    2.20
   7   6   2    8.20    3.10
   7   6   2    7.20    2.50
   7   6   2    2.00    3.30
   7   6   2    0.70    2.60
   7   6   2    2.70    3.00
   7   6   2    0.90    2.50
   7   6   2    2.30    2.30
  -8  -6  -2   48.80    5.70
  -8  -6  -2   56.09    6.20
  -8  -6  -2   48.20    5.40
  -8  -6  -2   42.90    5.20
   8   6   2   67.99    8.40
   8   6   2   53.79    6.80
   8   6   2   50.29    6.70
   8   6   2   44.90    6.00
   8   6   2   48.70    6.80
   8   6   2   50.69    6.20
   8   6   2   53.59    7.20
   4  -7  -2    5.20    2.40
   4  -7  -2   -0.30    1.80
   4  -7  -2    0.30    2.00
   4  -7  -2    3.00    1.90
   4  -7  -2    5.20    2.10
  -4   7   2    0.90    2.60
  -4   7   2    8.90    3.80
  -4   7   2   -0.40    2.30
  -4   7   2    1.10    2.10
  -4   7   2    4.10    2.60
  -4   7   2    4.70    3.50
   3  -7  -2   -0.60    1.60
   3  -7  -2    0.30    1.70
   3  -7  -2   -2.00    1.80
   3  -7  -2    1.30    1.50
   3  -7  -2   -0.70    1.80
   3  -7  -2   -1.70    1.30
  -3   7   2   -1.60    1.50
  -3   7   2   -0.20    1.90
  -3   7   2   -4.20    2.50
  -3   7   2    2.20    2.10
  -3   7   2   -1.00    1.90
   2  -7  -2   18.20    2.90
   2  -7  -2   19.50    2.30
   2  -7  -2    8.80    2.50
   2  -7  -2   14.10    3.10
   2  -7  -2   14.90    2.90
   2  -7  -2   14.90    2.20
   2  -7  -2   15.10    2.20
  -2   7   2   15.70    1.60
  -2   7   2   18.00    4.10
  -2   7   2   17.20    2.60
  -2   7   2   17.30    2.80
  -2   7   2   16.40    2.90
  -2   7   2   12.90    2.40
   1  -7  -2   72.59    4.80
   1  -7  -2   76.59    4.90
   1  -7  -2   72.39    4.80
   1  -7  -2   70.49    4.80
   1  -7  -2   63.59    6.00
  -1   7   2   68.79    5.40
  -1   7   2   85.09    5.50
  -1   7   2   68.69    5.20
  -1   7   2   74.49    5.30
  -1   7   2   83.59    7.20
   0  -7  -2   32.70    3.60
   0  -7  -2   37.60    3.90
   0   7   2   37.10    3.60
   0   7   2   36.50    2.50
   0   7   2   38.80    4.50
   0   7   2   33.60    2.30
   0   7   2   38.20    2.50
  -1  -7  -2   15.10    2.70
  -1  -7  -2   18.70    2.70
  -1  -7  -2   17.40    2.60
   1   7   2   15.70    2.60
   1   7   2   19.50    3.40
   1   7   2   14.00    2.70
  -2  -7  -2    3.30    1.70
  -2  -7  -2    6.60    1.90
  -2  -7  -2    7.20    2.20
   2   7   2    5.80    2.10
   2   7   2    4.30    1.80
   2   7   2    7.20    2.00
  -3  -7  -2  117.69    9.40
  -3  -7  -2  142.89    9.10
   3   7   2  136.89   10.30
   3   7   2  132.39    8.30
   3   7   2  134.39    8.40
   3   7   2  153.68    9.40
   3   7   2  119.09    8.30
   3   7   2  140.29    9.80
   3   7   2  136.39    8.30
  -4  -7  -2    3.20    1.00
  -4  -7  -2    2.20    1.60
  -4  -7  -2    1.90    0.90
  -4  -7  -2    1.90    0.80
  -4  -7  -2    1.20    2.10
   4   7   2    2.00    1.20
   4   7   2    0.70    1.10
   4   7   2    1.20    1.30
   4   7   2    2.60    1.60
   4   7   2    6.30    2.20
   4   7   2    1.80    2.50
  -5  -7  -2   43.30    3.80
  -5  -7  -2   39.60    4.40
  -5  -7  -2   47.40    4.00
  -5  -7  -2   38.50    4.60
  -5  -7  -2   41.80    3.70
   5   7   2   54.09    5.80
   5   7   2   45.70    4.90
   5   7   2   42.50    4.10
   5   7   2   41.60    3.60
   5   7   2   36.30    4.10
   5   7   2   36.20    4.10
   5   7   2   44.70    4.50
   5   7   2   38.50    4.10
  -6  -7  -2    1.20    1.50
  -6  -7  -2   -0.30    1.70
  -6  -7  -2   -1.90    1.30
  -6  -7  -2    1.80    1.80
  -6  -7  -2   -0.20    1.90
   6   7   2    1.80    1.70
   6   7   2    0.60    2.00
   6   7   2   -0.90    2.10
   6   7   2   -0.10    1.70
   6   7   2   -2.20    1.70
   6   7   2   -3.00    2.40
   6   7   2   -0.80    1.60
  -7  -7  -2    0.70    1.80
  -7  -7  -2    3.70    2.50
  -7  -7  -2    1.80    2.40
  -7  -7  -2    1.40    2.40
  -7  -7  -2    3.50    2.00
  -7  -7  -2    0.40    2.00
   7   7   2   -0.90    2.00
   7   7   2   -1.00    1.90
   7   7   2    3.40    3.10
   7   7   2   -2.60    1.50
   7   7   2    0.90    2.50
   7   7   2   -1.60    1.80
   7   7   2    3.10    2.70
  -8  -7  -2    0.50    2.70
  -8  -7  -2   -0.60    2.10
  -8  -7  -2    2.10    2.50
   8   7   2   -5.50    2.10
   8   7   2    3.80    3.00
   8   7   2    3.40    4.00
   8   7   2   -0.20    3.30
   8   7   2    2.30    3.20
   8   7   2    1.10    2.70
   8   7   2    1.30    2.70
   3  -8  -2   14.10    3.00
   3  -8  -2   13.40    2.30
   3  -8  -2   10.30    2.80
  -3   8   2   19.40    4.70
  -3   8   2   11.40    2.70
  -3   8   2   14.00    2.90
  -3   8   2   16.80    2.90
  -3   8   2   20.80    4.30
   2  -8  -2    1.00    2.00
   2  -8  -2    1.10    1.30
   2  -8  -2    1.80    1.90
   2  -8  -2    2.30    1.10
   2  -8  -2    0.10    1.00
  -2   8   2    2.90    1.70
  -2   8   2    0.60    1.60
  -2   8   2   -2.60    2.70
  -2   8   2    0.00    1.30
  -2   8   2   -1.70    1.30
   1  -8  -2   12.40    2.60
   1  -8  -2   13.40    2.90
  -1   8   2   13.90    3.70
  -1   8   2   14.90    1.90
  -1   8   2   19.50    2.10
  -1   8   2   14.30    2.00
  -1   8   2   15.40    1.80
  -1   8   2   10.80    1.70
  -1   8   2   14.40    1.90
   0  -8  -2   44.50    4.30
   0  -8  -2   42.60    4.60
   0   8   2   52.99    5.70
   0   8   2   40.80    4.50
  -1  -8  -2    2.50    3.00
  -1  -8  -2    7.50    2.20
   1   8   2    3.00    1.90
   1   8   2    6.30    2.50
   1   8   2    5.40    2.20
  -2  -8  -2   42.80    4.50
  -2  -8  -2   36.20    4.30
  -2  -8  -2   37.80    4.20
   2   8   2   36.20    4.30
   2   8   2   42.60    4.70
   2   8   2   43.00    4.80
  -3  -8  -2   11.10    2.70
  -3  -8  -2   13.40    2.40
   3   8   2   13.00    2.90
   3   8   2   22.50    3.40
   3   8   2   11.30    3.20
  -4  -8  -2    6.10    2.50
   4   8   2    9.50    1.60
   4   8   2    8.10    1.30
   4   8   2    8.20    1.50
   4   8   2   12.50    2.60
   4   8   2   11.40    3.50
   4   8   2    6.90    1.20
  -5  -8  -2    4.20    1.20
  -5  -8  -2    1.20    0.90
  -5  -8  -2    2.20    1.10
  -5  -8  -2    1.20    1.90
  -5  -8  -2    0.40    1.50
   5   8   2    1.80    1.50
   5   8   2    0.90    2.20
   5   8   2   -1.70    1.80
   5   8   2    1.40    1.70
   5   8   2    2.00    1.40
   5   8   2    0.60    3.00
  -6  -8  -2   -0.20    1.50
  -6  -8  -2    0.50    1.60
  -6  -8  -2    2.20    1.50
  -6  -8  -2    3.20    2.00
  -6  -8  -2    0.20    2.10
   6   8   2    2.30    1.80
   6   8   2    1.30    2.20
   6   8   2    0.90    2.00
   6   8   2    3.60    3.20
   6   8   2    5.60    3.20
   6   8   2    0.90    2.30
  -7  -8  -2    1.20    2.00
  -7  -8  -2    2.20    2.30
  -7  -8  -2   -0.30    2.10
  -7  -8  -2   -2.20    1.50
  -7  -8  -2    1.60    1.60
   7   8   2   -0.40    2.30
   7   8   2    0.60    2.10
   7   8   2   -7.10    2.70
   7   8   2    1.50    2.40
   7   8   2   -1.10    2.10
   7   8   2    2.00    2.10
   2  -9  -2    1.80    0.60
   2  -9  -2    3.50    2.20
   2  -9  -2    1.60    2.20
   2  -9  -2    3.00    0.70
  -2   9   2   -1.70    3.00
  -2   9   2    2.00    1.20
  -2   9   2    2.40    1.70
  -2   9   2    3.30    1.50
  -2   9   2    5.80    1.70
   1  -9  -2    4.20    2.20
   1  -9  -2   -1.10    1.90
  -1   9   2    3.40    2.90
  -1   9   2    1.10    0.90
  -1   9   2    2.30    1.00
  -1   9   2    3.20    0.70
  -1   9   2    1.80    0.90
  -1   9   2    2.50    1.10
   0  -9  -2    1.70    2.00
   0  -9  -2    1.00    2.00
   0   9   2    3.20    1.40
   0   9   2    4.30    2.90
   0   9   2   -1.20    1.60
  -1  -9  -2  114.69    8.60
  -1  -9  -2  116.29    8.90
   1   9   2  120.79    9.30
   1   9   2  123.29    9.90
   1   9   2  122.19    9.00
  -2  -9  -2    1.50    2.00
  -2  -9  -2    2.80    1.90
  -2  -9  -2    2.00    2.10
   2   9   2    1.90    2.20
   2   9   2    1.30    2.00
   2   9   2   -1.10    2.00
  -3  -9  -2   -1.70    1.70
  -3  -9  -2   -0.80    2.10
   3   9   2    2.80    2.50
   3   9   2    0.50    1.90
   3   9   2    1.70    2.10
  -4  -9  -2   56.59    5.90
   4   9   2   73.89    6.30
   4   9   2   57.19    6.90
  -5  -9  -2   35.80    4.80
   5   9   2   50.59    5.30
   5   9   2   35.40    3.10
   5   9   2   34.10    3.00
   5   9   2   45.20    6.10
   5   9   2   33.70    3.20
   5   9   2   33.50    3.20
  -6  -9  -2    4.90    1.50
  -6  -9  -2    4.20    1.30
  -6  -9  -2    1.90    1.10
  -6  -9  -2    1.70    2.50
  -6  -9  -2    3.40    1.20
   6   9   2    4.40    2.10
   6   9   2    5.50    2.60
   6   9   2    3.00    1.80
   6   9   2    4.30    1.60
   6   9   2    5.30    2.80
   6   9   2    2.70    3.50
   0 -10  -2    9.00    2.60
   0 -10  -2    5.70    2.50
   0  10   2    7.90    3.70
   0  10   2    8.60    2.40
   0  10   2    6.60    2.50
  -1 -10  -2    0.50    1.80
  -1 -10  -2   -0.40    2.00
   1  10   2    0.60    1.90
   1  10   2   -1.40    2.70
  -2 -10  -2    8.40    2.50
  -2 -10  -2    7.90    2.30
   2  10   2    7.80    2.60
   2  10   2    9.30    2.60
   2  10   2    8.20    3.20
  -3 -10  -2    1.70    2.30
  -3 -10  -2    3.10    2.10
   3  10   2    2.70    2.50
   3  10   2    1.30    2.20
   3  10   2    1.10    2.10
  -4 -10  -2    4.30    2.10
  -4 -10  -2    3.90    2.50
   4  10   2    7.30    2.50
   4  10   2   -0.20    2.60
   4  10   2    7.60    2.70
  -5 -10  -2    0.20    2.40
   5  10   2   -0.90    2.50
   5  10   2    7.80    4.00
   5   9  -3   11.10    2.30
   5   9  -3   11.40    2.50
   5   9  -3   13.30    2.50
   5   9  -3   15.10    2.40
   5   9  -3    9.70    3.70
  -5  -9   3   12.40    1.80
  -5  -9   3    8.60    3.10
  -5  -9   3   14.30    1.90
  -5  -9   3   15.60    2.30
  -5  -9   3   19.70    2.20
  -5  -9   3   10.60    2.40
   4   9  -3    3.70    1.70
   4   9  -3    3.60    1.60
   4   9  -3    2.20    1.30
   4   9  -3    0.30    2.70
   4   9  -3    1.40    1.20
  -4  -9   3    1.40    0.60
  -4  -9   3    0.90    1.70
   3   9  -3   36.70    3.40
   3   9  -3   35.50    3.10
   3   9  -3   41.50    3.60
   3   9  -3   46.50    5.50
   3   9  -3   37.30    3.20
  -3  -9   3   37.90    4.40
   2   9  -3    0.10    1.80
   2   9  -3   -0.90    0.80
   2   9  -3    0.00    1.10
   2   9  -3    0.60    1.30
   2   9  -3    4.60    3.00
   2   9  -3   -0.70    0.80
  -2  -9   3   -0.20    1.90
   1   9  -3    0.30    0.90
   1   9  -3    2.00    1.40
   1   9  -3    2.30    1.10
   1   9  -3    1.70    1.40
   1   9  -3    1.70    1.00
   1   9  -3    2.00    1.50
   1   9  -3    3.00    2.80
   1   9  -3    0.70    0.90
  -1  -9   3    2.30    1.60
  -1  -9   3   -1.60    1.90
   0   9  -3   -1.80    1.10
   0   9  -3   -1.00    1.00
   0   9  -3   -0.10    1.40
   0   9  -3   -2.30    1.40
   0   9  -3    1.10    3.30
   0   9  -3    0.20    1.40
   0  -9   3   -0.70    1.50
   0  -9   3    0.70    2.00
  -1   9  -3   18.70    3.00
  -1   9  -3   20.80    2.90
  -1   9  -3   22.00    5.10
   1  -9   3   18.70    2.10
   1  -9   3   19.60    3.50
   1  -9   3   18.30    2.10
   1  -9   3   21.90    3.10
   1  -9   3   22.60    2.30
   6   8  -3   12.40    3.00
   6   8  -3   12.90    2.90
   6   8  -3   13.80    3.20
   6   8  -3   21.40    4.70
   6   8  -3    9.60    3.00
   6   8  -3   12.50    3.90
  -6  -8   3   14.70    2.70
  -6  -8   3    9.50    1.80
  -6  -8   3   11.40    2.00
  -6  -8   3   12.10    3.30
   5   8  -3   10.50    3.40
   5   8  -3   10.60    2.60
   5   8  -3    8.00    2.50
   5   8  -3   11.90    2.90
  -5  -8   3    9.50    1.90
  -5  -8   3    8.10    1.90
  -5  -8   3    4.30    2.40
  -5  -8   3    8.20    2.10
  -5  -8   3    7.40    4.60
  -5  -8   3    6.10    1.80
   4   8  -3   48.10    4.60
   4   8  -3   47.90    4.30
   4   8  -3   44.50    4.20
   4   8  -3   64.39    6.20
  -4  -8   3   46.10    5.00
  -4  -8   3   47.10    4.40
  -4  -8   3   53.19    4.00
  -4  -8   3   51.19    5.40
  -4  -8   3   46.60    3.80
   3   8  -3   72.59    5.50
   3   8  -3   72.69    6.80
   3   8  -3   79.49    5.50
   3   8  -3   67.09    5.70
   3   8  -3   71.69    5.70
  -3  -8   3   66.89    5.80
  -3  -8   3   70.19    4.90
  -3  -8   3   73.19    4.90
  -3  -8   3   80.59    5.20
   2   8  -3    5.00    1.40
   2   8  -3    7.90    1.80
   2   8  -3    5.60    1.30
   2   8  -3    4.90    2.20
   2   8  -3    3.40    3.50
   2   8  -3    4.30    1.90
  -2  -8   3    4.20    0.70
  -2  -8   3    0.20    1.80
  -2  -8   3    2.40    0.70
  -2  -8   3    2.80    0.70
   1   8  -3   42.70    6.30
   1   8  -3   40.10    3.80
   1   8  -3   45.00    4.10
   1   8  -3   41.50    3.30
   1   8  -3   41.90    3.50
   1   8  -3   43.40    3.30
   1   8  -3   43.30    4.40
   1   8  -3   41.20    3.60
  -1  -8   3   38.90    2.90
  -1  -8   3   41.10    3.70
  -1  -8   3   35.50    4.40
  -1  -8   3   38.30    2.90
   0   8  -3    9.60    2.10
   0   8  -3   16.70    4.30
   0   8  -3   11.40    2.20
   0   8  -3   11.40    2.00
   0   8  -3   16.40    2.30
   0   8  -3   12.00    1.50
   0   8  -3    8.90    2.30
   0  -8   3   10.10    1.50
   0  -8   3    8.40    2.50
   0  -8   3   11.60    2.10
  -1   8  -3   24.00    3.50
  -1   8  -3   24.80    5.00
  -1   8  -3   23.60    3.70
  -1   8  -3   24.30    3.20
  -1   8  -3   20.80    2.90
   1  -8   3   27.90    2.80
   1  -8   3   27.30    2.90
   1  -8   3   24.30    2.70
   1  -8   3   24.70    3.30
   1  -8   3   31.80    3.00
   1  -8   3   27.30    3.90
  -2   8  -3   14.10    3.60
  -2   8  -3    7.10    2.60
  -2   8  -3   20.20    4.70
  -2   8  -3   17.30    3.50
  -2   8  -3   12.70    2.90
  -2   8  -3   15.30    3.10
   2  -8   3   12.70    2.90
   2  -8   3    9.70    2.40
   2  -8   3   14.10    2.70
   7   7  -3   23.00    4.20
   7   7  -3   24.80    5.10
   7   7  -3   23.40    4.30
   7   7  -3   29.40    4.80
   7   7  -3   23.00    4.20
   7   7  -3   31.10    5.10
  -7  -7   3   22.10    4.20
  -7  -7   3   27.40    3.50
  -7  -7   3   19.00    3.40
  -7  -7   3   17.30    3.60
   6   7  -3    0.70    2.60
   6   7  -3    1.00    2.10
   6   7  -3   -5.20    4.20
   6   7  -3    2.20    2.40
   6   7  -3   -0.70    1.70
   6   7  -3    1.90    2.30
  -6  -7   3   -0.30    1.50
  -6  -7   3    2.30    2.10
  -6  -7   3    1.60    1.70
  -6  -7   3    1.50    2.40
  -6  -7   3    0.00    1.00
  -6  -7   3    1.60    1.40
  -6  -7   3   -1.00    2.00
   5   7  -3    1.80    1.80
   5   7  -3    4.20    1.90
   5   7  -3    5.70    2.00
   5   7  -3    4.60    2.20
   5   7  -3    7.40    2.20
   5   7  -3    5.70    4.90
  -5  -7   3    1.40    1.30
  -5  -7   3    3.50    2.30
  -5  -7   3    2.90    1.40
  -5  -7   3    3.70    2.10
  -5  -7   3    6.90    1.60
  -5  -7   3    3.70    1.20
   4   7  -3   14.40    2.60
   4   7  -3   26.90    2.90
   4   7  -3   19.60    3.20
   4   7  -3   20.70    2.80
   4   7  -3   25.30    4.30
   4   7  -3   22.10    3.40
  -4  -7   3   16.80    3.20
  -4  -7   3   24.20    3.60
  -4  -7   3   15.90    2.50
  -4  -7   3   22.90    2.80
  -4  -7   3   23.00    2.60
  -4  -7   3   23.40    2.80
  -4  -7   3   23.70    2.80
   3   7  -3    4.60    2.40
   3   7  -3    6.10    1.90
   3   7  -3    6.50    1.70
   3   7  -3    5.50    1.60
   3   7  -3    7.10    1.90
  -3  -7   3    7.60    1.50
  -3  -7   3    8.10    1.50
  -3  -7   3    4.60    1.70
  -3  -7   3    5.30    1.30
  -3  -7   3   10.90    2.40
   2   7  -3   75.19    5.70
   2   7  -3   80.99    5.70
   2   7  -3   77.39    5.90
   2   7  -3   73.39    6.40
   2   7  -3   83.69    6.00
   2   7  -3   81.59    7.30
  -2  -7   3   77.49    5.40
  -2  -7   3   70.89    6.00
  -2  -7   3   82.79    6.20
  -2  -7   3   79.39    5.30
  -2  -7   3   70.39    5.70
  -2  -7   3   75.99    5.40
   1   7  -3    0.10    0.80
   1   7  -3   -0.70    1.10
   1   7  -3    0.30    0.80
   1   7  -3    3.10    1.50
   1   7  -3    1.30    2.50
   1   7  -3    1.30    1.40
   1   7  -3    2.30    1.30
   1   7  -3    2.40    1.60
  -1  -7   3    1.70    1.80
  -1  -7   3    3.30    1.00
  -1  -7   3    0.80    0.90
  -1  -7   3    2.10    1.40
  -1  -7   3   -0.10    1.00
   0   7  -3    9.10    2.10
   0   7  -3    7.40    1.60
   0   7  -3    9.20    2.20
   0   7  -3    7.20    1.40
   0   7  -3    6.60    2.90
   0  -7   3    8.70    1.60
   0  -7   3    8.00    1.50
   0  -7   3    7.40    1.50
   0  -7   3    7.10    2.20
   0  -7   3    5.30    1.70
   0  -7   3    6.90    1.50
  -1   7  -3   32.20    5.70
  -1   7  -3   33.70    3.80
  -1   7  -3   30.20    4.10
  -1   7  -3   28.70    3.90
  -1   7  -3   36.90    3.80
  -1   7  -3   29.50    3.60
   1  -7   3   29.60    3.30
   1  -7   3   27.00    3.30
   1  -7   3   31.80    3.00
   1  -7   3   23.20    3.50
  -2   7  -3   13.10    4.70
  -2   7  -3   23.30    3.50
  -2   7  -3   22.70    3.70
  -2   7  -3   16.10    4.40
  -2   7  -3   13.00    2.90
  -2   7  -3   18.40    3.60
   2  -7   3   20.60    2.70
   2  -7   3   15.50    3.00
   2  -7   3   16.30    2.70
   2  -7   3   17.20    2.60
   2  -7   3   19.60    3.00
  -3   7  -3   28.50    4.30
  -3   7  -3   25.50    4.50
  -3   7  -3   26.20    5.40
  -3   7  -3   26.20    4.40
  -3   7  -3   25.40    4.10
  -3   7  -3   22.10    4.10
   3  -7   3   27.20    3.60
   3  -7   3   30.40    3.80
   3  -7   3   33.60    3.90
   3  -7   3   31.80    4.00
   8   6  -3    6.50    4.20
   8   6  -3   18.60    4.50
   8   6  -3    8.00    4.10
   8   6  -3   12.30    3.50
   8   6  -3    5.90    3.40
  -8  -6   3    7.60    3.10
  -8  -6   3    5.30    2.40
  -8  -6   3    8.60    3.20
  -8  -6   3   11.10    3.10
   7   6  -3    3.20    2.90
   7   6  -3    6.00    3.10
   7   6  -3    2.50    2.40
   7   6  -3    1.10    2.90
   7   6  -3   -2.80    2.40
   7   6  -3    7.70    3.40
  -7  -6   3    1.50    2.40
  -7  -6   3    5.70    2.20
  -7  -6   3    2.00    1.90
  -7  -6   3    3.70    2.20
  -7  -6   3    1.70    2.20
   6   6  -3    5.60    2.20
   6   6  -3    0.80    2.10
   6   6  -3    2.90    2.60
   6   6  -3    1.80    2.40
   6   6  -3    1.50    2.60
   6   6  -3    4.40    2.80
  -6  -6   3    2.90    2.00
  -6  -6   3    4.40    2.10
  -6  -6   3    2.10    0.90
  -6  -6   3    2.20    1.60
   5   6  -3   38.50    4.80
   5   6  -3   32.00    4.30
   5   6  -3   38.00    4.90
   5   6  -3   30.90    3.10
   5   6  -3   29.80    4.10
   5   6  -3   37.70    5.30
  -5  -6   3   29.80    3.10
  -5  -6   3   30.00    4.40
  -5  -6   3   33.90    3.60
  -5  -6   3   33.50    2.90
  -5  -6   3   35.20    3.70
  -5  -6   3   31.10    4.10
   4   6  -3    2.90    1.80
   4   6  -3    1.70    2.40
   4   6  -3    4.70    2.20
   4   6  -3    3.10    1.80
   4   6  -3    2.10    2.00
   4   6  -3    2.40    1.20
  -4  -6   3    1.50    0.90
  -4  -6   3    2.90    1.90
  -4  -6   3    5.00    1.90
  -4  -6   3    3.80    1.40
  -4  -6   3    2.00    1.60
  -4  -6   3    1.60    1.40
  -4  -6   3    2.70    1.40
   3   6  -3    1.60    1.60
   3   6  -3   -0.10    1.40
   3   6  -3    0.40    1.10
   3   6  -3    0.90    1.20
   3   6  -3    1.30    1.40
   3   6  -3    1.30    1.30
  -3  -6   3    2.40    1.40
  -3  -6   3    2.50    1.80
  -3  -6   3    2.60    1.20
  -3  -6   3    1.20    1.30
  -3  -6   3    1.20    1.00
  -3  -6   3   -0.20    1.60
   2   6  -3   13.50    2.40
   2   6  -3   14.10    2.10
   2   6  -3   13.10    2.50
   2   6  -3   13.10    2.30
   2   6  -3   15.50    1.90
   2   6  -3   14.80    2.20
  -2  -6   3   16.40    2.00
  -2  -6   3   14.20    2.30
  -2  -6   3   11.70    2.30
  -2  -6   3   12.40    1.80
  -2  -6   3   15.20    2.00
   1   6  -3  177.18   11.10
   1   6  -3  173.08   11.70
   1   6  -3  179.98   11.80
   1   6  -3  166.48   13.50
   1   6  -3  168.58   11.60
   1   6  -3  167.38   11.80
  -1  -6   3  177.88   11.90
  -1  -6   3  191.78   11.50
  -1  -6   3  184.58   11.70
  -1  -6   3  182.18   11.40
  -1  -6   3  183.48   11.40
  -1  -6   3  190.18   11.50
   0   6  -3   53.79    4.20
   0   6  -3   51.59    4.40
   0   6  -3   48.60    4.70
   0   6  -3   51.19    3.90
   0   6  -3   47.20    4.50
   0   6  -3   51.89    6.30
   0  -6   3   52.69    4.20
   0  -6   3   43.20    4.40
   0  -6   3   55.79    4.10
   0  -6   3   58.99    4.30
   0  -6   3   51.29    4.10
  -1   6  -3   19.70    3.20
  -1   6  -3   20.30    3.30
  -1   6  -3   13.50    2.50
  -1   6  -3   16.90    2.70
  -1   6  -3   16.10    4.00
   1  -6   3   15.90    2.40
   1  -6   3   11.40    2.50
   1  -6   3   19.00    2.40
   1  -6   3   17.60    2.40
   1  -6   3   17.30    2.40
   1  -6   3   15.50    2.60
  -2   6  -3   25.30    4.00
  -2   6  -3   38.10    6.40
  -2   6  -3   28.30    3.90
  -2   6  -3   25.60    4.80
  -2   6  -3   26.00    3.90
  -2   6  -3   28.00    3.80
   2  -6   3   24.20    3.10
   2  -6   3   30.00    3.60
   2  -6   3   21.70    3.30
   2  -6   3   30.40    3.50
   2  -6   3   31.50    3.80
   2  -6   3   25.60    3.60
  -3   6  -3    9.10    2.80
  -3   6  -3    3.40    2.20
  -3   6  -3    7.20    2.40
  -3   6  -3    5.00    2.50
  -3   6  -3    2.70    2.70
  -3   6  -3    6.90    3.00
   3  -6   3    1.60    2.00
   3  -6   3    2.20    2.00
   3  -6   3    2.80    2.10
   3  -6   3    2.50    2.10
   3  -6   3    4.30    2.10
   3  -6   3    9.40    2.60
  -4   6  -3   27.50    5.20
  -4   6  -3   22.30    4.60
  -4   6  -3   25.60    4.80
  -4   6  -3   22.10    4.40
  -4   6  -3   28.10    4.80
  -4   6  -3   23.10    4.00
   4  -6   3   19.30    3.40
   4  -6   3   27.30    4.00
   4  -6   3   24.60    3.70
   8   5  -3   16.90    4.60
   8   5  -3   21.20    4.90
   8   5  -3   22.80    4.70
   8   5  -3   13.90    3.70
   8   5  -3   15.30    3.60
  -8  -5   3    9.00    3.20
  -8  -5   3   14.70    3.80
  -8  -5   3    9.90    2.60
   7   5  -3    3.80    5.50
   7   5  -3   -1.00    2.60
   7   5  -3    6.60    3.40
   7   5  -3    3.00    2.80
   7   5  -3    9.90    3.10
   7   5  -3    5.60    3.10
  -7  -5   3    9.80    2.90
  -7  -5   3   10.00    3.20
  -7  -5   3    6.20    2.80
  -7  -5   3   11.20    2.60
  -7  -5   3    5.10    2.20
  -7  -5   3    8.10    3.00
   6   5  -3   35.90    8.40
   6   5  -3   24.80    4.90
   6   5  -3   22.40    3.70
   6   5  -3   19.70    4.00
   6   5  -3   25.40    4.30
  -6  -5   3   23.20    3.20
  -6  -5   3   22.10    3.70
  -6  -5   3   20.10    1.60
  -6  -5   3   15.10    4.70
  -6  -5   3   23.50    3.50
  -6  -5   3   23.70    3.70
   5   5  -3  150.68   10.60
   5   5  -3  131.49    9.90
   5   5  -3  123.59   10.50
   5   5  -3  127.79   10.00
   5   5  -3  131.29   10.00
   5   5  -3  149.49   10.40
  -5  -5   3  128.49   10.10
  -5  -5   3  140.49    8.50
  -5  -5   3  133.59    9.20
  -5  -5   3  138.69    9.60
  -5  -5   3  126.19    9.60
  -5  -5   3  124.29    9.50
   4   5  -3   16.40    2.90
   4   5  -3   18.50    3.00
   4   5  -3   16.50    3.40
   4   5  -3   20.60    3.10
   4   5  -3   15.20    1.90
   4   5  -3   21.50    3.30
  -4  -5   3   12.80    2.60
  -4  -5   3   18.90    2.70
  -4  -5   3   16.10    2.50
  -4  -5   3   20.70    3.30
  -4  -5   3   24.70    2.90
  -4  -5   3   16.80    2.50
  -4  -5   3   18.00    2.10
  -4  -5   3   17.40    2.10
   3   5  -3   37.80    3.10
   3   5  -3   42.30    4.40
   3   5  -3   39.40    4.00
   3   5  -3   40.00    3.90
   3   5  -3   33.00    3.70
   3   5  -3   44.60    4.10
   3   5  -3   50.39    4.60
  -3  -5   3   37.40    3.30
  -3  -5   3   37.80    4.00
  -3  -5   3   40.40    3.40
  -3  -5   3   44.30    3.60
  -3  -5   3   41.70    3.70
  -3  -5   3   32.90    3.80
   2   5  -3   35.50    3.50
   2   5  -3   45.10    3.20
   2   5  -3   48.20    4.20
   2   5  -3   46.20    4.10
   2   5  -3   41.20    3.60
   2   5  -3   42.30    3.80
   2   5  -3   35.30    3.60
  -2  -5   3   40.20    3.30
  -2  -5   3   41.30    3.40
  -2  -5   3   43.40    3.90
  -2  -5   3   39.00    3.50
  -2  -5   3   40.10    3.40
  -2  -5   3   42.60    4.90
   1   5  -3   50.99    4.20
   1   5  -3   50.49    3.40
   1   5  -3   53.89    4.30
   1   5  -3   57.49    4.60
   1   5  -3   54.09    3.40
   1   5  -3   45.00    4.10
   1   5  -3   47.70    4.20
   1   5  -3   43.70    4.20
  -1  -5   3   53.29    3.90
  -1  -5   3   56.49    4.10
  -1  -5   3   52.19    4.30
  -1  -5   3   50.79    3.90
  -1  -5   3   53.29    3.80
  -1  -5   3   56.19    4.20
  -1  -5   3   56.89    4.30
   0   5  -3    0.30    1.30
   0   5  -3   -1.30    0.80
   0   5  -3    4.60    1.60
   0   5  -3    0.00    0.80
   0   5  -3    1.20    1.30
   0   5  -3   -1.60    1.90
   0   5  -3    0.00    1.10
   0   5  -3    1.70    1.20
   0  -5   3   -0.20    1.00
   0  -5   3   -0.60    1.30
   0  -5   3   -0.20    1.20
   0  -5   3   -0.10    0.90
   0  -5   3   -0.80    1.20
   0  -5   3    0.40    0.90
   0  -5   3   -0.50    0.90
  -1   5  -3   28.60    3.20
  -1   5  -3   29.90    3.50
  -1   5  -3   31.20    3.40
  -1   5  -3   32.40    3.70
  -1   5  -3   32.20    3.60
  -1   5  -3   29.10    4.40
   1  -5   3   31.80    4.70
   1  -5   3   27.10    3.30
   1  -5   3   26.60    2.80
   1  -5   3   30.40    3.10
   1  -5   3   30.80    3.10
  -2   5  -3   35.70    5.00
  -2   5  -3   24.50    3.70
  -2   5  -3   29.20    3.80
  -2   5  -3   35.60    4.10
  -2   5  -3   26.40    3.70
  -2   5  -3   25.90    4.00
   2  -5   3   23.50    3.00
   2  -5   3   25.90    3.40
   2  -5   3   25.90    3.30
   2  -5   3   29.90    3.20
   2  -5   3   26.80    3.50
   2  -5   3   26.30    3.50
  -3   5  -3   13.40    3.60
  -3   5  -3   13.10    3.10
  -3   5  -3   12.30    3.40
  -3   5  -3   11.00    3.10
  -3   5  -3   12.30    2.90
  -3   5  -3   13.40    3.20
   3  -5   3   13.30    2.60
   3  -5   3   15.10    2.90
   3  -5   3    7.40    2.20
  -4   5  -3    7.30    2.60
  -4   5  -3   -0.80    2.40
  -4   5  -3   -0.20    2.40
  -4   5  -3    1.60    3.00
  -4   5  -3   -0.90    2.60
   4  -5   3    4.80    2.40
   4  -5   3    1.10    2.30
   4  -5   3    1.60    1.90
  -5   5  -3   37.10    6.10
  -5   5  -3   52.69    6.90
  -5   5  -3   42.80    5.90
  -5   5  -3   56.49    7.10
  -5   5  -3   53.89    6.90
  -5   5  -3   53.19    6.60
   5  -5   3   42.10    5.60
   5  -5   3   33.90    4.50
   5  -5   3   37.40    5.40
   8   4  -3    5.40    3.90
   8   4  -3   -3.40    2.40
   8   4  -3    0.70    3.10
   8   4  -3    1.20    3.40
   8   4  -3   -2.40    2.70
   8   4  -3   -0.20    2.60
  -8  -4   3    4.00    2.70
  -8  -4   3    4.60    2.90
  -8  -4   3    0.40    1.80
   7   4  -3    8.90    3.10
   7   4  -3    3.40    3.40
   7   4  -3    9.10    3.20
   7   4  -3    4.60    3.00
   7   4  -3    9.10    2.80
   7   4  -3    4.80    3.30
  -7  -4   3    9.70    2.90
  -7  -4   3   13.70    3.60
  -7  -4   3    6.30    3.10
  -7  -4   3    6.30    2.60
  -7  -4   3   12.80    2.90
   6   4  -3   22.80    4.20
   6   4  -3   15.70    3.70
   6   4  -3   19.90    3.80
   6   4  -3   22.40    4.40
   6   4  -3   16.80    3.70
  -6  -4   3   24.60    4.20
  -6  -4   3   15.80    2.70
  -6  -4   3   20.90    3.90
  -6  -4   3   24.40    3.80
  -6  -4   3   22.90    4.00
  -6  -4   3   21.30    3.70
   5   4  -3   40.70    4.40
   5   4  -3   37.80    4.60
   5   4  -3   34.50    4.60
   5   4  -3   52.09    5.00
   5   4  -3   38.20    5.00
   5   4  -3   42.50    4.90
  -5  -4   3   32.30    3.60
  -5  -4   3   39.90    4.00
  -5  -4   3   35.00    2.60
  -5  -4   3   37.40    4.60
  -5  -4   3   32.10    3.70
  -5  -4   3   38.40    4.30
  -5  -4   3   36.20    4.10
   4   4  -3   58.99    5.00
   4   4  -3   42.70    4.40
   4   4  -3   43.70    4.50
   4   4  -3   51.79    4.40
   4   4  -3   52.09    5.10
   4   4  -3   44.30    4.50
  -4  -4   3   45.40    4.40
  -4  -4   3   55.49    4.60
  -4  -4   3   39.80    4.10
  -4  -4   3   45.60    3.50
  -4  -4   3   48.30    3.90
  -4  -4   3   54.09    4.90
  -4  -4   3   46.00    4.30
  -4  -4   3   52.29    4.50
   3   4  -3    4.80    1.70
   3   4  -3    2.40    1.60
   3   4  -3    4.80    1.90
   3   4  -3    4.50    1.70
   3   4  -3    6.50    1.10
   3   4  -3    5.60    2.00
   3   4  -3    7.50    2.00
  -3  -4   3    4.80    1.00
  -3  -4   3    3.20    1.60
  -3  -4   3    4.90    1.60
  -3  -4   3    3.10    1.80
  -3  -4   3    4.20    1.60
  -3  -4   3    7.80    1.70
  -3  -4   3    4.10    1.10
  -3  -4   3    4.00    1.60
   2   4  -3  137.39    9.80
   2   4  -3  135.69    9.80
   2   4  -3  131.69   10.00
   2   4  -3  144.19   10.00
   2   4  -3  165.08   10.10
  -2  -4   3  159.88    9.90
  -2  -4   3  150.18    9.70
  -2  -4   3  155.08    9.80
  -2  -4   3  152.38   10.00
  -2  -4   3  155.58    9.60
  -2  -4   3  144.19   10.00
   1   4  -3   22.60    2.60
   1   4  -3   24.60    2.00
   1   4  -3   22.80    2.70
   1   4  -3   18.10    2.50
   1   4  -3   23.30    2.90
   1   4  -3   21.40    2.40
   1   4  -3   17.40    2.50
  -1  -4   3   24.80    2.50
  -1  -4   3   21.10    2.30
  -1  -4   3   22.00    2.50
  -1  -4   3   23.50    2.40
  -1  -4   3   25.90    2.30
  -1  -4   3   22.80    2.00
  -1  -4   3   21.80    2.50
   0   4  -3  122.29    9.00
   0   4  -3  116.09    8.20
   0   4  -3  123.49    8.80
   0   4  -3  129.79    8.50
   0   4  -3  120.59    7.80
   0   4  -3  108.69    8.30
   0   4  -3  117.99    8.20
   0   4  -3  113.49    7.90
   0  -4   3  123.69    7.70
   0  -4   3  122.79    8.20
   0  -4   3  127.09    8.10
   0  -4   3  126.89    8.30
   0  -4   3  116.49    8.00
   0  -4   3  118.49    7.80
   0  -4   3  134.59    8.20
  -1   4  -3   60.89    4.60
  -1   4  -3   56.29    4.90
  -1   4  -3   57.09    5.60
  -1   4  -3   62.39    5.00
  -1   4  -3   56.39    4.80
  -1   4  -3   63.89    5.20
   1  -4   3   53.49    4.60
   1  -4   3   54.09    4.50
   1  -4   3   55.09    4.20
   1  -4   3   55.49    4.50
   1  -4   3   50.59    4.50
   1  -4   3   57.39    4.60
  -2   4  -3   14.20    3.00
  -2   4  -3   11.10    2.30
  -2   4  -3   12.20    2.50
  -2   4  -3   12.00    2.60
  -2   4  -3   17.40    3.30
  -2   4  -3   11.60    2.30
   2  -4   3   13.60    2.30
   2  -4   3   10.20    2.10
   2  -4   3   10.60    2.00
   2  -4   3   13.90    2.40
  -3   4  -3   -0.40    2.10
  -3   4  -3    1.90    2.40
  -3   4  -3    0.50    1.80
  -3   4  -3    1.20    2.10
  -3   4  -3    0.70    2.40
  -3   4  -3    2.30    2.00
   3  -4   3   -0.80    1.40
   3  -4   3    1.40    1.50
   3  -4   3    2.90    1.90
   3  -4   3   -0.90    1.90
   3  -4   3    3.60    1.90
   3  -4   3    3.90    2.00
  -4   4  -3   43.40    5.40
  -4   4  -3   58.69    5.70
  -4   4  -3   49.60    5.40
  -4   4  -3   45.20    5.20
  -4   4  -3   48.30    6.20
  -4   4  -3   51.59    6.50
   4  -4   3   51.79    5.30
   4  -4   3   43.40    5.10
   4  -4   3   49.00    5.40
   4  -4   3   52.39    5.30
  -5   4  -3    4.80    2.80
  -5   4  -3   -2.90    2.90
  -5   4  -3    2.40    2.70
  -5   4  -3    3.60    3.20
  -5   4  -3    2.30    2.70
  -5   4  -3    6.40    3.30
   5  -4   3    2.70    2.60
   5  -4   3   -1.70    2.50
   5  -4   3    4.00    3.00
   5  -4   3    5.20    2.60
   5  -4   3    4.10    2.70
   5  -4   3    2.30    1.90
  -6   4  -3   -3.60    3.20
  -6   4  -3    4.60    3.40
  -6   4  -3    3.50    3.20
  -6   4  -3   -2.50    2.90
  -6   4  -3   -0.80    3.60
  -6   4  -3    0.90    3.30
   6  -4   3   -2.80    2.60
   6  -4   3    0.50    1.60
   6  -4   3    0.70    2.80
   8   3  -3   20.50    4.50
   8   3  -3   15.70    4.50
   8   3  -3   19.90    4.40
   8   3  -3   19.10    4.30
   8   3  -3   21.20    5.10
   8   3  -3   13.00    4.50
  -8  -3   3   22.90    6.90
  -8  -3   3   21.10    4.80
  -8  -3   3   20.20    4.30
  -8  -3   3   23.70    4.90
  -8  -3   3   18.60    4.10
  -8  -3   3   14.80    3.00
   7   3  -3   76.59    8.00
   7   3  -3   72.19    7.10
   7   3  -3   76.09    7.60
   7   3  -3   76.89    7.80
   7   3  -3   86.09    7.80
   7   3  -3   95.29    8.00
  -7  -3   3   97.89    8.10
  -7  -3   3   72.69    7.00
  -7  -3   3   82.29    7.70
  -7  -3   3   65.29    6.10
  -7  -3   3   89.79    7.70
  -7  -3   3   76.59    7.60
   6   3  -3   12.00    3.40
   6   3  -3   11.20    3.30
   6   3  -3    8.80    3.20
   6   3  -3    3.80    5.00
   6   3  -3    7.20    3.00
   6   3  -3   10.70    3.30
  -6  -3   3    8.00    2.00
  -6  -3   3   14.20    3.60
  -6  -3   3    8.60    2.80
  -6  -3   3    6.10    2.70
  -6  -3   3   10.80    3.30
  -6  -3   3    8.80    2.60
   5   3  -3    9.90    2.80
   5   3  -3   12.60    3.10
   5   3  -3    9.50    2.70
   5   3  -3   12.70    2.70
   5   3  -3    7.30    2.80
   5   3  -3    5.50    2.50
  -5  -3   3    4.70    1.80
  -5  -3   3    6.30    1.60
  -5  -3   3    8.80    2.30
  -5  -3   3    2.60    2.10
  -5  -3   3    8.70    2.50
  -5  -3   3    8.70    2.50
  -5  -3   3    8.20    0.80
  -5  -3   3    6.50    2.50
   4   3  -3   20.50    3.30
   4   3  -3   20.00    3.20
   4   3  -3   24.70    3.40
   4   3  -3   22.90    3.10
   4   3  -3   20.80    3.50
   4   3  -3   22.30    3.20
   4   3  -3   22.60    2.60
  -4  -3   3   17.40    3.00
  -4  -3   3   15.30    2.30
  -4  -3   3   21.30    3.00
  -4  -3   3   23.00    2.60
  -4  -3   3   16.20    3.10
  -4  -3   3   21.60    3.10
  -4  -3   3   17.80    2.90
   3   3  -3  451.85   26.10
   3   3  -3  419.06   26.30
   3   3  -3  370.86   26.30
   3   3  -3  451.95   26.60
  -3  -3   3  443.16   25.90
  -3  -3   3  425.46   26.30
  -3  -3   3  438.26   26.40
  -3  -3   3  419.66   26.50
  -3  -3   3  436.06   26.30
  -3  -3   3  370.56   26.00
  -3  -3   3  447.76   26.40
   2   3  -3   40.70    3.70
   2   3  -3   37.30    3.70
   2   3  -3   49.50    3.10
   2   3  -3   39.30    3.70
   2   3  -3   41.70    4.00
   2   3  -3   48.10    3.80
  -2  -3   3   45.40    3.80
  -2  -3   3   45.30    2.90
  -2  -3   3   42.60    3.70
  -2  -3   3   45.10    3.90
  -2  -3   3   43.10    3.60
   1   3  -3 1560.04   85.49
   1   3  -3 1420.86   86.09
   1   3  -3 1289.47   85.99
   1   3  -3 1420.36   86.09
  -1  -3   3 1249.88   85.89
  -1  -3   3 1466.75   85.99
  -1  -3   3 1524.05   85.49
  -1  -3   3 1486.75   85.99
  -1  -3   3 1507.35   85.99
  -1  -3   3 1450.85   85.89
   0   3  -3  691.23   39.90
   0   3  -3  609.24   40.00
   0   3  -3  712.43   41.40
   0   3  -3  578.64   40.80
   0   3  -3  648.64   39.70
   0   3  -3  664.23   39.70
   0   3  -3  636.84   40.00
   0  -3   3  670.33   39.60
   0  -3   3  651.23   39.80
   0  -3   3  666.83   39.60
   0  -3   3  684.23   39.80
   0  -3   3  665.83   39.90
   0  -3   3  688.53   39.90
  -1   3  -3   14.10    1.90
  -1   3  -3   13.90    2.30
  -1   3  -3   11.40    2.10
  -1   3  -3   16.90    2.80
  -1   3  -3   10.80    2.20
  -1   3  -3   16.00    2.50
   1  -3   3   11.50    1.90
   1  -3   3   13.10    2.30
   1  -3   3   13.10    1.30
   1  -3   3   16.00    2.20
   1  -3   3   12.20    2.00
  -2   3  -3  242.18   14.90
  -2   3  -3  219.18   15.00
  -2   3  -3  230.58   15.30
  -2   3  -3  214.58   14.80
  -2   3  -3  245.88   15.00
   2  -3   3  229.18   14.70
   2  -3   3  214.58   14.70
   2  -3   3  223.58   14.70
   2  -3   3  221.28   14.80
  -3   3  -3   84.79    7.30
  -3   3  -3   89.79    7.40
  -3   3  -3   95.29    7.30
  -3   3  -3   77.19    7.10
  -3   3  -3   89.79    7.60
  -3   3  -3   95.39    7.30
   3  -3   3   91.69    7.10
   3  -3   3   96.19    7.00
   3  -3   3   92.39    7.10
   3  -3   3   80.79    7.10
   3  -3   3   87.59    7.10
  -4   3  -3   30.70    4.50
  -4   3  -3   33.10    4.50
  -4   3  -3   28.80    4.30
  -4   3  -3   34.40    4.90
  -4   3  -3   26.10    4.40
  -4   3  -3   28.50    4.30
   4  -3   3   28.90    3.90
   4  -3   3   31.90    4.50
   4  -3   3   27.20    4.10
   4  -3   3   23.50    1.90
   4  -3   3   32.70    4.40
   4  -3   3   23.10    3.00
   4  -3   3   26.00    4.00
  -5   3  -3    0.10    2.60
  -5   3  -3    2.70    3.00
  -5   3  -3    1.70    3.10
  -5   3  -3    0.60    2.40
  -5   3  -3    3.30    2.50
  -5   3  -3    0.10    4.60
   5  -3   3    3.50    0.90
   5  -3   3   -0.70    2.60
   5  -3   3    0.60    2.70
   5  -3   3    3.40    2.50
   5  -3   3   -0.50    2.50
   5  -3   3    0.30    1.30
  -6   3  -3   11.00    3.70
  -6   3  -3   15.50    3.90
  -6   3  -3   10.70    3.90
  -6   3  -3   21.00    4.50
  -6   3  -3   12.30    3.80
  -6   3  -3   18.20    4.60
   6  -3   3   24.40    4.30
   6  -3   3   16.10    4.20
   6  -3   3   14.80    3.90
   6  -3   3   11.70    2.40
   6  -3   3   15.10    3.40
   6  -3   3   15.80    1.90
  -7   3  -3   16.50    4.30
  -7   3  -3   22.10    4.90
  -7   3  -3   25.10    5.30
  -7   3  -3   20.00    6.40
  -7   3  -3   18.90    5.60
   7  -3   3   21.60    4.90
   7  -3   3   10.60    2.50
   7  -3   3   17.90    4.40
   7  -3   3   16.00    2.10
   8   2  -3   42.30    6.20
   8   2  -3   31.60    5.90
   8   2  -3   53.29    7.30
   8   2  -3   35.70    5.90
   8   2  -3   40.10    7.40
  -8  -2   3   46.00    6.40
  -8  -2   3   28.70    5.20
  -8  -2   3   33.80    4.00
  -8  -2   3   47.10    6.10
  -8  -2   3   55.09    6.70
  -8  -2   3   38.90    6.20
   7   2  -3   21.40    4.50
   7   2  -3   14.90    4.10
   7   2  -3   18.40    3.60
   7   2  -3   15.20    4.00
   7   2  -3   16.70    4.50
  -7  -2   3   21.70    4.50
  -7  -2   3   23.50    4.40
  -7  -2   3   20.40    3.90
  -7  -2   3   19.40    4.10
  -7  -2   3   15.10    2.60
  -7  -2   3   23.50    4.50
  -7  -2   3   16.30    3.60
   6   2  -3    9.70    3.20
   6   2  -3   10.30    3.30
   6   2  -3   14.90    3.50
   6   2  -3   17.50    4.10
   6   2  -3   14.80    3.70
   6   2  -3   13.50    3.40
  -6  -2   3    9.90    2.00
  -6  -2   3    8.10    3.20
  -6  -2   3   15.70    3.40
  -6  -2   3   15.80    3.60
  -6  -2   3   10.20    2.80
  -6  -2   3   11.20    3.30
  -6  -2   3   14.20    3.20
   5   2  -3   -1.10    2.00
   5   2  -3    0.50    2.00
   5   2  -3    4.20    2.30
   5   2  -3    0.70    2.10
   5   2  -3    9.20    2.40
   5   2  -3    1.50    2.50
  -5  -2   3    1.20    1.70
  -5  -2   3    1.70    1.90
  -5  -2   3    4.90    2.10
  -5  -2   3    2.20    2.00
  -5  -2   3    1.80    1.20
  -5  -2   3    3.60    2.70
  -5  -2   3    5.70    2.10
  -5  -2   3    2.50    0.40
   4   2  -3   58.59    5.20
   4   2  -3   50.29    5.10
   4   2  -3   61.09    5.40
   4   2  -3   57.59    5.40
   4   2  -3   50.99    5.00
   4   2  -3   60.79    5.10
  -4  -2   3   56.09    4.70
  -4  -2   3   51.09    4.90
  -4  -2   3   55.99    5.20
  -4  -2   3   60.29    5.00
  -4  -2   3   51.99    5.00
   3   2  -3   10.00    2.20
   3   2  -3   15.60    2.30
   3   2  -3   11.10    2.40
   3   2  -3   14.50    2.50
   3   2  -3   12.00    2.40
   3   2  -3   10.10    2.20
   3   2  -3   13.90    1.80
  -3  -2   3   15.90    2.50
  -3  -2   3   13.90    2.20
  -3  -2   3   16.90    2.10
  -3  -2   3   10.10    1.60
  -3  -2   3   10.70    2.20
  -3  -2   3   14.50    2.40
  -3  -2   3   14.60    2.50
   2   2  -3  562.44   37.00
   2   2  -3  577.84   37.10
   2   2  -3  651.23   36.90
   2   2  -3  621.94   37.30
   2   2  -3  557.34   37.20
  -2  -2   3  630.74   37.20
  -2  -2   3  621.64   37.20
  -2  -2   3  558.94   36.80
  -2  -2   3  627.04   37.20
  -2  -2   3  626.24   37.10
  -2  -2   3  658.03   36.90
  -2  -2   3  637.84   37.10
   1   2  -3   59.49    4.40
   1   2  -3   60.79    4.30
   1   2  -3   51.99    4.30
   1   2  -3   50.29    4.30
   1   2  -3   62.89    3.50
   1   2  -3   50.39    4.20
   1   2  -3   52.19    4.20
  -1  -2   3   58.59    4.20
  -1  -2   3   57.89    4.20
  -1  -2   3   52.09    4.20
  -1  -2   3   52.49    4.10
   0   2  -3  516.65   30.80
   0   2  -3  476.65   30.40
   0   2  -3  454.15   30.70
   0   2  -3  505.55   30.70
   0   2  -3  504.05   30.70
   0   2  -3  503.75   30.20
   0  -2   3  459.75   30.60
   0  -2   3  512.75   30.20
   0  -2   3  546.65   30.60
   0  -2   3  510.55   30.60
   0  -2   3  504.95   30.10
   0  -2   3  535.85   30.40
   0  -2   3  519.55   30.70
  -1   2  -3   78.49    5.60
  -1   2  -3   80.39    5.90
  -1   2  -3   74.79    6.00
  -1   2  -3   78.59    6.30
  -1   2  -3   79.49    5.90
  -1   2  -3   84.69    6.10
   1  -2   3   84.59    5.90
   1  -2   3   81.39    5.90
   1  -2   3   76.69    5.60
   1  -2   3   87.19    5.90
   1  -2   3   87.59    5.40
   1  -2   3   79.89    5.90
  -2   2  -3   74.89    5.90
  -2   2  -3   80.89    6.10
  -2   2  -3   67.79    5.70
  -2   2  -3   70.19    5.70
  -2   2  -3   75.99    5.70
   2  -2   3   77.39    5.80
   2  -2   3   72.49    5.60
   2  -2   3   74.29    5.80
   2  -2   3   75.49    5.70
   2  -2   3   62.59    5.20
   2  -2   3   81.69    5.70
   2  -2   3   70.79    5.80
  -3   2  -3   15.30    2.80
  -3   2  -3   13.30    2.70
  -3   2  -3   15.00    2.70
  -3   2  -3   11.60    2.70
  -3   2  -3   13.10    2.80
  -3   2  -3   13.40    2.90
   3  -2   3   12.40    2.50
   3  -2   3   14.40    2.10
   3  -2   3    8.90    2.50
   3  -2   3   12.40    2.80
   3  -2   3   14.00    2.80
   3  -2   3   13.00    2.50
   3  -2   3   12.70    2.60
   3  -2   3   13.60    1.60
  -4   2  -3    9.50    2.70
  -4   2  -3   12.00    2.70
  -4   2  -3    8.10    2.70
  -4   2  -3    9.10    2.70
  -4   2  -3   12.40    3.10
  -4   2  -3    9.30    2.90
   4  -2   3    3.40    1.80
   4  -2   3   10.30    2.80
   4  -2   3    8.70    1.40
   4  -2   3    3.10    2.30
   4  -2   3    7.80    2.60
   4  -2   3    6.60    2.60
  -5   2  -3    0.10    1.90
  -5   2  -3   -1.40    1.70
  -5   2  -3   -2.30    2.30
  -5   2  -3    1.80    2.50
  -5   2  -3    0.50    2.10
  -5   2  -3   -1.00    2.20
   5  -2   3    0.00    2.60
   5  -2   3    3.00    2.20
   5  -2   3    1.90    1.30
   5  -2   3    1.30    2.40
   5  -2   3   -2.40    2.40
   5  -2   3   -0.10    1.20
   5  -2   3    0.50    3.20
  -6   2  -3    6.40    2.70
  -6   2  -3    5.90    3.20
  -6   2  -3   16.80    3.90
  -6   2  -3   15.10    4.10
  -6   2  -3   13.00    4.00
  -6   2  -3   10.00    3.40
   6  -2   3   10.90    2.00
   6  -2   3    9.60    3.40
   6  -2   3    9.10    3.50
   6  -2   3    7.40    3.20
   6  -2   3    7.00    2.10
   6  -2   3    7.00    4.10
   6  -2   3    5.00    3.80
  -7   2  -3    1.00    2.80
  -7   2  -3    0.10    3.30
  -7   2  -3   11.20    4.00
  -7   2  -3    0.10    3.00
  -7   2  -3    5.80    6.60
   7  -2   3   -5.50    2.90
   7  -2   3    0.70    1.50
   7  -2   3   -0.60    3.50
   7  -2   3    7.30    3.80
   7  -2   3   -1.60    1.40
   8   1  -3   31.30    5.00
   8   1  -3   20.30    4.90
   8   1  -3   37.90    9.90
   8   1  -3   30.80    5.30
   8   1  -3   17.50    4.90
  -8  -1   3   21.30    4.40
  -8  -1   3   15.60    2.70
  -8  -1   3   28.00    5.50
  -8  -1   3   21.30    4.40
  -8  -1   3   35.00    5.80
  -8  -1   3   17.80    4.20
  -8  -1   3   27.20    5.30
   7   1  -3   21.30    4.00
   7   1  -3   14.40    3.80
   7   1  -3   15.80    4.30
   7   1  -3    7.10    3.70
   7   1  -3   11.20    3.50
   7   1  -3    9.00    3.50
  -7  -1   3   13.60    3.90
  -7  -1   3    9.90    3.50
  -7  -1   3   12.50    3.40
  -7  -1   3    5.90    2.90
  -7  -1   3    7.30    1.80
  -7  -1   3   12.70    3.60
  -7  -1   3   14.10    3.60
  -7  -1   3   10.20    3.10
   6   1  -3   -1.60    2.20
   6   1  -3   -2.20    2.30
   6   1  -3    0.80    2.40
   6   1  -3    4.00    2.50
   6   1  -3    2.60    2.50
   6   1  -3   -3.30    2.60
  -6  -1   3    3.70    2.80
  -6  -1   3    4.20    2.30
  -6  -1   3    5.60    2.60
  -6  -1   3    6.50    2.60
  -6  -1   3    2.10    2.40
  -6  -1   3   -1.10    1.80
  -6  -1   3    2.60    1.40
  -6  -1   3    4.80    2.60
   5   1  -3    8.90    2.40
   5   1  -3    5.40    2.40
   5   1  -3    6.60    2.70
   5   1  -3    9.70    2.90
   5   1  -3    8.60    2.60
   5   1  -3    8.00    2.70
  -5  -1   3    8.30    2.60
  -5  -1   3    7.60    0.90
  -5  -1   3    9.40    3.00
  -5  -1   3    6.60    2.50
  -5  -1   3   12.80    2.90
  -5  -1   3   10.60    2.90
  -5  -1   3    8.10    2.60
  -5  -1   3    5.80    1.40
  -5  -1   3    6.30    2.70
   4   1  -3   10.40    2.60
   4   1  -3   11.00    2.50
   4   1  -3   11.10    2.70
   4   1  -3    9.90    2.40
   4   1  -3   10.20    2.60
   4   1  -3    9.40    2.30
  -4  -1   3   11.70    2.70
  -4  -1   3   11.70    2.60
  -4  -1   3    7.30    1.40
  -4  -1   3    8.50    2.30
  -4  -1   3    8.90    1.00
  -4  -1   3   11.20    2.50
  -4  -1   3    7.90    2.10
  -4  -1   3   10.40    2.40
  -4  -1   3   11.20    2.40
   3   1  -3 1142.39   74.39
   3   1  -3 1232.58   74.39
   3   1  -3 1292.67   74.59
   3   1  -3 1213.68   74.29
   3   1  -3 1189.68   74.39
   3   1  -3 1348.86   74.49
  -3  -1   3 1242.08   74.49
  -3  -1   3 1264.97   74.19
  -3  -1   3 1288.67   74.59
  -3  -1   3 1254.67   74.39
  -3  -1   3 1248.68   74.39
  -3  -1   3 1248.18   74.39
  -3  -1   3 1106.39   73.69
   2   1  -3  237.38   15.20
   2   1  -3  241.38   15.30
   2   1  -3  227.08   15.30
   2   1  -3  239.18   15.30
   2   1  -3  232.88   15.30
   2   1  -3  253.37   15.40
   2   1  -3  244.38   14.80
  -2  -1   3  255.47   15.30
  -2  -1   3  224.28   14.70
  -2  -1   3  248.28   15.30
  -2  -1   3  254.07   15.30
  -2  -1   3  249.97   15.30
  -2  -1   3  232.58   15.30
   1   1  -3   29.80    2.40
   1   1  -3   26.70    2.70
   1   1  -3   23.90    2.70
   1   1  -3   25.80    2.70
   1   1  -3   23.00    2.80
   1   1  -3   27.00    2.70
  -1  -1   3   24.80    2.70
  -1  -1   3   31.30    2.80
  -1  -1   3   27.00    2.60
  -1  -1   3   30.40    2.80
  -1  -1   3   28.90    2.70
   0   1  -3 3303.07  210.88
   0   1  -3 2921.81  178.88
   0  -1   3 2873.91  178.38
   0  -1   3 2533.55  203.88
  -1   1  -3 1184.38   75.79
  -1   1  -3 1244.98   76.09
  -1   1  -3 1235.58   75.99
  -1   1  -3 1240.48   75.99
  -1   1  -3 1288.97   75.99
  -1   1  -3 1262.57   76.09
   1  -1   3 1273.17   75.79
   1  -1   3 1306.47   75.99
   1  -1   3 1292.47   76.09
   1  -1   3 1295.87   76.09
   1  -1   3 1331.17   75.99
  -2   1  -3    5.50    1.90
  -2   1  -3    4.40    1.70
  -2   1  -3    6.00    2.10
  -2   1  -3    2.40    2.00
  -2   1  -3    5.20    1.80
  -2   1  -3    5.50    1.80
   2  -1   3    7.30    1.90
   2  -1   3    5.40    2.00
   2  -1   3    6.80    2.00
   2  -1   3    5.40    1.80
   2  -1   3    5.10    1.70
   2  -1   3    4.40    1.70
  -3   1  -3  491.25   28.10
  -3   1  -3  426.16   27.90
  -3   1  -3  432.06   27.90
  -3   1  -3  406.66   28.00
  -3   1  -3  479.35   28.20
  -3   1  -3  445.66   27.90
   3  -1   3  446.66   27.90
   3  -1   3  456.15   27.90
   3  -1   3  468.75   28.10
   3  -1   3  457.65   28.10
   3  -1   3  435.76   27.20
   3  -1   3  446.66   27.90
   3  -1   3  423.26   28.50
  -4   1  -3  971.40   57.49
  -4   1  -3  963.30   57.39
  -4   1  -3  973.50   57.39
  -4   1  -3  902.21   57.39
  -4   1  -3  866.01   57.09
  -4   1  -3  965.70   58.19
   4  -1   3  932.31   57.39
   4  -1   3  914.91   57.39
   4  -1   3  963.60   56.39
   4  -1   3  935.21   57.29
   4  -1   3  942.51   57.29
   4  -1   3  956.70   57.89
   4  -1   3  891.31   57.19
  -5   1  -3   15.40    3.40
  -5   1  -3   19.00    3.70
  -5   1  -3   22.60    3.90
  -5   1  -3   24.60    4.30
  -5   1  -3   17.80    3.80
  -5   1  -3   24.90    4.30
   5  -1   3   21.20    3.90
   5  -1   3   18.80    3.50
   5  -1   3   24.90    2.90
   5  -1   3   15.50    2.20
   5  -1   3   16.80    3.80
   5  -1   3   25.20    4.00
   5  -1   3   15.30    3.70
   5  -1   3   21.20    3.90
  -6   1  -3   10.60    4.00
  -6   1  -3   12.50    3.30
  -6   1  -3   12.90    3.90
  -6   1  -3   14.50    4.00
  -6   1  -3   14.90    3.80
  -6   1  -3   13.70    3.50
   6  -1   3   16.20    3.60
   6  -1   3   16.70    4.10
   6  -1   3   11.60    2.30
   6  -1   3   12.90    3.50
   6  -1   3   16.20    4.20
   6  -1   3   13.20    3.30
  -7   1  -3    6.00    2.90
  -7   1  -3    1.40    5.70
  -7   1  -3    5.70    2.90
  -7   1  -3    3.50    3.00
  -7   1  -3    2.10    3.30
  -7   1  -3    0.10    3.20
   7  -1   3    8.20    3.60
   7  -1   3    6.00    1.60
   7  -1   3    4.40    3.60
   7  -1   3    2.30    3.60
   7  -1   3    5.40    1.90
   7  -1   3    6.40    3.20
   7  -1   3    5.60    3.60
  -8   1  -3    2.20    3.00
  -8   1  -3   -3.40    3.20
   8  -1   3    1.60    2.00
   8  -1   3    8.80    4.10
   8  -1   3    0.70    1.30
   8   0  -3    2.00    2.90
   8   0  -3    2.20    2.60
   8   0  -3    2.20    3.30
   8   0  -3   -3.10    3.30
  -8   0   3    2.00    3.50
  -8   0   3    2.20    3.50
  -8   0   3   -7.80    4.20
  -8   0   3    1.80    1.40
  -8   0   3   -3.30    2.70
   7   0  -3    8.20    3.00
   7   0  -3   14.20    4.00
   7   0  -3    6.70    5.90
   7   0  -3   13.10    3.70
   7   0  -3   16.70    4.20
   7   0  -3   10.30    3.40
  -7   0   3   11.00    3.50
  -7   0   3   14.30    3.80
  -7   0   3   17.50    3.50
  -7   0   3   14.30    4.00
  -7   0   3   11.60    2.10
  -7   0   3   11.40    3.40
  -7   0   3   11.90    3.40
   6   0  -3   54.39    5.70
   6   0  -3   45.20    5.40
   6   0  -3   50.49    6.10
   6   0  -3   59.39    5.40
   6   0  -3   44.00    5.70
   6   0  -3   46.80    5.40
  -6   0   3   42.30    5.50
  -6   0   3   45.90    5.50
  -6   0   3   50.99    6.60
  -6   0   3   49.20    5.70
  -6   0   3   41.40    4.80
  -6   0   3   44.60    3.30
  -6   0   3   41.80    3.80
  -6   0   3   48.80    5.60
   5   0  -3    9.80    2.60
   5   0  -3   16.50    3.60
   5   0  -3   17.00    3.20
   5   0  -3   14.70    2.90
   5   0  -3   19.00    3.20
   5   0  -3   11.90    3.10
  -5   0   3   14.30    3.30
  -5   0   3   12.40    3.10
  -5   0   3   18.80    3.50
  -5   0   3   12.50    3.40
  -5   0   3   14.70    1.50
  -5   0   3   16.30    3.40
  -5   0   3   17.30    3.30
  -5   0   3   10.40    1.60
  -5   0   3   12.00    3.00
   4   0  -3   21.60    3.10
   4   0  -3   19.00    3.00
   4   0  -3   18.80    3.10
   4   0  -3   11.30    2.90
   4   0  -3   11.40    2.70
   4   0  -3   18.60    2.70
  -4   0   3   14.80    3.00
  -4   0   3   13.40    1.60
  -4   0   3   17.90    2.80
  -4   0   3   17.30    2.90
  -4   0   3   22.90    3.20
  -4   0   3   12.90    2.80
  -4   0   3   14.30    1.60
  -4   0   3   19.40    3.00
  -4   0   3   10.40    3.50
   3   0  -3    0.70    1.80
   3   0  -3   -0.70    1.30
   3   0  -3    1.10    1.30
   3   0  -3   -0.30    1.30
   3   0  -3    1.30    1.70
  -3   0   3   -0.50    1.30
  -3   0   3    0.00    1.30
  -3   0   3   -0.40    1.40
  -3   0   3   -1.60    1.30
  -3   0   3   -1.20    1.30
  -3   0   3    0.00    1.20
  -3   0   3    0.00    0.60
   2   0  -3  380.56   23.40
   2   0  -3  404.66   24.10
   2   0  -3  375.66   24.00
   2   0  -3  426.96   24.30
   2   0  -3  363.66   24.10
   2   0  -3  395.36   24.10
   2   0  -3  394.46   24.10
  -2   0   3  413.26   24.30
  -2   0   3  403.96   24.10
  -2   0   3  386.96   24.10
  -2   0   3  354.66   24.10
  -2   0   3  357.46   23.40
  -2   0   3  406.26   24.10
  -2   0   3  416.66   24.10
   1   0  -3  350.16   21.80
   1   0  -3  364.86   21.80
   1   0  -3  379.36   21.90
   1   0  -3  323.57   21.80
   1   0  -3  345.37   21.80
  -1   0   3  343.27   21.80
  -1   0   3  366.06   21.80
  -1   0   3  335.77   21.70
  -1   0   3  383.56   21.90
  -1   0   3  364.66   21.80
   0   0  -3 2416.66  154.08
   0   0  -3 2910.81  181.78
   0   0   3 2279.47  176.98
  -1   0  -3   68.99    4.80
  -1   0  -3   55.89    4.90
  -1   0  -3   63.59    4.90
  -1   0  -3   64.39    4.60
  -1   0  -3   67.89    4.70
   1   0   3   65.19    5.00
   1   0   3   70.49    5.00
   1   0   3   74.89    4.90
   1   0   3   61.29    4.80
   1   0   3   65.19    4.70
  -2   0  -3  144.49    9.30
  -2   0  -3  141.29    9.10
  -2   0  -3  133.89    9.40
  -2   0  -3  140.69    9.30
  -2   0  -3  137.69    9.40
  -2   0  -3  129.99    9.30
   2   0   3  136.19    9.10
   2   0   3  145.29    9.40
   2   0   3  149.49    9.40
   2   0   3  141.09    9.40
   2   0   3  129.59    9.40
   2   0   3  133.99    9.30
  -3   0  -3   61.59    5.30
  -3   0  -3   65.79    5.40
  -3   0  -3   66.19    5.20
  -3   0  -3   59.19    5.40
  -3   0  -3   58.99    5.20
  -3   0  -3   58.89    5.20
   3   0   3   63.39    5.20
   3   0   3   69.19    4.90
   3   0   3   59.69    5.30
   3   0   3   64.29    5.60
   3   0   3   60.69    5.40
   3   0   3   65.49    5.30
  -4   0  -3  167.98   12.10
  -4   0  -3  173.08   12.10
  -4   0  -3  181.18   12.20
  -4   0  -3  180.98   12.20
  -4   0  -3  177.18   12.10
  -4   0  -3  158.18   11.70
   4   0   3  172.48   12.20
   4   0   3  178.38   12.20
   4   0   3  167.68   12.20
   4   0   3  181.88   13.20
   4   0   3  180.08   11.90
   4   0   3  172.58   11.60
   4   0   3  175.58   12.10
  -5   0  -3   20.50    3.80
  -5   0  -3   28.60    4.10
  -5   0  -3   26.40    4.00
  -5   0  -3   22.20    3.70
  -5   0  -3   25.00    4.30
  -5   0  -3   20.70    3.70
   5   0   3   27.60    4.20
   5   0   3   19.00    2.30
   5   0   3   22.90    3.30
   5   0   3   23.80    3.90
   5   0   3   28.20    4.10
   5   0   3   18.80    3.90
   5   0   3   21.60    3.60
   5   0   3   24.30    4.00
  -6   0  -3   10.60    3.10
  -6   0  -3   11.60    3.70
  -6   0  -3   15.40    4.10
  -6   0  -3   15.60    3.70
  -6   0  -3   10.60    3.40
  -6   0  -3   16.50    3.50
   6   0   3    9.90    1.60
   6   0   3   16.40    3.30
   6   0   3   12.70    3.80
   6   0   3   10.70    3.70
   6   0   3   19.60    4.10
   6   0   3   14.20    3.50
   6   0   3    9.70    2.60
   6   0   3   11.80    3.50
  -7   0  -3    5.00    3.90
  -7   0  -3    5.80    3.70
  -7   0  -3    6.10    3.00
  -7   0  -3    5.70    3.10
  -7   0  -3    6.70    3.20
  -7   0  -3    5.10    3.30
   7   0   3    2.50    3.50
   7   0   3    9.10    3.20
   7   0   3    4.20    2.40
   7   0   3    4.90    2.80
   7   0   3   10.00    6.50
   7   0   3    2.50    1.30
   7   0   3    5.60    2.80
  -8   0  -3   14.00    4.20
  -8   0  -3   21.20    4.50
  -8   0  -3   18.40    4.70
   8   0   3   19.00    4.90
   8   0   3   19.90    5.80
   8   0   3    9.60    3.10
   8   0   3   17.10    4.90
   8  -1  -3    0.90    2.90
   8  -1  -3   -1.70    2.40
   8  -1  -3    2.90    3.60
  -8   1   3    0.00    1.30
  -8   1   3   -5.60    3.30
  -8   1   3    2.00    3.20
  -8   1   3   -2.30    3.30
  -8   1   3    8.60    4.20
  -8   1   3    3.40    3.60
   7  -1  -3   21.10    4.50
   7  -1  -3   26.10    4.70
   7  -1  -3   29.50    5.10
   7  -1  -3   20.30    4.90
   7  -1  -3   16.50    3.40
   7  -1  -3   26.50    5.10
  -7   1   3   29.20    5.40
  -7   1   3   23.20    4.60
  -7   1   3   19.80    3.80
  -7   1   3   16.40    4.10
  -7   1   3   22.50    4.80
  -7   1   3   19.60    2.70
  -7   1   3   16.00    4.10
  -7   1   3   25.70    5.40
   6  -1  -3   58.79    6.20
   6  -1  -3   47.10    5.30
   6  -1  -3   53.19    5.80
   6  -1  -3   50.49    5.90
   6  -1  -3   49.20    5.20
  -6   1   3   53.89    5.20
  -6   1   3   49.99    3.90
  -6   1   3   56.69    6.20
  -6   1   3   49.90    6.00
  -6   1   3   55.59    6.60
  -6   1   3   53.19    6.00
  -6   1   3   50.29    6.40
  -6   1   3   54.89    6.40
   5  -1  -3    8.20    2.70
   5  -1  -3    4.80    3.20
   5  -1  -3   12.30    2.60
   5  -1  -3    9.00    3.00
   5  -1  -3    6.00    2.50
   5  -1  -3    6.80    2.20
  -5   1   3    6.30    2.60
  -5   1   3    6.00    2.60
  -5   1   3    5.70    1.20
  -5   1   3    6.50    2.50
  -5   1   3    6.30    3.20
  -5   1   3    4.20    1.90
  -5   1   3    6.50    2.50
  -5   1   3    4.10    2.30
   4  -1  -3  306.67   20.00
   4  -1  -3  297.07   19.50
   4  -1  -3  311.87   20.00
   4  -1  -3  325.57   19.90
   4  -1  -3  322.77   20.00
   4  -1  -3  310.07   20.10
  -4   1   3  302.67   18.80
  -4   1   3  287.97   19.90
  -4   1   3  290.87   19.90
  -4   1   3  331.97   20.40
  -4   1   3  298.97   19.90
  -4   1   3  299.87   19.50
  -4   1   3  314.77   20.10
   3  -1  -3   27.30    3.30
   3  -1  -3   32.80    3.60
   3  -1  -3   30.70    3.20
   3  -1  -3   39.20    3.80
   3  -1  -3   26.10    3.10
   3  -1  -3   35.30    3.60
  -3   1   3   31.80    3.60
  -3   1   3   27.80    3.60
  -3   1   3   37.10    3.30
  -3   1   3   31.60    2.60
  -3   1   3   34.40    3.70
  -3   1   3   27.80    3.20
   2  -1  -3  306.67   19.00
   2  -1  -3  289.27   19.10
   2  -1  -3  307.67   19.10
   2  -1  -3  304.37   19.20
   2  -1  -3  312.87   19.10
   2  -1  -3  313.17   19.20
  -2   1   3  302.67   19.20
  -2   1   3  313.47   19.10
  -2   1   3  337.97   18.70
  -2   1   3  295.87   19.20
  -2   1   3  314.67   18.20
  -2   1   3  309.27   19.30
  -2   1   3  294.37   19.10
  -2   1   3  279.57   19.10
   1  -1  -3    6.10    1.40
   1  -1  -3    6.50    1.50
   1  -1  -3    7.30    1.00
   1  -1  -3    4.20    1.40
   1  -1  -3    1.70    1.30
   1  -1  -3    4.70    1.40
   1  -1  -3    7.10    1.40
  -1   1   3    2.60    1.30
  -1   1   3    3.20    1.10
  -1   1   3    8.10    1.50
  -1   1   3    4.40    1.30
  -1   1   3    5.30    1.50
  -1   1   3    5.90    1.50
   0  -1  -3   -0.40    0.90
   0  -1  -3    0.70    0.60
   0  -1  -3   -0.90    1.00
   0  -1  -3   -0.10    0.70
   0  -1  -3   -0.30    0.90
   0  -1  -3    1.00    1.10
   0   1   3    0.30    0.80
   0   1   3    0.40    1.10
   0   1   3    0.40    1.10
   0   1   3    0.00    1.10
   0   1   3    0.80    0.70
  -1  -1  -3  756.82   42.40
  -1  -1  -3  721.93   42.00
  -1  -1  -3  746.33   42.40
  -1  -1  -3  752.52   42.40
  -1  -1  -3  727.83   42.40
  -1  -1  -3  718.03   42.40
   1   1   3  694.13   42.40
   1   1   3  660.13   42.40
   1   1   3  656.13   42.40
   1   1   3  685.03   42.40
   1   1   3  627.34   42.30
  -2  -1  -3  188.28   11.50
  -2  -1  -3  183.98   11.60
  -2  -1  -3  183.48   11.60
  -2  -1  -3  175.48   11.60
  -2  -1  -3  176.88   11.50
  -2  -1  -3  172.88   11.10
   2   1   3  159.78   11.10
   2   1   3  185.98   11.60
   2   1   3  181.88   11.60
   2   1   3  179.28   11.50
   2   1   3  183.88   11.60
   2   1   3  169.58   11.60
  -3  -1  -3    4.20    2.00
  -3  -1  -3    1.30    1.40
  -3  -1  -3    0.80    1.30
  -3  -1  -3    0.50    1.60
  -3  -1  -3    2.20    1.60
  -3  -1  -3    0.90    1.40
   3   1   3   -0.10    1.50
   3   1   3    2.30    1.70
   3   1   3    0.10    1.70
   3   1   3    2.20    1.60
   3   1   3    1.20    1.30
   3   1   3    2.30    2.00
   3   1   3    4.90    1.90
  -4  -1  -3  298.27   19.00
  -4  -1  -3  302.27   18.70
  -4  -1  -3  296.47   19.00
  -4  -1  -3  294.77   19.10
  -4  -1  -3  285.67   19.00
  -4  -1  -3  281.17   18.90
   4   1   3  274.37   19.00
   4   1   3  298.67   19.20
   4   1   3  297.77   18.80
   4   1   3  279.27   19.10
   4   1   3  266.27   19.10
   4   1   3  320.27   19.20
   4   1   3  314.47   18.80
  -5  -1  -3   18.20    3.70
  -5  -1  -3   22.80    3.70
  -5  -1  -3   16.80    3.10
  -5  -1  -3   16.30    3.40
  -5  -1  -3   14.20    2.90
  -5  -1  -3   15.90    3.00
   5   1   3   20.40    3.60
   5   1   3   14.00    1.80
   5   1   3   19.60    3.50
   5   1   3   22.00    3.60
   5   1   3   18.20    3.60
   5   1   3   16.00    3.30
   5   1   3   18.30    3.10
   5   1   3   16.80    3.00
  -6  -1  -3  232.38   15.70
  -6  -1  -3  211.58   15.10
  -6  -1  -3  225.28   15.60
  -6  -1  -3  225.58   15.70
  -6  -1  -3  227.88   15.50
   6   1   3  239.68   16.10
   6   1   3  215.68   15.20
   6   1   3  202.28   15.50
   6   1   3  229.68   15.80
   6   1   3  234.18   15.10
   6   1   3  193.38   13.50
   6   1   3  211.08   15.60
   6   1   3  231.68   15.70
  -7  -1  -3   91.79    8.00
  -7  -1  -3   74.29    7.00
  -7  -1  -3   93.29    8.00
  -7  -1  -3   59.99    6.70
  -7  -1  -3   86.39    7.70
   7   1   3   73.89    8.10
   7   1   3   70.29    7.10
   7   1   3   64.49    7.50
   7   1   3   79.79    7.70
   7   1   3   73.99    7.60
   7   1   3   84.89    6.90
   7   1   3   59.79    4.80
   7   1   3   71.89    7.30
  -8  -1  -3    3.00    3.00
  -8  -1  -3    4.10    3.40
  -8  -1  -3    5.50    3.30
  -8  -1  -3    3.90    3.60
   8   1   3   12.80    3.80
   8   1   3    6.70    4.00
   8   1   3   -0.10    3.80
   8   1   3    3.20    2.90
   8   1   3    4.80    1.10
   8   1   3   11.30    3.70
   7  -2  -3    5.40    3.10
   7  -2  -3    3.40    3.60
   7  -2  -3    0.10    1.90
   7  -2  -3   -0.80    2.80
   7  -2  -3    5.00    3.60
  -7   2   3    1.20    2.90
  -7   2   3    6.10    3.80
  -7   2   3   -6.70    2.80
  -7   2   3   -2.30    3.00
  -7   2   3    0.80    1.80
  -7   2   3   -2.70    2.30
   6  -2  -3   17.40    4.10
   6  -2  -3   18.40    4.10
   6  -2  -3   18.00    4.20
   6  -2  -3   19.70    3.20
   6  -2  -3   21.90    4.10
  -6   2   3   22.20    4.50
  -6   2   3   13.00    4.10
  -6   2   3   15.80    3.90
  -6   2   3   19.00    4.10
  -6   2   3   18.30    3.90
  -6   2   3   10.80    3.50
   5  -2  -3    0.90    1.70
   5  -2  -3    1.20    2.00
   5  -2  -3    3.40    2.40
   5  -2  -3    1.20    2.00
   5  -2  -3   -3.20    1.60
   5  -2  -3    2.30    2.30
  -5   2   3    2.30    3.60
  -5   2   3   -2.30    2.40
  -5   2   3   -1.00    2.30
  -5   2   3    0.30    1.10
  -5   2   3   -2.10    1.80
  -5   2   3    2.40    2.40
  -5   2   3   -0.20    1.80
  -5   2   3   -0.30    1.40
   4  -2  -3  265.17   17.30
   4  -2  -3  270.47   17.90
   4  -2  -3  281.07   18.10
   4  -2  -3  265.97   18.00
   4  -2  -3  273.17   17.80
   4  -2  -3  248.58   18.50
  -4   2   3  288.97   18.40
  -4   2   3  268.17   17.90
  -4   2   3  261.97   16.90
  -4   2   3  263.47   17.30
  -4   2   3  298.97   18.30
  -4   2   3  289.27   18.10
  -4   2   3  267.47   18.10
   3  -2  -3   10.10    2.00
   3  -2  -3   12.80    2.30
   3  -2  -3   11.00    2.50
   3  -2  -3   11.00    2.30
   3  -2  -3    7.60    2.10
   3  -2  -3    9.30    2.40
  -3   2   3    9.20    1.90
  -3   2   3   11.40    2.50
  -3   2   3   13.30    2.70
  -3   2   3   10.50    1.70
  -3   2   3   10.70    2.40
  -3   2   3   11.40    2.40
  -3   2   3   11.00    2.40
   2  -2  -3   16.20    2.30
   2  -2  -3   17.60    2.40
   2  -2  -3   16.70    2.20
   2  -2  -3   14.20    2.20
   2  -2  -3   13.20    2.30
   2  -2  -3   16.40    2.20
  -2   2   3   12.30    2.00
  -2   2   3   16.20    2.00
  -2   2   3   11.10    3.20
  -2   2   3   12.40    2.20
  -2   2   3   10.80    2.10
  -2   2   3   10.30    2.10
  -2   2   3   17.30    3.00
  -2   2   3   16.10    1.30
   1  -2  -3 1325.07   83.49
   1  -2  -3 1444.86   83.79
   1  -2  -3 1530.75   83.79
   1  -2  -3 1482.15   83.79
   1  -2  -3 1410.96   83.69
  -1   2   3 1233.28   83.69
  -1   2   3 1379.16   83.69
  -1   2   3 1513.15   83.59
  -1   2   3 1405.86   83.79
  -1   2   3 1341.07   83.69
  -1   2   3 1348.77   84.69
   0  -2  -3    2.00    0.70
   0  -2  -3    0.30    0.90
   0  -2  -3    1.90    0.70
   0  -2  -3    0.10    0.80
   0  -2  -3    1.10    0.90
   0  -2  -3    0.80    0.90
   0   2   3    0.90    0.60
   0   2   3    0.90    1.00
   0   2   3    2.20    0.90
   0   2   3    1.50    0.90
   0   2   3    2.30    0.90
   0   2   3    2.50    1.10
  -1  -2  -3  367.36   21.60
  -1  -2  -3  370.76   21.70
  -1  -2  -3  366.66   21.90
  -1  -2  -3  376.56   21.60
   1   2   3  341.47   21.90
   1   2   3  329.77   21.70
   1   2   3  374.36   21.60
   1   2   3  353.56   21.70
   1   2   3  330.87   21.60
   1   2   3  347.47   21.70
  -2  -2  -3  907.51   54.39
  -2  -2  -3  892.31   54.49
  -2  -2  -3  945.71   54.69
  -2  -2  -3  952.80   54.49
  -2  -2  -3  921.11   53.99
  -2  -2  -3  916.61   54.39
   2   2   3  885.51   54.49
   2   2   3  903.11   54.49
   2   2   3  926.21   54.59
   2   2   3  868.71   54.59
   2   2   3  849.81   53.99
  -3  -2  -3   80.09    5.40
  -3  -2  -3   70.79    5.80
  -3  -2  -3   78.89    5.90
  -3  -2  -3   81.29    5.90
  -3  -2  -3   78.89    6.00
  -3  -2  -3   79.49    5.90
   3   2   3   79.19    7.60
   3   2   3   72.19    5.90
   3   2   3   82.79    6.00
   3   2   3   68.69    6.00
   3   2   3   75.29    5.40
  -4  -2  -3   23.30    2.60
  -4  -2  -3   18.00    3.10
  -4  -2  -3   17.50    3.10
  -4  -2  -3   21.30    3.10
  -4  -2  -3   18.50    2.90
  -4  -2  -3   16.40    3.00
   4   2   3   20.60    3.20
   4   2   3   11.20    2.70
   4   2   3   20.00    2.70
   4   2   3   13.30    2.80
   4   2   3   27.40    3.50
   4   2   3   15.80    3.20
   4   2   3   20.90    3.20
  -5  -2  -3   -0.50    1.50
  -5  -2  -3    0.10    1.50
  -5  -2  -3    0.30    1.90
  -5  -2  -3   -4.30    1.90
  -5  -2  -3    3.40    1.80
  -5  -2  -3    0.40    1.80
   5   2   3    0.20    2.10
   5   2   3   -0.90    1.90
   5   2   3   -1.80    2.10
   5   2   3    4.60    2.50
   5   2   3    2.50    2.30
   5   2   3   -1.30    1.50
   5   2   3    0.30    1.90
  -6  -2  -3  109.79    9.00
  -6  -2  -3  114.49    8.70
  -6  -2  -3  118.19    9.30
  -6  -2  -3  113.39    9.10
  -6  -2  -3  117.99    9.40
  -6  -2  -3  114.49    9.20
   6   2   3  124.09    9.40
   6   2   3   95.19    9.20
   6   2   3  109.89    9.50
   6   2   3  122.49    9.50
   6   2   3  109.09    8.80
   6   2   3  115.19    9.00
   6   2   3  112.39    9.50
  -7  -2  -3    3.40    2.80
  -7  -2  -3    2.50    2.90
  -7  -2  -3    1.50    2.50
  -7  -2  -3    2.50    2.90
  -7  -2  -3    2.10    3.00
   7   2   3   -2.30    2.60
   7   2   3   -1.50    2.40
   7   2   3    1.20    2.50
   7   2   3   -1.40    2.30
   7   2   3    2.80    2.90
   7   2   3   -4.60    2.80
   7   2   3    2.00    2.60
  -8  -2  -3    1.40    2.80
  -8  -2  -3    2.00    2.60
  -8  -2  -3   -1.30    4.10
  -8  -2  -3    1.70    2.40
   8   2   3   -2.40    3.10
   8   2   3    3.90    3.70
   8   2   3   -0.70    2.90
   8   2   3   -2.60    2.60
   8   2   3    2.10    2.80
   8   2   3   -4.90    3.00
   7  -3  -3    1.30    3.00
   7  -3  -3    2.30    2.90
   7  -3  -3    1.10    1.90
  -7   3   3   -4.70    3.10
  -7   3   3    0.90    3.70
  -7   3   3    3.40    3.20
  -7   3   3   -1.00    3.40
  -7   3   3    0.30    3.30
  -7   3   3   -2.70    1.50
   6  -3  -3    4.10    2.40
   6  -3  -3    3.60    5.30
   6  -3  -3   -0.40    1.60
   6  -3  -3    2.10    3.50
  -6   3   3   -2.50    2.60
  -6   3   3   -0.80    2.40
  -6   3   3    2.20    3.40
  -6   3   3    2.30    2.40
   5  -3  -3   29.00    4.40
   5  -3  -3   32.90    4.80
   5  -3  -3   39.80    5.30
   5  -3  -3   31.00    3.60
   5  -3  -3   37.40    4.90
  -5   3   3   35.30    5.20
  -5   3   3   19.90    4.20
  -5   3   3   30.90    4.80
  -5   3   3   24.20    4.50
  -5   3   3   29.80    4.80
  -5   3   3   34.00    3.60
  -5   3   3   33.20    3.30
  -5   3   3   29.60    4.60
   4  -3  -3  206.88   13.80
   4  -3  -3  200.98   13.90
   4  -3  -3  194.38   13.50
   4  -3  -3  198.68   13.70
   4  -3  -3  214.28   13.80
   4  -3  -3  209.88   13.10
  -4   3   3  218.28   13.40
  -4   3   3  205.58   14.00
  -4   3   3  180.28   13.90
  -4   3   3  182.88   13.80
  -4   3   3  167.48   12.90
  -4   3   3  221.28   14.40
  -4   3   3  202.98   13.80
   3  -3  -3   -1.30    1.50
   3  -3  -3   -0.10    1.50
   3  -3  -3    0.10    1.60
   3  -3  -3   -4.10    1.60
   3  -3  -3   -0.60    1.60
   3  -3  -3   -0.30    1.10
  -3   3   3   -2.80    1.00
  -3   3   3   -0.10    1.70
  -3   3   3    0.60    1.10
  -3   3   3    0.80    1.70
  -3   3   3    0.30    1.80
  -3   3   3    1.80    1.60
  -3   3   3   -0.90    1.60
   2  -3  -3  261.37   15.50
   2  -3  -3  226.98   15.20
   2  -3  -3  249.88   15.80
   2  -3  -3  246.38   15.60
   2  -3  -3  235.28   15.20
   2  -3  -3  252.07   15.50
  -2   3   3  216.38   15.50
  -2   3   3  218.08   15.70
  -2   3   3  270.27   15.40
  -2   3   3  224.08   15.50
  -2   3   3  267.47   14.90
  -2   3   3  235.58   15.30
  -2   3   3  261.47   15.80
   1  -3  -3  769.12   44.10
   1  -3  -3  794.32   44.20
   1  -3  -3  788.82   44.10
   1  -3  -3  664.63   44.00
   1  -3  -3  722.53   44.00
   1  -3  -3  760.82   44.30
   1  -3  -3  801.12   44.10
  -1   3   3  658.23   44.20
  -1   3   3  684.33   44.10
  -1   3   3  718.53   44.10
  -1   3   3  689.53   44.10
  -1   3   3  734.63   44.60
   0  -3  -3    5.60    1.10
   0  -3  -3    6.70    1.20
   0  -3  -3    6.60    1.00
   0  -3  -3    6.90    1.10
   0  -3  -3    7.20    1.30
   0   3   3    5.50    1.10
   0   3   3    6.30    1.20
   0   3   3    6.80    1.30
   0   3   3    8.20    1.40
   0   3   3    5.60    1.00
   0   3   3    3.70    1.00
   0   3   3    5.50    1.80
   0   3   3    5.00    1.00
  -1  -3  -3  273.17   16.40
  -1  -3  -3  270.57   16.30
  -1  -3  -3  256.87   16.20
  -1  -3  -3  271.77   16.40
   1   3   3  241.38   16.30
   1   3   3  257.27   16.80
   1   3   3  295.67   16.50
   1   3   3  259.87   16.10
   1   3   3  286.57   16.40
   1   3   3  262.87   16.40
   1   3   3  261.97   16.30
  -2  -3  -3   94.79    6.20
  -2  -3  -3   87.29    6.30
  -2  -3  -3   95.39    6.20
  -2  -3  -3   96.99    6.20
  -2  -3  -3   95.09    6.60
  -2  -3  -3   97.59    6.30
   2   3   3   94.99    6.00
   2   3   3   93.09    6.30
   2   3   3   99.09    6.20
   2   3   3   91.19    6.40
   2   3   3   78.69    6.20
   2   3   3   89.79    6.20
   2   3   3   82.19    5.80
   2   3   3   90.89    6.60
  -3  -3  -3   54.59    4.30
  -3  -3  -3   60.09    4.70
  -3  -3  -3   56.09    4.30
  -3  -3  -3   54.89    4.50
   3   3   3   44.20    4.50
   3   3   3   56.49    4.50
   3   3   3   44.60    4.40
   3   3   3   53.19    4.90
   3   3   3   47.30    4.30
   3   3   3   49.99    3.90
   3   3   3   57.69    4.60
  -4  -3  -3  143.49    9.90
  -4  -3  -3  140.39    9.70
  -4  -3  -3  149.59    9.90
  -4  -3  -3  134.99    9.70
  -4  -3  -3  145.89    9.70
  -4  -3  -3  137.29    9.20
   4   3   3  138.29    9.80
   4   3   3  128.89    9.30
   4   3   3  142.59   10.00
   4   3   3  135.59   10.10
   4   3   3  141.99   11.80
   4   3   3  117.99    9.80
   4   3   3  158.18   10.00
  -5  -3  -3   -1.00    1.60
  -5  -3  -3    0.10    1.20
  -5  -3  -3    0.50    1.50
  -5  -3  -3    1.30    2.00
  -5  -3  -3    0.00    1.80
  -5  -3  -3   -1.90    1.80
   5   3   3    2.10    2.10
   5   3   3   -0.80    2.30
   5   3   3    2.10    2.00
   5   3   3    0.40    2.10
   5   3   3   -1.70    2.00
   5   3   3    0.70    1.40
   5   3   3    1.60    2.00
  -6  -3  -3   46.50    4.80
  -6  -3  -3   42.70    4.90
  -6  -3  -3   43.10    4.60
  -6  -3  -3   40.30    5.20
  -6  -3  -3   44.40    5.40
  -6  -3  -3   43.30    5.40
   6   3   3   40.50    2.70
   6   3   3   46.80    5.10
   6   3   3   42.70    5.70
   6   3   3   34.80    5.20
   6   3   3   48.60    6.00
   6   3   3   44.00    7.20
   6   3   3   46.80    5.30
   6   3   3   44.30    5.50
  -7  -3  -3   79.09    7.20
  -7  -3  -3   82.59    7.60
  -7  -3  -3   88.79    7.90
  -7  -3  -3   74.19    7.80
   7   3   3   85.79    8.30
   7   3   3   80.69    8.00
   7   3   3   87.89    7.80
   7   3   3   77.19    7.20
   7   3   3   95.69    8.20
   7   3   3   75.99    8.00
  -8  -3  -3   36.60    5.90
  -8  -3  -3   41.80    5.70
  -8  -3  -3   36.60    5.90
  -8  -3  -3   40.40    6.60
  -8  -3  -3   40.60    7.40
   8   3   3   26.00    5.20
   8   3   3   48.70    6.70
   8   3   3   33.50    5.70
   8   3   3   40.30    6.20
   8   3   3   35.10    5.60
   8   3   3   33.50    5.50
   8   3   3   41.70    6.10
  -7   4   3    5.70    3.90
  -7   4   3    6.10    3.80
   6  -4  -3   32.40    6.00
   6  -4  -3   15.90    4.40
   6  -4  -3   18.10    4.50
   6  -4  -3   15.50    3.90
   6  -4  -3   15.10    3.80
  -6   4   3   19.50    4.70
  -6   4   3   11.50    4.00
  -6   4   3   13.40    3.70
  -6   4   3   30.40    5.90
  -6   4   3   15.60    4.00
  -6   4   3   11.90    2.50
  -6   4   3   16.40    4.20
   5  -4  -3    5.40    2.70
   5  -4  -3    1.10    2.30
   5  -4  -3    0.60    1.50
  -5   4   3    2.20    1.50
  -5   4   3   -0.40    2.30
  -5   4   3    7.70    3.30
  -5   4   3    3.40    3.70
  -5   4   3    2.30    3.00
  -5   4   3   -0.30    2.10
   4  -4  -3    5.30    2.60
   4  -4  -3    6.00    2.30
   4  -4  -3    7.50    2.30
   4  -4  -3    5.00    1.80
   4  -4  -3    5.70    2.10
   4  -4  -3    5.80    2.50
  -4   4   3    7.70    3.20
  -4   4   3    4.00    1.10
  -4   4   3    5.70    2.90
  -4   4   3    4.40    1.60
  -4   4   3    6.70    2.60
  -4   4   3    3.20    2.20
  -4   4   3    2.70    2.60
   3  -4  -3    5.10    2.00
   3  -4  -3    3.80    1.80
   3  -4  -3    3.90    1.70
   3  -4  -3    4.10    1.60
   3  -4  -3    3.10    1.50
   3  -4  -3    4.00    1.70
   3  -4  -3    5.40    1.80
  -3   4   3    4.70    2.20
  -3   4   3    5.40    2.20
  -3   4   3    1.70    1.60
  -3   4   3    5.80    1.50
  -3   4   3    3.40    1.90
  -3   4   3    4.40    2.10
  -3   4   3    4.40    1.90
  -3   4   3    4.10    1.10
   2  -4  -3    6.80    2.00
   2  -4  -3    8.20    1.80
   2  -4  -3    7.70    1.80
   2  -4  -3   10.10    2.00
   2  -4  -3    8.60    1.80
   2  -4  -3    9.90    2.00
   2  -4  -3    7.50    1.80
  -2   4   3    7.60    2.30
  -2   4   3    8.20    1.60
  -2   4   3   10.30    1.40
  -2   4   3    7.80    2.10
  -2   4   3    8.10    2.20
  -2   4   3    8.20    2.10
  -2   4   3    4.40    1.70
   1  -4  -3  185.08   12.30
   1  -4  -3  206.08   12.20
   1  -4  -3  201.68   12.20
   1  -4  -3  183.48   12.20
   1  -4  -3  207.48   12.60
   1  -4  -3  209.38   12.30
  -1   4   3  181.28   12.90
  -1   4   3  178.88   12.30
  -1   4   3  181.78   12.30
  -1   4   3  179.08   12.20
  -1   4   3  218.08   12.20
  -1   4   3  180.98   12.30
   0  -4  -3  565.34   33.30
   0  -4  -3  521.45   33.60
   0  -4  -3  525.85   33.20
   0  -4  -3  551.64   33.30
   0  -4  -3  555.54   33.50
   0  -4  -3  572.04   33.70
   0  -4  -3  573.24   33.70
   0  -4  -3  555.94   33.30
   0   4   3  503.05   33.40
   0   4   3  582.04   33.60
   0   4   3  607.64   33.70
  -1  -4  -3  645.44   38.20
  -1  -4  -3  689.73   38.70
  -1  -4  -3  643.24   38.20
  -1  -4  -3  648.44   38.20
  -1  -4  -3  654.53   38.70
  -1  -4  -3  670.83   38.20
   1   4   3  587.34   39.00
   1   4   3  584.14   38.30
   1   4   3  595.94   38.30
   1   4   3  645.44   38.30
   1   4   3  678.53   38.60
  -2  -4  -3   48.80    3.40
  -2  -4  -3   48.70    3.40
  -2  -4  -3   47.10    3.90
  -2  -4  -3   46.40    3.30
  -2  -4  -3   49.50    3.80
   2   4   3   39.10    3.30
   2   4   3   42.80    3.40
   2   4   3   37.20    4.00
   2   4   3   37.90    3.50
   2   4   3   42.90    3.40
   2   4   3   49.99    3.60
   2   4   3   51.29    3.70
  -3  -4  -3  157.48   10.30
  -3  -4  -3  154.58    9.90
  -3  -4  -3  160.28   10.10
  -3  -4  -3  161.28    9.90
  -3  -4  -3  150.08    9.80
  -3  -4  -3  164.48   10.00
   3   4   3  126.99   10.20
   3   4   3  144.49    9.60
   3   4   3  128.69    9.90
   3   4   3  151.88    9.80
   3   4   3  157.48   10.10
   3   4   3  161.68   10.80
   3   4   3  137.59   10.00
   3   4   3  168.18    9.60
   3   4   3  138.39    9.90
  -4  -4  -3   84.69    6.40
  -4  -4  -3   75.09    5.90
  -4  -4  -3   75.89    5.90
  -4  -4  -3   73.99    5.90
  -4  -4  -3   83.49    6.10
   4   4   3   83.39    5.80
   4   4   3   76.39    6.30
   4   4   3   82.39    5.20
   4   4   3   82.89    6.50
   4   4   3   79.79    6.90
   4   4   3   67.99    6.30
   4   4   3   67.49    6.00
   4   4   3   89.19    6.40
  -5  -4  -3   -0.60    1.60
  -5  -4  -3   -1.70    1.40
  -5  -4  -3    0.50    1.70
  -5  -4  -3   -0.60    1.80
  -5  -4  -3    0.50    1.60
  -5  -4  -3    0.80    1.60
   5   4   3   -4.50    1.60
   5   4   3    0.50    0.70
   5   4   3   -2.20    1.70
   5   4   3    4.70    2.70
   5   4   3   -0.70    1.20
   5   4   3   -3.00    2.00
   5   4   3    0.00    1.90
   5   4   3   -0.90    1.60
  -6  -4  -3   -2.40    1.80
  -6  -4  -3   -2.90    2.10
  -6  -4  -3    0.70    1.80
  -6  -4  -3   -1.30    1.60
  -6  -4  -3   -1.60    1.60
  -6  -4  -3    0.00    1.80
   6   4   3    2.10    2.40
   6   4   3   -1.90    2.00
   6   4   3   -1.00    2.70
   6   4   3    1.50    2.30
   6   4   3   -0.40    2.10
   6   4   3   -0.70    1.70
   6   4   3    1.30    2.70
  -7  -4  -3   16.90    3.50
  -7  -4  -3   18.20    3.90
  -7  -4  -3   16.20    3.10
  -7  -4  -3   15.00    3.70
   7   4   3   14.50    6.10
   7   4   3   13.60    3.20
   7   4   3   13.20    3.70
   7   4   3   12.70    3.90
   7   4   3   19.00    4.10
  -8  -4  -3    3.30    2.80
  -8  -4  -3    1.50    3.00
  -8  -4  -3   -0.50    1.90
  -8  -4  -3    2.10    2.70
  -8  -4  -3   -3.70    2.30
   8   4   3    1.40    3.10
   8   4   3   -1.40    2.80
   8   4   3   -1.70    2.70
   8   4   3    3.00    3.20
   8   4   3    5.00    3.10
   8   4   3   -3.70    2.90
   8   4   3    3.80    3.20
   6  -5  -3    9.10    3.40
   6  -5  -3    6.20    2.80
   6  -5  -3    4.20    2.30
  -6   5   3   12.70    3.50
  -6   5   3    6.40    1.90
  -6   5   3    5.70    3.90
  -6   5   3   10.80    3.90
  -6   5   3    4.20    3.60
  -6   5   3    5.50    1.60
  -6   5   3    5.60    3.10
   5  -5  -3   18.80    3.60
   5  -5  -3   19.90    3.10
   5  -5  -3   26.10    4.00
   5  -5  -3   18.50    3.40
   5  -5  -3   20.70    3.70
   5  -5  -3   25.50    4.60
  -5   5   3   20.30    2.60
  -5   5   3   21.80    4.40
  -5   5   3   18.50    3.80
  -5   5   3   15.90    3.60
  -5   5   3   23.80    4.90
  -5   5   3   24.20    4.70
  -5   5   3   28.20    4.80
  -5   5   3   21.20    2.70
   4  -5  -3    4.60    2.80
   4  -5  -3    8.50    2.30
   4  -5  -3    9.50    2.60
   4  -5  -3    6.90    2.90
   4  -5  -3   13.00    2.60
  -4   5   3   13.40    3.30
  -4   5   3   10.90    1.80
  -4   5   3   13.60    3.50
  -4   5   3   13.20    3.90
  -4   5   3   12.40    3.00
  -4   5   3   11.90    1.90
  -4   5   3    8.30    3.40
   3  -5  -3   87.99    7.10
   3  -5  -3   75.59    6.20
   3  -5  -3   82.89    6.30
   3  -5  -3   90.19    6.50
   3  -5  -3   80.59    6.30
   3  -5  -3   91.69    6.60
  -3   5   3   86.19    6.80
  -3   5   3   75.09    6.70
  -3   5   3   91.29    7.00
  -3   5   3   82.49    7.20
  -3   5   3   76.29    5.80
  -3   5   3   69.39    5.70
  -3   5   3   85.09    7.50
   2  -5  -3   13.70    2.10
   2  -5  -3   13.40    2.50
   2  -5  -3    9.90    2.10
   2  -5  -3   12.80    2.20
   2  -5  -3    9.10    2.10
   2  -5  -3   13.90    2.10
  -2   5   3   17.00    2.10
  -2   5   3   11.40    2.70
  -2   5   3   16.60    2.70
  -2   5   3   13.90    2.90
  -2   5   3   14.70    2.60
  -2   5   3   15.80    2.50
  -2   5   3   15.00    2.00
   1  -5  -3   25.50    2.80
   1  -5  -3   23.10    3.00
   1  -5  -3   27.10    2.60
   1  -5  -3   28.00    2.40
   1  -5  -3   31.00    2.60
   1  -5  -3   28.10    3.10
  -1   5   3   27.80    2.80
  -1   5   3   29.90    3.20
  -1   5   3   22.50    2.60
  -1   5   3   28.00    3.60
  -1   5   3   24.50    2.70
  -1   5   3   30.70    2.80
  -1   5   3   27.70    2.70
   0  -5  -3  659.43   37.80
   0  -5  -3  634.44   38.40
   0  -5  -3  664.43   38.40
   0  -5  -3  638.44   37.80
   0  -5  -3  688.53   37.80
   0  -5  -3  651.43   38.60
   0   5   3  640.64   40.00
   0   5   3  688.13   39.00
   0   5   3  608.54   38.80
   0   5   3  581.84   38.10
   0   5   3  620.54   38.10
   0   5   3  605.74   38.00
   0   5   3  570.04   38.00
  -1  -5  -3  168.18   10.60
  -1  -5  -3  183.18   10.70
  -1  -5  -3  174.38   10.70
   1   5   3  149.19   11.00
   1   5   3  187.58   10.70
   1   5   3  157.18    9.90
   1   5   3  148.39    9.90
   1   5   3  158.38    9.90
   1   5   3  146.39    9.90
   1   5   3  185.08   10.80
   1   5   3  151.88   10.60
  -2  -5  -3    3.60    1.00
  -2  -5  -3    1.50    1.30
  -2  -5  -3    2.50    0.70
  -2  -5  -3    3.20    1.50
   2   5   3    3.60    1.00
   2   5   3    2.40    0.90
   2   5   3    3.20    1.60
   2   5   3    6.00    1.50
   2   5   3    3.90    1.40
   2   5   3    3.20    0.80
   2   5   3    3.70    0.90
   2   5   3    2.90    1.80
   2   5   3    5.00    1.50
  -3  -5  -3    0.10    1.30
  -3  -5  -3    1.00    1.00
  -3  -5  -3   -0.50    1.00
  -3  -5  -3    0.20    0.80
  -3  -5  -3   -0.60    1.20
   3   5   3    0.20    1.00
   3   5   3   -1.50    1.10
   3   5   3   -0.70    1.30
   3   5   3    0.00    1.00
   3   5   3    2.10    1.80
   3   5   3    2.10    1.10
   3   5   3   -0.20    0.90
   3   5   3   -0.40    1.10
  -4  -5  -3    3.30    1.70
  -4  -5  -3    0.80    1.40
  -4  -5  -3   -0.40    1.30
  -4  -5  -3    0.10    1.40
  -4  -5  -3    2.80    1.30
  -4  -5  -3    3.60    1.30
   4   5   3    3.10    1.10
   4   5   3    3.30    1.90
   4   5   3    2.20    1.20
   4   5   3    2.70    1.60
   4   5   3    2.10    2.20
   4   5   3   -0.30    1.30
   4   5   3    1.70    1.80
   4   5   3    3.60    1.90
   4   5   3    3.00    1.40
  -5  -5  -3    0.80    1.40
  -5  -5  -3    1.40    1.40
  -5  -5  -3   -1.00    1.60
  -5  -5  -3    0.30    1.40
  -5  -5  -3   -0.70    1.50
   5   5   3    0.10    1.30
   5   5   3   -1.80    1.80
   5   5   3    3.50    2.20
   5   5   3   -1.30    2.00
   5   5   3   -0.20    0.70
   5   5   3   -0.80    1.70
   5   5   3   -0.50    1.60
   5   5   3   -0.50    2.40
  -6  -5  -3   42.10    7.00
  -6  -5  -3   38.40    4.20
  -6  -5  -3   37.90    4.50
  -6  -5  -3   38.50    4.40
  -6  -5  -3   33.50    4.90
  -6  -5  -3   29.10    4.10
   6   5   3   36.00    5.80
   6   5   3   44.00    4.90
   6   5   3   44.50    5.40
   6   5   3   51.19    6.10
   6   5   3   40.70    5.40
   6   5   3   41.20    4.30
   6   5   3   34.90    2.50
   6   5   3   46.20    5.30
  -7  -5  -3    3.20    2.40
  -7  -5  -3    2.20    2.80
  -7  -5  -3   -0.50    1.80
  -7  -5  -3    2.90    2.10
  -7  -5  -3    1.00    2.20
   7   5   3    1.40    1.80
   7   5   3    3.20    3.10
   7   5   3   -3.20    2.70
   7   5   3   -1.20    2.30
   7   5   3   -0.90    2.10
   7   5   3    2.20    4.60
   7   5   3    4.70    2.70
  -8  -5  -3    6.20    2.90
  -8  -5  -3    4.40    2.90
  -8  -5  -3    3.20    2.30
  -8  -5  -3    3.40    2.80
   8   5   3    2.90    3.30
   8   5   3    8.10    3.30
   8   5   3   -0.50    2.60
   8   5   3   10.10    3.80
   8   5   3   -1.20    2.30
   8   5   3    7.30    3.30
   8   5   3    3.60    3.00
   5  -6  -3   10.70    2.60
   5  -6  -3   19.10    3.20
   5  -6  -3    8.90    2.70
  -5   6   3   17.20    4.30
  -5   6   3    7.20    3.30
  -5   6   3   14.60    3.50
  -5   6   3   11.80    3.80
  -5   6   3   24.60    5.00
  -5   6   3   14.70    1.90
  -5   6   3   14.50    2.30
   4  -6  -3   43.10    4.50
   4  -6  -3   35.90    4.50
   4  -6  -3   49.50    4.70
   4  -6  -3   44.40    4.80
  -4   6   3   35.70    5.30
  -4   6   3   51.49    4.10
  -4   6   3   59.39    7.80
  -4   6   3   45.90    5.30
  -4   6   3   38.90    5.10
  -4   6   3   51.79    5.80
  -4   6   3   36.80    3.40
  -4   6   3   51.09    6.60
   3  -6  -3   22.10    3.20
   3  -6  -3   22.30    3.20
   3  -6  -3   19.70    2.90
   3  -6  -3   22.00    3.20
   3  -6  -3   26.00    4.10
   3  -6  -3   16.90    2.90
   3  -6  -3   21.90    3.20
  -3   6   3   18.10    3.30
  -3   6   3   20.90    2.30
  -3   6   3   26.80    4.50
  -3   6   3   19.80    3.60
  -3   6   3   26.40    3.70
  -3   6   3   23.30    3.40
   2  -6  -3   10.70    2.30
   2  -6  -3    6.00    1.70
   2  -6  -3    6.60    1.80
   2  -6  -3   11.60    1.80
   2  -6  -3    8.40    2.40
   2  -6  -3    6.10    2.00
   2  -6  -3    8.10    1.70
  -2   6   3    7.50    1.90
  -2   6   3    5.30    1.70
  -2   6   3    8.80    2.20
  -2   6   3    8.80    2.10
  -2   6   3    6.70    2.10
  -2   6   3    7.60    1.60
  -2   6   3    8.10    2.60
   1  -6  -3    4.80    1.10
   1  -6  -3    3.60    1.60
   1  -6  -3    2.60    1.70
   1  -6  -3    3.10    1.70
   1  -6  -3    3.70    1.10
   1  -6  -3    4.00    1.00
   1  -6  -3    4.60    1.10
  -1   6   3    5.00    1.70
  -1   6   3    4.70    2.20
  -1   6   3    2.20    1.20
  -1   6   3    2.50    1.40
  -1   6   3    3.00    1.40
  -1   6   3    2.20    1.20
   0  -6  -3   -0.60    1.30
   0  -6  -3    1.60    1.30
   0  -6  -3   -0.30    1.30
   0   6   3   -0.80    1.30
   0   6   3    1.40    0.70
   0   6   3    2.80    1.70
   0   6   3   -0.50    0.50
   0   6   3    0.30    0.80
   0   6   3    0.80    0.70
   0   6   3   -0.30    1.30
  -1  -6  -3  256.27   17.10
  -1  -6  -3  250.27   17.00
  -1  -6  -3  262.27   17.20
   1   6   3  292.27   17.30
   1   6   3  267.07   19.00
   1   6   3  250.77   17.60
   1   6   3  289.77   17.20
   1   6   3  303.57   18.00
  -2  -6  -3  130.09    8.50
  -2  -6  -3  139.69    8.70
  -2  -6  -3  129.19    8.70
   2   6   3  133.19    9.30
   2   6   3  118.49    7.60
   2   6   3  114.39    7.70
   2   6   3  116.79    7.60
   2   6   3  130.89    8.70
   2   6   3  128.09   10.20
   2   6   3  145.09    8.70
   2   6   3  120.39    9.10
  -3  -6  -3   24.80    3.30
  -3  -6  -3   30.60    3.30
  -3  -6  -3   30.30    2.90
  -3  -6  -3   31.30    2.30
  -3  -6  -3   28.50    2.30
  -3  -6  -3   28.10    2.30
   3   6   3   34.10    3.10
   3   6   3   28.90    2.80
   3   6   3   32.40    4.30
   3   6   3   29.30    2.70
   3   6   3   35.20    4.10
   3   6   3   31.60    3.10
   3   6   3   27.80    2.60
   3   6   3   32.30    2.70
  -4  -6  -3   44.10    4.40
  -4  -6  -3   47.40    3.90
  -4  -6  -3   49.80    3.70
  -4  -6  -3   49.10    3.80
  -4  -6  -3   37.60    4.20
  -4  -6  -3   41.30    4.40
   4   6   3   46.60    4.20
   4   6   3   42.40    3.90
   4   6   3   46.70    4.10
   4   6   3   50.79    4.10
   4   6   3   49.40    4.20
   4   6   3   46.20    4.90
   4   6   3   41.60    3.70
   4   6   3   49.20    5.80
  -5  -6  -3   54.99    4.40
  -5  -6  -3   52.09    4.40
  -5  -6  -3   51.49    5.00
  -5  -6  -3   44.20    5.00
  -5  -6  -3   54.19    4.60
   5   6   3   51.59    5.90
   5   6   3   53.29    5.50
   5   6   3   55.29    5.20
   5   6   3   51.49    4.90
   5   6   3   44.40    3.80
   5   6   3   48.50    4.90
   5   6   3   48.20    4.50
   5   6   3   53.29    5.30
  -6  -6  -3    1.60    2.10
  -6  -6  -3    2.40    2.00
  -6  -6  -3    4.00    1.80
  -6  -6  -3    4.20    1.90
  -6  -6  -3    7.60    2.30
   6   6   3    1.80    2.40
   6   6   3    4.20    2.30
   6   6   3    2.50    1.90
   6   6   3   -0.90    1.80
   6   6   3    3.40    2.40
   6   6   3    2.80    1.00
  -7  -6  -3    2.30    2.40
  -7  -6  -3   -2.50    1.90
  -7  -6  -3    2.80    2.10
  -7  -6  -3   -2.90    2.20
  -7  -6  -3   -0.40    2.00
   7   6   3   10.70    5.30
   7   6   3    0.60    2.70
   7   6   3    4.10    2.90
   7   6   3    2.80    2.10
   7   6   3   -0.30    2.10
   7   6   3    0.80    2.30
   7   6   3    5.20    3.10
  -8  -6  -3    4.70    2.50
  -8  -6  -3    5.30    2.80
  -8  -6  -3    7.70    2.80
  -8  -6  -3   10.30    3.20
   8   6   3    3.70    3.50
   8   6   3    5.30    3.90
   8   6   3   10.60    3.70
   8   6   3    4.00    2.70
   8   6   3   11.30    4.00
   8   6   3    6.30    2.70
   8   6   3    2.40    3.40
   4  -7  -3   -0.30    1.90
   4  -7  -3    1.40    2.00
   4  -7  -3    5.10    2.10
   4  -7  -3    0.00    1.70
   4  -7  -3    2.50    2.70
   4  -7  -3    1.60    1.90
  -4   7   3   -1.20    2.00
  -4   7   3   -0.30    3.50
  -4   7   3    2.60    2.90
  -4   7   3   -2.80    2.00
  -4   7   3    3.40    3.40
  -4   7   3    3.40    2.80
   3  -7  -3    4.30    1.90
   3  -7  -3    7.20    2.10
   3  -7  -3    6.30    2.30
   3  -7  -3    5.80    1.90
   3  -7  -3    4.30    1.60
   3  -7  -3    3.90    2.00
  -3   7   3    3.30    1.90
  -3   7   3    4.90    2.20
  -3   7   3    4.80    2.20
  -3   7   3    7.00    2.40
  -3   7   3    5.60    1.50
  -3   7   3    5.20    3.20
   2  -7  -3   10.80    1.90
   2  -7  -3   14.70    2.00
   2  -7  -3   11.80    2.00
   2  -7  -3   11.10    2.50
   2  -7  -3   14.40    3.00
   2  -7  -3    7.10    2.40
  -2   7   3    8.20    1.60
  -2   7   3   14.30    2.50
  -2   7   3   11.40    2.30
  -2   7   3   18.00    3.80
  -2   7   3   11.70    2.30
  -2   7   3    8.70    2.40
  -2   7   3    9.00    2.10
   1  -7  -3    5.80    2.00
   1  -7  -3    5.60    1.10
   1  -7  -3    5.20    1.00
   1  -7  -3    5.00    1.00
   1  -7  -3    5.30    1.00
   1  -7  -3    2.40    1.90
  -1   7   3    3.60    1.30
  -1   7   3    5.70    1.40
  -1   7   3    5.40    2.40
  -1   7   3    5.80    2.10
   0  -7  -3    7.90    2.10
   0  -7  -3    7.10    2.20
   0   7   3    8.20    0.90
   0   7   3   10.00    1.10
   0   7   3    6.90    2.00
   0   7   3   13.10    2.80
   0   7   3   12.40    2.40
  -1  -7  -3  103.59    7.40
  -1  -7  -3  108.79    7.60
  -1  -7  -3  100.69    7.50
   1   7   3   99.99    7.70
   1   7   3   98.89    8.00
   1   7   3  107.39    7.90
  -2  -7  -3  163.68   10.80
  -2  -7  -3  155.38   10.70
  -2  -7  -3  154.18   10.90
   2   7   3  171.88   11.20
   2   7   3  161.88   11.50
   2   7   3  156.48   11.30
  -3  -7  -3  128.19    9.80
   3   7   3  132.19   10.20
   3   7   3  134.69    8.70
   3   7   3  157.18   10.90
   3   7   3  160.08    9.80
   3   7   3  145.69    8.80
   3   7   3  136.49    8.80
   3   7   3  139.29    8.70
  -4  -7  -3    0.70    0.90
  -4  -7  -3   -0.30    0.70
  -4  -7  -3    0.20    1.40
  -4  -7  -3    0.20    0.80
  -4  -7  -3    0.30    2.40
   4   7   3    2.10    1.70
   4   7   3   -1.40    2.20
   4   7   3   -0.60    1.00
   4   7   3   -1.20    1.00
   4   7   3    3.00    2.00
   4   7   3    2.20    1.70
   4   7   3   -1.50    1.20
  -5  -7  -3   22.60    3.40
  -5  -7  -3   13.70    2.40
  -5  -7  -3   15.70    2.40
  -5  -7  -3   11.50    2.80
  -5  -7  -3   14.10    2.20
  -5  -7  -3   15.40    2.20
   5   7   3   15.10    2.10
   5   7   3   11.80    2.70
   5   7   3   16.70    2.80
   5   7   3   16.80    2.60
   5   7   3   13.70    3.30
   5   7   3   16.10    2.70
   5   7   3   19.50    2.80
   5   7   3   13.80    3.80
  -6  -7  -3   14.20    2.50
  -6  -7  -3   17.70    2.70
  -6  -7  -3   16.80    3.20
  -6  -7  -3   15.10    3.10
   6   7   3   18.70    3.30
   6   7   3   18.40    4.20
   6   7   3   14.60    3.50
   6   7   3   13.90    2.90
   6   7   3   14.10    3.30
   6   7   3   17.60    3.10
   6   7   3   14.90    2.90
   6   7   3   15.70    1.90
  -7  -7  -3   14.50    3.00
  -7  -7  -3   13.20    2.90
  -7  -7  -3   17.90    3.30
  -7  -7  -3   23.40    3.40
   7   7   3   22.10    3.90
   7   7   3   18.60    4.00
   7   7   3   22.00    4.10
   7   7   3   28.30    5.10
   7   7   3   17.20    3.50
   7   7   3   22.40    4.80
  -8  -7  -3    4.50    2.50
  -8  -7  -3   10.60    3.30
  -8  -7  -3    1.00    2.00
   8   7   3    5.40    3.50
   8   7   3    2.30    2.80
   8   7   3    2.30    4.00
   8   7   3    0.80    2.80
   8   7   3    2.90    3.30
   8   7   3    5.30    3.00
   8   7   3    2.70    2.60
   3  -8  -3    2.20    2.20
   3  -8  -3    3.10    1.70
   3  -8  -3    3.40    3.00
   3  -8  -3   -0.40    1.80
  -3   8   3    6.00    3.10
  -3   8   3    3.00    1.90
  -3   8   3    5.50    2.30
  -3   8   3    6.70    2.10
   2  -8  -3    3.60    1.30
   2  -8  -3    1.60    1.00
   2  -8  -3    1.80    2.10
   2  -8  -3   -2.10    1.80
  -2   8   3    2.00    1.00
  -2   8   3    1.40    1.70
  -2   8   3    2.70    1.00
  -2   8   3    2.60    1.60
  -2   8   3   -0.20    1.40
  -2   8   3    3.80    1.70
  -2   8   3    2.60    3.30
   1  -8  -3    5.10    2.30
   1  -8  -3    4.90    2.10
  -1   8   3    5.40    1.30
  -1   8   3    4.80    1.40
  -1   8   3    8.50    1.80
  -1   8   3    6.10    1.70
  -1   8   3    6.10    1.20
  -1   8   3    6.70    3.10
   0  -8  -3    2.60    1.90
   0  -8  -3    1.30    1.90
   0   8   3    6.10    1.90
   0   8   3    3.50    2.40
  -1  -8  -3   12.40    2.40
  -1  -8  -3    9.40    2.40
  -1  -8  -3   12.70    2.60
   1   8   3    9.20    2.70
   1   8   3    8.60    2.40
   1   8   3   12.40    2.80
  -2  -8  -3    1.50    1.80
  -2  -8  -3   -0.20    3.10
  -2  -8  -3   -0.10    1.80
   2   8   3   -0.60    1.60
   2   8   3    0.10    1.70
   2   8   3    2.60    2.30
  -3  -8  -3   61.79    5.70
  -3  -8  -3   61.29    5.20
   3   8   3   59.69    6.10
   3   8   3   57.99    5.40
   3   8   3   60.09    5.90
  -4  -8  -3   13.50    3.00
   4   8   3   18.10    1.90
   4   8   3   24.20    4.20
   4   8   3   14.40    1.80
   4   8   3   24.40    3.80
   4   8   3   17.00    2.10
   4   8   3   15.40    2.10
  -5  -8  -3    1.30    1.70
  -5  -8  -3    2.80    1.00
  -5  -8  -3   -0.70    2.00
  -5  -8  -3    1.90    1.10
  -5  -8  -3    1.50    1.20
   5   8   3    2.80    2.20
   5   8   3    2.20    1.50
   5   8   3   -0.20    1.80
   5   8   3    2.00    1.50
   5   8   3    1.70    1.60
   5   8   3    0.60    3.00
   5   8   3   -0.60    1.30
  -6  -8  -3   42.80    4.30
  -6  -8  -3   43.20    5.00
  -6  -8  -3   50.09    4.20
  -6  -8  -3   49.00    5.40
  -6  -8  -3   45.00    4.90
  -6  -8  -3   44.70    4.30
   6   8   3   48.10    4.90
   6   8   3   49.00    7.50
   6   8   3   38.50    4.80
   6   8   3   53.89    4.90
   6   8   3   44.10    6.00
   6   8   3   61.79    7.70
  -7  -8  -3   15.00    2.80
  -7  -8  -3   21.30    3.00
  -7  -8  -3   18.10    3.70
  -7  -8  -3   18.30    3.20
   7   8   3   25.20    4.70
   7   8   3   25.50    3.80
   7   8   3   16.90    3.30
   7   8   3   19.00    4.80
   7   8   3   18.30    3.20
   7   8   3   22.50    4.10
   7   8   3   21.70    4.00
   2  -9  -3   16.80    1.40
   2  -9  -3   13.10    1.80
   2  -9  -3   12.40    3.00
   2  -9  -3   11.00    2.90
  -2   9   3   17.90    2.50
  -2   9   3   11.40    1.90
  -2   9   3   14.80    2.20
  -2   9   3   14.20    2.40
  -2   9   3   17.10    4.70
   1  -9  -3   15.80    3.20
   1  -9  -3   22.50    3.30
  -1   9   3   15.10    2.10
  -1   9   3   21.20    4.80
  -1   9   3   16.70    2.40
  -1   9   3   15.40    1.80
  -1   9   3   15.90    1.80
  -1   9   3   16.00    1.50
   0  -9  -3   21.70    3.50
   0  -9  -3   21.00    3.20
   0   9   3   23.40    4.20
   0   9   3   13.80    3.20
   0   9   3   18.00    2.70
  -1  -9  -3   11.80    2.80
  -1  -9  -3    9.50    2.50
   1   9   3   15.40    3.30
   1   9   3   21.80    3.60
   1   9   3   16.40    2.90
  -2  -9  -3   37.30    4.20
  -2  -9  -3   37.60    4.30
  -2  -9  -3   33.10    4.40
   2   9   3   41.00    4.80
   2   9   3   42.90    5.00
   2   9   3   42.50    4.90
  -3  -9  -3    5.30    2.20
  -3  -9  -3    9.20    2.70
   3   9   3    4.40    2.20
   3   9   3    6.00    2.70
   3   9   3   10.90    3.10
  -4  -9  -3   54.49    5.80
   4   9   3   58.49    5.60
   4   9   3   70.49    6.40
  -5  -9  -3    4.00    2.40
   5   9   3    8.90    1.70
   5   9   3   12.90    3.70
   5   9   3    9.70    2.60
   5   9   3    7.50    1.40
   5   9   3    9.10    3.00
   5   9   3    6.10    1.40
   5   9   3    6.50    1.60
  -6  -9  -3    5.50    1.30
  -6  -9  -3    5.70    1.20
  -6  -9  -3    6.20    1.60
  -6  -9  -3    3.20    2.40
  -6  -9  -3    5.80    2.30
  -6  -9  -3    4.00    1.30
   6   9   3    8.80    4.20
   6   9   3    5.00    2.10
   6   9   3    3.60    2.20
   6   9   3    3.10    1.70
   6   9   3    6.20    2.00
   6   9   3    6.50    3.30
   0 -10  -3    5.40    2.50
   0 -10  -3    1.80    2.00
   0  10   3    2.70    1.70
   0  10   3    1.90    2.60
   0  10   3    2.40    2.80
  -1 -10  -3    4.80    2.30
  -1 -10  -3    4.50    2.30
   1  10   3    7.70    2.90
   1  10   3    6.80    2.20
   1  10   3   10.20    3.20
  -2 -10  -3    5.10    2.30
  -2 -10  -3    5.00    2.20
  -2 -10  -3    6.70    2.40
   2  10   3    6.70    2.70
   2  10   3    3.60    2.40
   2  10   3    5.70    2.60
  -3 -10  -3   -1.70    1.90
  -3 -10  -3   -0.60    2.10
   3  10   3   -2.70    2.20
   3  10   3   -4.60    1.90
   3  10   3    2.20    2.30
  -4 -10  -3    4.80    2.70
   4  10   3    6.70    2.80
   4  10   3    3.10    2.20
   4  10   3   13.20    3.80
  -5 -10  -3    4.20    2.50
   5  10   3    5.70    3.00
   5  10   3    6.40    3.70
   5  10   3    7.30    2.60
   5   9  -4   -2.70    2.60
   5   9  -4    1.40    2.00
   5   9  -4    1.40    1.70
   5   9  -4    2.30    1.90
   5   9  -4    0.70    1.40
  -5  -9   4   -1.20    1.60
  -5  -9   4   -0.50    1.60
  -5  -9   4   -4.30    2.90
   4   9  -4   17.80    2.50
   4   9  -4   13.60    3.60
   4   9  -4   14.10    2.40
   4   9  -4   17.00    2.80
   4   9  -4   10.10    2.40
  -4  -9   4   11.80    2.50
  -4  -9   4   14.00    1.80
  -4  -9   4   17.70    2.10
  -4  -9   4   12.20    1.70
  -4  -9   4   18.80    2.00
   3   9  -4   10.40    3.20
   3   9  -4    8.20    2.00
   3   9  -4    9.80    2.10
   3   9  -4    9.20    1.80
   3   9  -4    8.30    1.70
  -3  -9   4    9.00    2.40
  -3  -9   4   10.10    1.10
  -3  -9   4    8.50    1.20
   2   9  -4    0.40    1.40
   2   9  -4    1.70    1.60
   2   9  -4   -1.40    1.10
   2   9  -4   -1.50    2.90
   2   9  -4    2.70    2.10
   2   9  -4    2.00    1.30
  -2  -9   4    1.30    2.10
   1   9  -4    3.90    1.60
   1   9  -4    8.60    2.00
   1   9  -4    9.90    3.70
   1   9  -4    7.10    1.80
   1   9  -4    4.90    1.40
   1   9  -4   10.20    2.20
  -1  -9   4    7.70    3.50
  -1  -9   4    4.70    2.40
   0   9  -4    2.20    1.40
   0   9  -4    5.40    1.70
   0   9  -4    0.70    1.70
   0   9  -4    0.60    1.50
   0   9  -4    3.80    3.30
   0   9  -4    4.80    1.90
   0  -9   4    1.40    2.20
   0  -9   4    2.00    0.90
   0  -9   4    2.70    1.00
   0  -9   4    1.80    1.10
   0  -9   4    3.20    1.20
   0  -9   4    0.60    1.60
   6   8  -4   22.40    3.70
   6   8  -4   16.00    3.30
   6   8  -4   14.60    4.30
   6   8  -4   20.60    3.50
   6   8  -4   25.30    4.00
  -6  -8   4   14.90    3.60
  -6  -8   4   15.60    2.30
  -6  -8   4   14.90    2.80
   5   8  -4   14.60    3.70
   5   8  -4   13.10    2.90
   5   8  -4   14.50    2.70
   5   8  -4   12.90    3.00
   5   8  -4    9.60    2.60
  -5  -8   4    9.10    2.90
  -5  -8   4   13.80    2.40
  -5  -8   4   12.40    2.00
  -5  -8   4    9.00    2.50
  -5  -8   4    9.40    3.10
  -5  -8   4   13.80    2.20
   4   8  -4    4.50    1.80
   4   8  -4    2.30    1.60
   4   8  -4    6.10    3.20
   4   8  -4    2.20    1.90
   4   8  -4    3.50    2.00
   4   8  -4    5.40    1.70
  -4  -8   4    2.60    1.30
  -4  -8   4    4.20    2.50
  -4  -8   4    3.50    1.80
  -4  -8   4    2.80    1.50
  -4  -8   4    2.30    1.40
  -4  -8   4    1.10    1.50
   3   8  -4   58.39    4.90
   3   8  -4   63.29    6.40
   3   8  -4   54.49    4.80
   3   8  -4   58.89    4.80
   3   8  -4   61.59    5.30
  -3  -8   4   51.69    5.10
  -3  -8   4   55.69    4.30
  -3  -8   4   59.19    4.50
  -3  -8   4   67.69    5.50
   2   8  -4    5.50    1.70
   2   8  -4    8.00    1.70
   2   8  -4    4.90    2.10
   2   8  -4    2.30    3.00
   2   8  -4    4.70    1.60
   2   8  -4    3.40    1.80
  -2  -8   4    4.30    1.40
  -2  -8   4    2.40    1.00
  -2  -8   4    4.50    2.00
  -2  -8   4    3.40    1.10
   1   8  -4   36.10    3.60
   1   8  -4   44.90    6.10
   1   8  -4   36.80    3.90
   1   8  -4   30.10    3.30
   1   8  -4   35.20    3.60
   1   8  -4   28.10    3.30
  -1  -8   4   30.80    2.80
  -1  -8   4   35.70    4.10
  -1  -8   4   33.50    2.90
  -1  -8   4   28.50    3.00
  -1  -8   4   30.10    3.20
   0   8  -4    2.20    2.10
   0   8  -4    2.30    1.50
   0   8  -4    3.70    1.30
   0   8  -4    1.10    3.10
   0   8  -4    2.20    1.30
   0   8  -4    4.10    1.40
   0  -8   4    3.90    1.90
   0  -8   4    1.50    1.30
   0  -8   4    3.80    1.50
   0  -8   4    1.50    1.50
   0  -8   4    2.10    1.10
  -1   8  -4    3.30    3.80
  -1   8  -4    6.10    1.90
  -1   8  -4   10.80    2.60
  -1   8  -4   11.10    2.80
  -1   8  -4    7.90    2.40
   1  -8   4    7.60    2.00
   1  -8   4   10.00    2.70
   1  -8   4   10.80    2.10
   1  -8   4    6.70    1.70
   1  -8   4    7.10    2.00
  -2   8  -4    8.90    2.90
  -2   8  -4    8.50    2.60
  -2   8  -4    9.80    3.00
  -2   8  -4   14.20    4.40
  -2   8  -4    6.40    2.50
  -2   8  -4    9.80    2.50
   2  -8   4    4.10    2.40
   2  -8   4    7.90    2.00
   2  -8   4    3.10    1.80
   2  -8   4    2.80    2.00
   2  -8   4    9.90    2.30
   7   7  -4    0.30    2.50
   7   7  -4    0.50    2.80
   7   7  -4    0.10    2.30
   7   7  -4    4.40    3.40
   7   7  -4    2.80    3.30
  -7  -7   4    4.40    2.50
  -7  -7   4    3.90    2.20
  -7  -7   4    1.60    2.20
   6   7  -4   27.50    4.30
   6   7  -4   31.00    4.60
   6   7  -4   34.10    5.70
   6   7  -4   48.40    6.40
   6   7  -4   29.60    4.30
   6   7  -4   34.00    5.00
  -6  -7   4   37.50    3.90
  -6  -7   4   21.60    3.80
  -6  -7   4   32.20    2.90
  -6  -7   4   32.30    5.10
  -6  -7   4   28.20    3.70
  -6  -7   4   25.30    2.90
   5   7  -4    2.00    2.00
   5   7  -4    4.20    2.50
   5   7  -4    1.60    1.90
   5   7  -4   -0.90    1.80
   5   7  -4    5.60    1.60
   5   7  -4    1.30    2.80
  -5  -7   4    2.30    2.20
  -5  -7   4    4.30    1.80
  -5  -7   4    1.20    1.40
  -5  -7   4    3.70    1.90
   4   7  -4    6.00    2.50
   4   7  -4    8.00    2.70
   4   7  -4    4.70    1.80
   4   7  -4    9.20    2.40
   4   7  -4    6.10    1.90
   4   7  -4    5.40    2.00
  -4  -7   4    6.10    2.30
  -4  -7   4    6.50    1.50
  -4  -7   4    4.60    1.60
  -4  -7   4    6.00    1.80
  -4  -7   4    6.20    2.50
  -4  -7   4    4.30    1.80
   3   7  -4   32.00    3.70
   3   7  -4   47.60    3.60
   3   7  -4   44.50    4.40
   3   7  -4   33.00    3.80
   3   7  -4   37.00    4.00
   3   7  -4   39.90    5.10
  -3  -7   4   36.30    3.40
  -3  -7   4   33.50    3.80
  -3  -7   4   40.20    3.60
  -3  -7   4   38.00    3.60
  -3  -7   4   46.60    4.60
   2   7  -4   14.10    2.60
   2   7  -4   14.20    2.20
   2   7  -4   14.10    2.60
   2   7  -4   14.10    2.40
   2   7  -4   12.90    2.70
  -2  -7   4   12.90    2.10
  -2  -7   4   15.60    2.00
  -2  -7   4   13.00    2.50
  -2  -7   4   13.20    2.90
  -2  -7   4   14.80    2.20
  -2  -7   4   18.70    2.90
   1   7  -4   14.50    2.60
   1   7  -4   13.50    2.30
   1   7  -4   17.80    2.60
   1   7  -4   11.40    2.50
   1   7  -4   14.40    2.30
   1   7  -4    8.40    3.60
  -1  -7   4   12.60    2.20
  -1  -7   4   12.20    2.00
  -1  -7   4   14.00    2.70
  -1  -7   4   15.70    2.10
  -1  -7   4   13.60    2.30
  -1  -7   4   16.90    2.00
   0   7  -4  120.59   10.70
   0   7  -4  113.69    7.20
   0   7  -4  103.99    7.00
   0   7  -4  113.19    7.80
   0   7  -4   97.39    9.50
   0   7  -4  105.29    7.60
   0  -7   4   95.79    7.10
   0  -7   4  110.19    7.40
   0  -7   4   99.89    7.10
   0  -7   4   88.79    7.20
   0  -7   4   99.19    7.80
  -1   7  -4   28.90    5.20
  -1   7  -4   22.80    3.40
  -1   7  -4   18.80    3.20
  -1   7  -4   24.80    3.90
  -1   7  -4   22.70    3.00
  -1   7  -4   18.40    3.10
   1  -7   4   22.70    3.10
   1  -7   4   24.80    3.50
   1  -7   4   23.40    2.90
   1  -7   4   25.50    2.90
   1  -7   4   21.20    2.70
  -2   7  -4   10.90    2.70
  -2   7  -4    6.90    2.50
  -2   7  -4   10.50    2.50
  -2   7  -4   13.70    3.80
  -2   7  -4    7.30    2.60
  -2   7  -4    7.10    2.70
   2  -7   4    5.20    2.00
   2  -7   4    8.60    2.30
   2  -7   4   13.50    2.30
   2  -7   4    2.60    2.20
   2  -7   4    7.60    2.10
  -3   7  -4   28.70    5.50
  -3   7  -4   26.00    4.10
  -3   7  -4   26.70    4.20
  -3   7  -4   24.40    4.30
  -3   7  -4   28.80    4.40
  -3   7  -4   20.80    3.90
   3  -7   4   21.10    3.40
   3  -7   4   24.10    3.50
   3  -7   4   23.50    3.40
   3  -7   4   30.40    3.90
   3  -7   4   15.40    3.30
   7   6  -4   16.20    4.10
   7   6  -4   12.00    3.60
   7   6  -4   12.20    3.80
   7   6  -4   13.90    4.10
   7   6  -4   11.90    3.90
   7   6  -4   21.30    5.80
  -7  -6   4   14.30    3.30
  -7  -6   4   11.30    3.00
  -7  -6   4    7.20    2.70
  -7  -6   4    9.10    2.50
   6   6  -4   -0.60    2.60
   6   6  -4    3.70    2.30
   6   6  -4   -1.90    2.80
   6   6  -4   -2.00    1.90
   6   6  -4    0.90    2.40
   6   6  -4   -2.60    2.10
  -6  -6   4    0.00    1.50
  -6  -6   4    0.50    0.90
  -6  -6   4    0.00    2.30
  -6  -6   4    3.20    2.00
  -6  -6   4    5.20    2.90
   5   6  -4    2.00    2.10
   5   6  -4    4.90    2.30
   5   6  -4    1.90    1.80
   5   6  -4   -1.20    2.20
   5   6  -4    0.00    2.10
  -5  -6   4    2.80    1.60
  -5  -6   4    4.20    2.20
  -5  -6   4    1.50    1.90
  -5  -6   4    0.80    1.10
  -5  -6   4    2.60    1.90
  -5  -6   4    2.00    1.20
  -5  -6   4    1.70    1.80
   4   6  -4   65.19    5.70
   4   6  -4   64.59    4.70
   4   6  -4   62.49    5.90
   4   6  -4   63.69    6.50
   4   6  -4   56.49    5.50
   4   6  -4   78.49    6.20
  -4  -6   4   69.79    5.90
  -4  -6   4   72.29    5.60
  -4  -6   4   66.99    5.00
  -4  -6   4   52.59    6.00
  -4  -6   4   67.59    5.30
   3   6  -4    0.10    1.80
   3   6  -4    2.50    1.60
   3   6  -4    3.00    1.60
   3   6  -4    4.50    1.70
   3   6  -4    3.40    1.10
   3   6  -4    0.50    1.80
  -3  -6   4    0.40    1.70
  -3  -6   4    3.60    1.60
  -3  -6   4    2.70    1.20
  -3  -6   4    2.30    1.50
  -3  -6   4    1.00    1.30
  -3  -6   4    1.70    1.50
   2   6  -4    2.80    1.70
   2   6  -4    4.30    1.50
   2   6  -4    4.20    1.70
   2   6  -4    4.40    1.90
   2   6  -4    1.60    1.60
  -2  -6   4    4.00    1.80
  -2  -6   4    4.70    1.40
  -2  -6   4    1.00    1.60
  -2  -6   4    4.50    1.60
  -2  -6   4    3.20    1.20
  -2  -6   4    2.10    1.30
   1   6  -4   19.90    2.70
   1   6  -4   23.30    3.00
   1   6  -4   22.10    3.00
   1   6  -4   17.80    2.60
   1   6  -4   19.90    3.00
  -1  -6   4   18.10    2.80
  -1  -6   4   21.60    2.70
  -1  -6   4   21.60    2.50
  -1  -6   4   21.90    2.40
  -1  -6   4   19.70    2.20
  -1  -6   4   21.10    2.70
  -1  -6   4   21.90    2.40
   0   6  -4    2.80    1.00
   0   6  -4    4.50    2.90
   0   6  -4    5.30    1.40
   0   6  -4    1.30    1.30
   0   6  -4    2.10    1.80
   0   6  -4    2.90    2.10
   0  -6   4    3.20    1.40
   0  -6   4    2.60    1.20
   0  -6   4    3.30    1.30
   0  -6   4    2.40    3.20
   0  -6   4   -1.00    1.40
   0  -6   4    1.70    1.20
  -1   6  -4   26.60    3.20
  -1   6  -4   23.20    3.40
  -1   6  -4   24.00    3.70
  -1   6  -4   21.20    4.40
  -1   6  -4   28.00    3.70
  -1   6  -4   30.60    4.00
   1  -6   4   23.30    2.70
   1  -6   4   27.30    3.30
   1  -6   4   24.20    3.40
   1  -6   4   23.20    3.30
   1  -6   4   21.30    2.90
   1  -6   4   28.50    3.00
  -2   6  -4   11.50    3.20
  -2   6  -4    8.70    2.70
  -2   6  -4    7.50    2.90
  -2   6  -4   18.30    2.90
  -2   6  -4   13.00    3.90
  -2   6  -4   11.60    2.70
   2  -6   4   14.00    2.40
   2  -6   4   11.90    2.60
   2  -6   4   10.80    2.40
   2  -6   4   11.30    2.30
  -3   6  -4    4.90    2.90
  -3   6  -4    1.00    2.30
  -3   6  -4    5.80    3.10
  -3   6  -4    0.30    2.00
  -3   6  -4   -2.30    2.10
  -3   6  -4   -1.70    2.00
   3  -6   4   -0.40    1.70
   3  -6   4   -1.50    1.80
   3  -6   4   -3.20    1.80
   3  -6   4    4.30    2.50
   3  -6   4   -2.00    1.70
  -4   6  -4    4.20    2.80
  -4   6  -4    1.10    2.80
  -4   6  -4    2.00    3.30
  -4   6  -4    3.80    3.50
  -4   6  -4    0.40    2.70
  -4   6  -4    0.30    2.60
   4  -6   4    2.20    2.50
   4  -6   4    0.50    1.90
   4  -6   4    1.00    2.10
   8   5  -4   10.80    3.40
   8   5  -4    8.20    3.90
   8   5  -4    6.30    3.80
   8   5  -4    1.20    3.20
   8   5  -4   10.20    3.50
  -8  -5   4    3.60    2.30
  -8  -5   4    5.80    3.30
  -8  -5   4    6.70    3.20
  -8  -5   4    9.80    2.80
   7   5  -4    1.90    2.40
   7   5  -4    6.10    2.60
   7   5  -4    5.20    3.00
   7   5  -4    4.70    2.90
   7   5  -4    0.70    3.00
   7   5  -4    2.80    2.60
  -7  -5   4    3.60    2.90
  -7  -5   4    3.20    2.40
  -7  -5   4    7.70    2.80
  -7  -5   4    2.20    2.40
  -7  -5   4    5.70    2.50
  -7  -5   4    2.70    2.00
  -7  -5   4    4.60    2.00
   6   5  -4   -2.70    2.00
   6   5  -4    0.00    2.30
   6   5  -4    0.60    2.20
   6   5  -4    1.10    2.70
   6   5  -4   -1.90    2.10
   6   5  -4    1.10    2.30
  -6  -5   4    0.10    2.10
  -6  -5   4    3.00    2.40
  -6  -5   4    0.40    1.60
  -6  -5   4    0.00    1.90
  -6  -5   4    0.80    1.20
   5   5  -4   11.30    2.90
   5   5  -4   13.80    2.90
   5   5  -4   20.80    4.10
   5   5  -4   16.40    3.30
   5   5  -4   19.50    3.50
   5   5  -4   14.70    1.80
   5   5  -4   15.40    3.80
  -5  -5   4   13.60    2.20
  -5  -5   4   10.50    3.00
  -5  -5   4   16.40    1.90
  -5  -5   4   10.80    2.50
  -5  -5   4   16.10    3.00
  -5  -5   4   15.90    2.90
  -5  -5   4    8.50    2.50
   4   5  -4   16.80    3.00
   4   5  -4   11.80    2.60
   4   5  -4   12.20    2.80
   4   5  -4   12.70    3.20
   4   5  -4   13.40    1.80
   4   5  -4   23.20    3.50
  -4  -5   4   16.00    3.10
  -4  -5   4   14.40    2.40
  -4  -5   4   15.00    1.70
  -4  -5   4   12.20    2.40
  -4  -5   4   14.30    2.80
  -4  -5   4   10.70    2.40
  -4  -5   4   15.60    2.00
  -4  -5   4   15.70    2.50
   3   5  -4   33.90    2.60
   3   5  -4   25.60    3.50
   3   5  -4   34.10    3.80
   3   5  -4   33.20    3.80
   3   5  -4   29.10    3.50
   3   5  -4   29.80    4.10
  -3  -5   4   31.40    3.30
  -3  -5   4   29.60    3.20
  -3  -5   4   30.00    3.20
  -3  -5   4   28.00    3.40
  -3  -5   4   31.80    3.00
   2   5  -4  109.79    7.80
   2   5  -4  103.49    7.70
   2   5  -4  105.59    7.80
   2   5  -4  111.19    7.00
   2   5  -4   97.69    8.00
   2   5  -4  106.19    7.80
  -2  -5   4  110.39    7.40
  -2  -5   4  109.59    7.50
  -2  -5   4  109.49    7.80
  -2  -5   4  108.59    7.40
  -2  -5   4  102.49    7.30
   1   5  -4    3.80    1.40
   1   5  -4    2.60    2.00
   1   5  -4    2.10    1.60
   1   5  -4   -0.20    2.20
   1   5  -4    3.10    1.60
  -1  -5   4    3.20    1.80
  -1  -5   4    3.00    1.60
  -1  -5   4    2.50    1.10
  -1  -5   4    2.40    1.30
  -1  -5   4    1.70    1.20
  -1  -5   4    3.20    1.00
  -1  -5   4    1.60    1.20
   0   5  -4    2.40    1.70
   0   5  -4    0.80    1.10
   0   5  -4    1.50    0.90
   0   5  -4    0.10    1.50
   0   5  -4    1.80    1.40
   0   5  -4    3.10    1.50
   0   5  -4   -0.10    1.80
   0  -5   4    1.50    1.40
   0  -5   4    3.30    1.30
   0  -5   4    1.60    1.50
   0  -5   4    2.70    1.10
   0  -5   4    2.40    1.00
   0  -5   4    3.10    1.30
  -1   5  -4   34.30    4.30
  -1   5  -4   35.50    3.30
  -1   5  -4   26.10    3.50
  -1   5  -4   27.00    3.90
  -1   5  -4   31.90    3.80
  -1   5  -4   28.90    4.60
   1  -5   4   33.20    3.30
   1  -5   4   29.40    3.30
   1  -5   4   27.60    3.20
   1  -5   4   28.40    2.80
   1  -5   4   32.00    3.20
  -2   5  -4    1.50    1.80
  -2   5  -4    0.10    1.60
  -2   5  -4   -0.40    2.10
  -2   5  -4   -1.10    1.70
  -2   5  -4    0.10    2.00
  -2   5  -4    0.20    2.50
   2  -5   4    5.80    2.00
   2  -5   4    0.30    1.40
   2  -5   4    0.10    1.50
   2  -5   4    0.10    1.40
   2  -5   4    0.00    1.80
   2  -5   4   -0.70    1.70
  -3   5  -4    3.30    3.00
  -3   5  -4    0.60    3.50
  -3   5  -4   -0.40    1.80
  -3   5  -4    2.70    2.20
  -3   5  -4    4.30    2.50
  -3   5  -4    3.40    3.20
   3  -5   4    5.40    2.00
   3  -5   4    3.60    1.90
   3  -5   4    1.10    1.80
   3  -5   4    4.10    2.20
  -4   5  -4    0.20    2.10
  -4   5  -4    4.10    2.80
  -4   5  -4    1.30    2.70
  -4   5  -4    2.90    2.80
  -4   5  -4   -0.10    2.40
  -4   5  -4    5.80    3.10
   4  -5   4    7.60    2.80
   4  -5   4    3.10    2.70
   4  -5   4    1.30    1.80
   4  -5   4    0.30    1.90
   4  -5   4    6.30    2.70
  -5   5  -4   21.60    5.00
  -5   5  -4   10.40    3.30
  -5   5  -4   21.50    4.50
  -5   5  -4   11.90    4.10
  -5   5  -4   19.80    4.80
  -5   5  -4   13.70    4.30
   5  -5   4   12.50    3.30
   5  -5   4   10.10    3.40
   5  -5   4   11.00    2.80
   8   4  -4   37.10    5.70
   8   4  -4   22.90    5.20
   8   4  -4   42.30    5.80
   8   4  -4   39.40    6.40
   8   4  -4   39.20    6.00
  -8  -4   4   30.50    5.20
  -8  -4   4   22.10    3.50
  -8  -4   4   31.80    5.10
   7   4  -4   22.60    4.50
   7   4  -4   26.10    4.40
   7   4  -4   19.70    4.40
   7   4  -4   19.60    4.10
   7   4  -4   12.50    3.70
   7   4  -4   15.60    4.30
  -7  -4   4   13.40    3.20
  -7  -4   4   24.50    4.20
  -7  -4   4   15.90    3.80
  -7  -4   4   18.50    4.00
  -7  -4   4   16.30    3.30
  -7  -4   4   17.50    3.80
   6   4  -4  180.68   13.60
   6   4  -4  203.18   15.00
   6   4  -4  193.48   14.00
   6   4  -4  181.28   15.00
   6   4  -4  155.98   13.50
   6   4  -4  195.38   14.20
  -6  -4   4  201.98   11.40
  -6  -4   4  192.78   13.60
  -6  -4   4  193.88   13.80
  -6  -4   4  188.48   13.70
  -6  -4   4  189.58   13.70
   5   4  -4   -1.70    2.00
   5   4  -4   -0.70    2.00
   5   4  -4    2.50    1.90
   5   4  -4    0.70    2.10
   5   4  -4    2.30    2.10
   5   4  -4    2.50    2.10
   5   4  -4    1.20    2.20
  -5  -4   4   -1.30    1.80
  -5  -4   4   -0.60    0.80
  -5  -4   4   -1.20    1.40
  -5  -4   4   -0.90    1.30
  -5  -4   4   -1.30    1.50
  -5  -4   4   -1.20    1.90
  -5  -4   4    0.10    1.90
  -5  -4   4   -1.90    1.50
   4   4  -4  189.68   13.20
   4   4  -4  187.18   13.60
   4   4  -4  182.58   13.40
   4   4  -4  208.38   12.90
   4   4  -4  187.08   13.30
   4   4  -4  206.38   13.60
  -4  -4   4  195.18   12.20
  -4  -4   4  195.88   12.50
  -4  -4   4  196.88   13.40
  -4  -4   4  189.98   13.00
  -4  -4   4  202.58   13.20
  -4  -4   4  206.78   13.30
  -4  -4   4  199.98   13.10
  -4  -4   4  184.58   12.80
   3   4  -4  185.28   13.60
   3   4  -4  221.28   13.70
   3   4  -4  183.78   13.30
   3   4  -4  216.78   13.20
   3   4  -4  199.58   13.30
   3   4  -4  205.38   12.40
   3   4  -4  183.98   13.40
  -3  -4   4  206.28   13.50
  -3  -4   4  205.08   12.60
  -3  -4   4  207.58   13.40
  -3  -4   4  206.78   13.20
  -3  -4   4  183.48   13.10
  -3  -4   4  204.98   13.10
   2   4  -4  698.73   40.00
   2   4  -4  625.74   39.70
   2   4  -4  596.54   39.90
   2   4  -4  633.84   39.80
  -2  -4   4  610.64   39.40
  -2  -4   4  649.64   39.70
  -2  -4   4  684.13   39.60
  -2  -4   4  656.53   39.60
  -2  -4   4  675.23   39.70
  -2  -4   4  666.73   39.30
   1   4  -4  372.56   23.10
   1   4  -4  379.46   23.20
   1   4  -4  322.67   22.80
   1   4  -4  400.46   23.20
   1   4  -4  353.86   22.90
  -1  -4   4  402.46   22.30
  -1  -4   4  358.26   22.70
  -1  -4   4  379.46   22.80
  -1  -4   4  355.96   22.80
  -1  -4   4  363.46   22.90
  -1  -4   4  365.46   22.90
  -1  -4   4  364.16   22.70
   0   4  -4  461.05   26.50
   0   4  -4  423.16   26.20
   0   4  -4  426.56   25.50
   0   4  -4  369.36   26.00
   0   4  -4  459.95   27.10
   0   4  -4  437.56   26.40
   0   4  -4  431.86   26.20
   0  -4   4  428.66   26.10
   0  -4   4  423.26   25.40
   0  -4   4  411.96   25.70
   0  -4   4  394.16   25.90
   0  -4   4  422.06   26.10
   0  -4   4  423.46   26.00
   0  -4   4  400.16   25.90
  -1   4  -4   61.69    5.30
  -1   4  -4   63.39    5.20
  -1   4  -4   61.99    4.70
  -1   4  -4   60.19    5.30
  -1   4  -4   63.89    5.90
  -1   4  -4   56.79    4.90
   1  -4   4   58.39    4.20
   1  -4   4   55.69    4.70
   1  -4   4   55.39    4.70
   1  -4   4   55.59    4.70
   1  -4   4   54.29    4.70
   1  -4   4   55.89    4.20
  -2   4  -4   20.00    3.10
  -2   4  -4   16.60    3.20
  -2   4  -4   20.10    3.70
  -2   4  -4   19.40    3.10
  -2   4  -4   21.60    3.50
  -2   4  -4   22.50    3.00
   2  -4   4   20.20    2.80
   2  -4   4   14.70    2.70
   2  -4   4   19.70    2.90
   2  -4   4   20.60    2.90
   2  -4   4   17.30    2.70
  -3   4  -4    2.00    2.30
  -3   4  -4    3.70    2.40
  -3   4  -4    1.90    2.00
  -3   4  -4    5.90    2.80
  -3   4  -4    3.30    2.30
   3  -4   4    1.50    1.60
   3  -4   4    4.50    2.20
   3  -4   4   -0.20    1.60
   3  -4   4    5.10    2.20
  -4   4  -4    3.60    2.40
  -4   4  -4   -3.00    4.60
  -4   4  -4    3.90    3.30
  -4   4  -4    0.50    1.90
  -4   4  -4   -0.20    2.90
   4  -4   4    0.50    2.30
   4  -4   4   -0.60    2.10
   4  -4   4    5.50    2.70
   4  -4   4    1.30    1.90
   4  -4   4    2.40    1.80
   4  -4   4    4.20    2.40
  -5   4  -4   -0.90    2.70
  -5   4  -4    2.40    2.80
  -5   4  -4    4.30    2.80
  -5   4  -4   -4.50    2.30
  -5   4  -4   -1.40    2.50
  -5   4  -4   -1.00    2.70
   5  -4   4   -2.10    2.60
   5  -4   4   -3.20    2.40
   5  -4   4    0.60    2.50
   5  -4   4   -2.60    1.50
   5  -4   4    0.40    2.20
   5  -4   4   -1.10    2.40
  -6   4  -4    1.10    3.30
  -6   4  -4    1.70    3.60
  -6   4  -4    1.30    3.20
  -6   4  -4   -3.30    2.80
  -6   4  -4   -4.30    3.00
   6  -4   4   -2.00    1.70
   6  -4   4    4.80    3.20
   8   3  -4    2.90    3.30
   8   3  -4    2.40    3.10
   8   3  -4    3.00    3.80
   8   3  -4    1.60    3.00
   8   3  -4   -4.20    3.10
  -8  -3   4   -0.50    3.10
  -8  -3   4   -0.90    2.40
  -8  -3   4    6.50    3.80
  -8  -3   4   -1.60    3.20
   7   3  -4    0.50    2.90
   7   3  -4   -1.30    2.30
   7   3  -4   -2.40    4.50
   7   3  -4    0.40    2.60
   7   3  -4    1.80    2.60
  -7  -3   4    2.00    2.90
  -7  -3   4    0.50    2.00
  -7  -3   4    2.90    2.50
  -7  -3   4   -1.60    1.40
  -7  -3   4   -2.00    2.00
  -7  -3   4    2.20    3.40
   6   3  -4   58.59    6.40
   6   3  -4   49.10    6.00
   6   3  -4   55.19    6.10
   6   3  -4   38.70    5.70
   6   3  -4   56.59    5.90
   6   3  -4   50.19    6.20
  -6  -3   4   50.29    5.70
  -6  -3   4   52.69    5.90
  -6  -3   4   50.69    5.40
  -6  -3   4   60.59    6.00
  -6  -3   4   46.20    5.00
   5   3  -4    5.80    2.50
   5   3  -4    4.00    2.50
   5   3  -4    1.30    2.10
   5   3  -4    5.60    2.70
   5   3  -4    4.70    2.40
   5   3  -4    4.30    2.40
  -5  -3   4    7.20    2.50
  -5  -3   4    2.00    2.10
  -5  -3   4    1.10    2.10
  -5  -3   4    5.90    2.20
  -5  -3   4    2.70    1.50
  -5  -3   4    5.80    2.00
  -5  -3   4    4.00    2.30
   4   3  -4    4.90    1.90
   4   3  -4   -0.40    1.90
   4   3  -4    1.70    1.80
   4   3  -4    2.90    1.30
   4   3  -4    1.80    1.80
   4   3  -4    3.90    2.20
   4   3  -4    0.90    1.80
  -4  -3   4    4.30    1.90
  -4  -3   4    3.80    1.80
  -4  -3   4    1.50    2.10
  -4  -3   4    2.30    1.80
  -4  -3   4    2.50    1.80
  -4  -3   4    2.00    1.30
  -4  -3   4    2.00    1.20
   3   3  -4    0.10    1.50
   3   3  -4    0.50    1.30
   3   3  -4    1.40    1.50
   3   3  -4   -0.20    1.30
   3   3  -4    0.80    2.00
   3   3  -4   -1.20    1.20
  -3  -3   4   -0.30    1.40
  -3  -3   4   -0.40    1.60
  -3  -3   4    0.00    1.30
  -3  -3   4    0.90    1.60
  -3  -3   4   -0.30    1.30
  -3  -3   4    0.00    1.20
  -3  -3   4    1.40    0.80
   2   3  -4   -1.20    1.10
   2   3  -4    0.40    1.30
   2   3  -4    0.30    1.40
   2   3  -4    1.80    1.30
   2   3  -4    1.50    1.30
   2   3  -4    1.20    1.50
   2   3  -4    1.20    0.60
  -2  -3   4    1.70    1.30
  -2  -3   4    1.70    1.30
  -2  -3   4    1.50    0.40
  -2  -3   4    2.40    1.50
  -2  -3   4    0.50    1.50
   1   3  -4  292.17   20.90
   1   3  -4  354.46   21.00
   1   3  -4  352.36   21.20
   1   3  -4  303.07   20.90
   1   3  -4  320.57   21.00
  -1  -3   4  350.56   20.90
  -1  -3   4  335.67   20.90
  -1  -3   4  369.46   20.20
  -1  -3   4  339.07   20.90
  -1  -3   4  345.17   21.00
   0   3  -4   89.29    6.50
   0   3  -4   79.19    6.20
   0   3  -4   92.19    6.40
   0   3  -4   81.49    6.40
   0   3  -4   84.69    6.00
   0  -3   4   88.79    6.20
   0  -3   4   82.09    5.90
   0  -3   4   91.79    6.20
   0  -3   4   89.29    6.20
  -1   3  -4  178.18   11.60
  -1   3  -4  162.88   12.00
  -1   3  -4  183.08   12.50
  -1   3  -4  187.98   12.10
  -1   3  -4  186.98   12.10
   1  -3   4  175.68   11.90
   1  -3   4  178.28   11.80
   1  -3   4  176.68   11.10
   1  -3   4  181.88   11.90
   1  -3   4  184.88   11.80
  -2   3  -4  499.85   30.70
  -2   3  -4  491.05   31.40
  -2   3  -4  447.66   30.80
  -2   3  -4  497.05   31.00
  -2   3  -4  503.55   31.40
  -2   3  -4  504.95   31.20
   2  -3   4  502.75   30.80
   2  -3   4  496.95   30.90
   2  -3   4  499.75   30.90
   2  -3   4  499.65   29.70
   2  -3   4  512.35   31.70
  -3   3  -4    2.10    2.10
  -3   3  -4    1.70    2.20
  -3   3  -4    4.80    2.10
  -3   3  -4    5.60    2.20
  -3   3  -4    3.30    1.80
  -3   3  -4    4.10    2.20
   3  -3   4    4.00    1.70
   3  -3   4    3.30    2.10
   3  -3   4    1.10    2.20
   3  -3   4   -0.60    1.90
   3  -3   4    1.80    1.50
   3  -3   4    3.20    0.50
   3  -3   4    3.50    2.20
   3  -3   4    3.30    0.60
  -4   3  -4    8.60    2.90
  -4   3  -4    9.60    2.90
  -4   3  -4    2.30    2.40
  -4   3  -4   10.40    3.20
  -4   3  -4   12.20    3.60
  -4   3  -4   13.10    3.30
   4  -3   4    9.60    2.80
   4  -3   4    9.10    1.00
   4  -3   4   12.00    2.90
   4  -3   4    7.50    2.70
   4  -3   4    8.40    2.80
   4  -3   4    6.20    2.00
   4  -3   4   10.90    2.90
  -5   3  -4    1.40    2.60
  -5   3  -4    7.50    3.10
  -5   3  -4   -1.10    4.40
  -5   3  -4    4.10    2.90
  -5   3  -4    4.60    3.00
  -5   3  -4    4.90    3.00
   5  -3   4    5.10    3.30
   5  -3   4    2.60    2.70
   5  -3   4   10.80    3.50
   5  -3   4    4.70    0.90
   5  -3   4    5.30    3.10
  -6   3  -4   -3.90    3.10
  -6   3  -4   -1.50    2.50
  -6   3  -4   -1.10    2.70
  -6   3  -4    4.70    2.90
  -6   3  -4   -5.70    2.80
  -6   3  -4   -2.40    1.80
   6  -3   4    3.10    3.00
   6  -3   4   -1.10    1.60
   6  -3   4    2.40    2.80
   6  -3   4    2.50    2.60
   6  -3   4   -4.80    2.80
   6  -3   4    1.40    0.80
   8   2  -4    2.80    3.40
   8   2  -4    7.40    4.10
   8   2  -4   -5.40    3.00
   8   2  -4    1.90    3.30
   8   2  -4    5.80    3.10
  -8  -2   4    2.70    2.90
  -8  -2   4    6.80    3.70
  -8  -2   4    0.10    3.00
  -8  -2   4   -2.60    2.60
  -8  -2   4    1.90    1.60
  -8  -2   4    2.80    3.10
   7   2  -4   73.89    7.00
   7   2  -4   56.49    6.70
   7   2  -4   54.79    7.10
   7   2  -4   61.99    6.80
  -7  -2   4   50.49    6.40
  -7  -2   4   67.79    6.70
  -7  -2   4   72.59    7.00
  -7  -2   4   54.69    5.00
  -7  -2   4   78.89    7.10
  -7  -2   4   51.39    6.00
   6   2  -4   48.30    5.70
   6   2  -4   51.59    5.80
   6   2  -4   54.89    6.20
   6   2  -4   43.10    5.80
   6   2  -4   51.19    5.70
   6   2  -4   46.50    5.40
  -6  -2   4   51.29    6.00
  -6  -2   4   52.59    5.70
  -6  -2   4   43.90    5.00
  -6  -2   4   40.50    4.00
  -6  -2   4   60.59    5.80
  -6  -2   4   49.30    5.70
  -6  -2   4   50.89    6.00
   5   2  -4   42.30    4.70
   5   2  -4   41.10    4.90
   5   2  -4   38.60    5.00
   5   2  -4   33.40    4.40
   5   2  -4   38.70    4.50
   5   2  -4   42.10    5.10
  -5  -2   4   31.60    4.60
  -5  -2   4   40.00    4.90
  -5  -2   4   41.00    4.20
  -5  -2   4   43.50    5.00
  -5  -2   4   40.50    4.80
  -5  -2   4   38.50    4.70
   4   2  -4  167.08   11.50
   4   2  -4  151.88   10.20
   4   2  -4  160.98   11.20
   4   2  -4  171.48   11.20
   4   2  -4  166.18   11.30
   4   2  -4  144.99   11.10
   4   2  -4  162.68   11.40
  -4  -2   4  151.78   11.10
  -4  -2   4  173.58   11.40
  -4  -2   4  157.38   11.20
  -4  -2   4  149.99   10.60
  -4  -2   4  160.18   11.10
  -4  -2   4  161.48   11.20
   3   2  -4  436.06   28.60
   3   2  -4  420.46   28.40
   3   2  -4  458.35   28.50
   3   2  -4  480.15   28.70
   3   2  -4  489.85   27.90
   3   2  -4  416.36   28.50
   3   2  -4  475.85   28.70
  -3  -2   4  450.75   28.50
  -3  -2   4  450.15   28.40
  -3  -2   4  453.95   28.40
  -3  -2   4  460.95   28.50
  -3  -2   4  476.45   28.60
  -3  -2   4  479.15   28.00
   2   2  -4  222.28   16.70
   2   2  -4  264.77   16.00
   2   2  -4  254.07   16.40
   2   2  -4  232.28   16.50
   2   2  -4  242.58   16.30
   2   2  -4  273.47   16.70
  -2  -2   4  272.97   15.70
  -2  -2   4  256.37   16.30
  -2  -2   4  261.77   16.40
  -2  -2   4  255.47   16.30
  -2  -2   4  266.37   16.30
  -2  -2   4  270.07   16.40
   1   2  -4  136.79    9.70
   1   2  -4  160.18    9.90
   1   2  -4  144.69    9.70
   1   2  -4  123.69    9.50
   1   2  -4  151.78    9.50
   1   2  -4  128.69    9.60
  -1  -2   4  153.18    8.80
  -1  -2   4  146.99    9.70
  -1  -2   4  146.69    9.60
  -1  -2   4  144.49    9.60
  -1  -2   4  151.78    9.60
  -1  -2   4  149.49    9.60
   0   2  -4  164.68   10.70
   0   2  -4  163.98   10.50
   0   2  -4  135.79   10.40
   0   2  -4  138.99   10.60
   0   2  -4  154.28    9.90
   0  -2   4  162.48   10.40
   0  -2   4  169.18   10.20
   0  -2   4  151.78   10.40
   0  -2   4  155.18   10.30
   0  -2   4  169.18    9.80
   0  -2   4  164.78   10.30
  -1   2  -4  238.98   15.10
  -1   2  -4  227.78   15.10
  -1   2  -4  214.48   15.10
  -1   2  -4  221.18   14.60
  -1   2  -4  239.28   15.30
  -1   2  -4  224.08   15.00
   1  -2   4  235.48   15.00
   1  -2   4  242.88   15.10
   1  -2   4  246.28   15.00
   1  -2   4  234.98   14.60
   1  -2   4  240.98   14.40
   1  -2   4  235.78   14.90
  -2   2  -4  172.18   12.10
  -2   2  -4  174.78   12.10
  -2   2  -4  172.98   11.90
  -2   2  -4  163.38   11.90
  -2   2  -4  191.38   11.80
  -2   2  -4  170.18   12.10
   2  -2   4  184.58   12.00
   2  -2   4  179.18   11.90
   2  -2   4  179.18   12.00
   2  -2   4  176.38   11.80
   2  -2   4  172.58   11.60
  -3   2  -4   58.49    5.10
  -3   2  -4   52.89    5.30
  -3   2  -4   57.49    5.60
  -3   2  -4   45.20    5.00
  -3   2  -4   63.99    5.40
  -3   2  -4   53.09    5.40
   3  -2   4   55.99    5.50
   3  -2   4   54.59    3.90
   3  -2   4   54.59    5.10
   3  -2   4   55.29    5.30
   3  -2   4   55.69    5.00
   3  -2   4   44.90    4.20
   3  -2   4   50.79    4.90
   3  -2   4   54.59    5.20
  -4   2  -4   11.30    3.00
  -4   2  -4    4.60    2.60
  -4   2  -4    7.50    2.80
  -4   2  -4    8.20    2.60
  -4   2  -4    7.30    2.70
  -4   2  -4    7.40    2.40
   4  -2   4    6.50    1.80
   4  -2   4    7.40    2.60
   4  -2   4    6.20    2.60
   4  -2   4    7.40    2.70
   4  -2   4    4.30    2.40
   4  -2   4    6.70    1.30
   4  -2   4    4.20    2.40
   4  -2   4    5.40    2.10
  -5   2  -4   59.89    6.10
  -5   2  -4   57.79    6.50
  -5   2  -4   71.69    6.50
  -5   2  -4   60.79    6.20
  -5   2  -4   53.59    6.20
  -5   2  -4   52.89    6.10
   5  -2   4   57.09    6.30
   5  -2   4   58.69    6.30
   5  -2   4   50.79    6.30
   5  -2   4   56.09    4.40
   5  -2   4   60.19    6.30
  -6   2  -4    5.30    3.10
  -6   2  -4    5.10    6.20
  -6   2  -4    8.90    3.30
  -6   2  -4    9.00    3.10
  -6   2  -4    5.90    3.10
  -6   2  -4    7.30    6.50
   6  -2   4    5.40    1.80
   6  -2   4    4.10    2.80
   6  -2   4   11.10    3.70
   6  -2   4   11.00    3.70
   6  -2   4    7.20    3.90
   6  -2   4    3.80    2.90
  -7   2  -4    7.50    4.20
  -7   2  -4    1.80    3.40
  -7   2  -4   -0.10    3.00
  -7   2  -4   10.60    4.10
  -7   2  -4   -2.50    2.40
   7  -2   4    0.60    1.60
   7  -2   4    2.60    3.20
   7  -2   4    2.40    1.30
   7  -2   4    2.30    4.60
   7  -2   4    1.60    3.10
   8   1  -4   13.30    4.20
   8   1  -4   12.70    3.40
   8   1  -4    7.90    3.70
   8   1  -4   13.10    4.40
   8   1  -4   12.50    4.20
  -8  -1   4   17.10    4.30
  -8  -1   4   14.20    3.70
  -8  -1   4    6.80    4.30
  -8  -1   4    7.50    2.00
  -8  -1   4    6.30    3.90
   7   1  -4   12.10    3.80
   7   1  -4   26.40    5.00
   7   1  -4   21.50    5.00
   7   1  -4   14.30    3.50
   7   1  -4   19.40    4.40
  -7  -1   4    3.70    3.00
  -7  -1   4   12.50    2.20
  -7  -1   4   20.90    4.70
  -7  -1   4   14.60    3.70
  -7  -1   4   19.70    4.60
  -7  -1   4   21.30    4.50
  -7  -1   4   13.10    3.80
   6   1  -4    9.10    2.90
   6   1  -4    9.10    3.00
   6   1  -4   10.00    3.10
   6   1  -4   14.00    3.40
   6   1  -4    4.30    2.60
   6   1  -4    9.00    3.10
  -6  -1   4    9.00    2.90
  -6  -1   4    3.20    2.90
  -6  -1   4    3.70    2.40
  -6  -1   4    9.00    1.10
  -6  -1   4   10.60    3.30
  -6  -1   4    6.50    1.60
  -6  -1   4   20.20    4.20
  -6  -1   4    9.30    3.20
   5   1  -4    2.10    1.90
   5   1  -4    1.20    2.10
   5   1  -4    2.40    1.90
   5   1  -4    1.20    2.10
   5   1  -4   -1.30    2.10
  -5  -1   4   -4.40    2.10
  -5  -1   4   -0.70    3.20
  -5  -1   4    1.40    2.20
  -5  -1   4   -1.00    2.00
  -5  -1   4   -1.30    1.90
  -5  -1   4    1.20    1.00
  -5  -1   4    4.80    2.40
   4   1  -4   25.80    3.60
   4   1  -4   31.50    3.90
   4   1  -4   29.10    3.90
   4   1  -4   25.10    3.60
   4   1  -4   29.90    3.70
   4   1  -4   25.20    3.60
  -4  -1   4   33.30    3.90
  -4  -1   4   29.10    3.80
  -4  -1   4   31.40    4.00
  -4  -1   4   29.10    3.70
  -4  -1   4   21.00    2.30
  -4  -1   4   24.20    3.10
  -4  -1   4   22.60    3.60
   3   1  -4   63.59    5.00
   3   1  -4   60.29    5.10
   3   1  -4   54.09    4.00
   3   1  -4   56.49    4.90
   3   1  -4   56.99    5.00
   3   1  -4   59.89    5.10
  -3  -1   4   56.19    5.10
  -3  -1   4   56.39    4.90
  -3  -1   4   56.59    4.90
  -3  -1   4   56.59    4.60
  -3  -1   4   57.59    5.10
  -3  -1   4   60.49    5.00
   2   1  -4    1.20    1.20
   2   1  -4    1.30    0.90
   2   1  -4    2.40    1.50
   2   1  -4   -2.30    1.40
   2   1  -4   -1.90    1.30
   2   1  -4    2.40    1.80
  -2  -1   4    1.20    1.40
  -2  -1   4    0.00    1.50
  -2  -1   4   -0.20    1.40
  -2  -1   4    0.20    1.50
  -2  -1   4    0.80    1.20
   1   1  -4  347.27   23.00
   1   1  -4  363.76   22.90
   1   1  -4  402.76   22.50
   1   1  -4  365.26   22.90
   1   1  -4  368.86   23.00
   1   1  -4  367.86   22.90
  -1  -1   4  370.06   22.80
  -1  -1   4  353.46   22.90
  -1  -1   4  376.06   22.90
  -1  -1   4  383.26   22.80
   0   1  -4 3288.97  192.18
   0  -1   4 3166.08  191.98
  -1   1  -4    8.20    1.90
  -1   1  -4    7.50    2.00
  -1   1  -4    6.60    1.90
  -1   1  -4    4.60    1.90
  -1   1  -4    5.60    1.70
  -1   1  -4    7.70    1.50
   1  -1   4    5.90    1.80
   1  -1   4    7.50    1.50
   1  -1   4    5.70    1.90
   1  -1   4    8.40    1.80
   1  -1   4    8.10    1.90
  -2   1  -4  308.57   19.50
  -2   1  -4  290.47   20.20
  -2   1  -4  289.07   19.40
  -2   1  -4  326.47   19.40
  -2   1  -4  286.97   19.60
   2  -1   4  306.47   19.40
   2  -1   4  323.47   19.50
   2  -1   4  308.57   19.40
   2  -1   4  308.17   19.30
   2  -1   4  296.47   19.50
   2  -1   4  327.57   19.60
  -3   1  -4  273.07   18.10
  -3   1  -4  277.17   18.30
  -3   1  -4  283.87   18.10
  -3   1  -4  286.57   18.40
  -3   1  -4  251.67   18.10
  -3   1  -4  317.97   18.40
   3  -1   4  294.07   18.20
   3  -1   4  261.07   18.00
   3  -1   4  276.77   18.30
   3  -1   4  267.97   17.30
   3  -1   4  280.07   18.10
   3  -1   4  286.07   18.20
   3  -1   4  284.37   18.30
  -4   1  -4  200.98   15.00
  -4   1  -4  229.78   15.70
  -4   1  -4  202.98   14.70
  -4   1  -4  209.38   14.90
  -4   1  -4  213.88   15.00
  -4   1  -4  222.98   15.20
   4  -1   4  220.58   14.90
   4  -1   4  222.08   15.10
   4  -1   4  216.18   15.10
   4  -1   4  224.88   15.00
   4  -1   4  223.68   14.00
   4  -1   4  238.68   15.00
  -5   1  -4    5.10    3.10
  -5   1  -4    4.80    2.60
  -5   1  -4    3.70    2.60
  -5   1  -4    5.20    2.70
  -5   1  -4    7.50    3.10
  -5   1  -4    4.80    2.80
   5  -1   4    2.20    2.40
   5  -1   4    4.90    2.60
   5  -1   4    4.80    2.50
   5  -1   4    5.10    1.60
   5  -1   4    6.60    3.00
   5  -1   4    2.70    2.80
   5  -1   4    2.50    1.30
   5  -1   4    6.80    2.60
  -6   1  -4   11.00    4.30
  -6   1  -4   18.10    4.60
  -6   1  -4   11.60    3.70
  -6   1  -4   35.60    7.50
  -6   1  -4   11.30    3.40
  -6   1  -4   10.20    3.70
   6  -1   4   19.80    4.00
   6  -1   4   12.50    3.90
   6  -1   4   11.50    3.30
   6  -1   4   10.80    4.10
   6  -1   4   11.10    2.10
   6  -1   4   16.60    2.60
   6  -1   4   11.20    3.90
  -7   1  -4    2.60    3.30
  -7   1  -4    1.40    5.10
  -7   1  -4    7.20    3.00
  -7   1  -4    7.60    3.10
  -7   1  -4    4.50    4.20
  -7   1  -4    8.60    4.00
   7  -1   4    2.60    3.30
   7  -1   4    0.80    1.80
   7  -1   4    4.10    3.40
   7  -1   4    3.70    2.90
   7  -1   4    1.70    1.60
   7  -1   4   -1.30    3.70
   8   0  -4    7.60    3.10
   8   0  -4    4.50    3.50
   8   0  -4   13.10    4.40
   8   0  -4    4.10    3.40
  -8   0   4    4.80    3.40
  -8   0   4   12.20    4.00
  -8   0   4    0.90    3.90
  -8   0   4    8.30    5.00
  -8   0   4    4.80    1.70
  -8   0   4    9.40    3.60
   7   0  -4   14.30    6.40
   7   0  -4   20.80    3.90
   7   0  -4   12.40    3.50
   7   0  -4    9.50    3.60
   7   0  -4    6.00    3.40
   7   0  -4   15.40    4.00
  -7   0   4    9.70    3.30
  -7   0   4    9.20    3.80
  -7   0   4    6.00    3.50
  -7   0   4    7.00    1.70
  -7   0   4   10.50    3.70
  -7   0   4   13.20    3.40
  -7   0   4    4.70    3.10
   6   0  -4   18.20    3.80
   6   0  -4    9.80    3.50
   6   0  -4   20.00    3.90
   6   0  -4   18.70    3.80
   6   0  -4   16.00    3.50
  -6   0   4   18.40    3.80
  -6   0   4   14.00    3.90
  -6   0   4   13.60    3.70
  -6   0   4   19.00    3.40
  -6   0   4   13.10    1.90
  -6   0   4   13.40    1.70
  -6   0   4   22.80    4.50
  -6   0   4   13.00    3.40
  -6   0   4   16.70    3.80
   5   0  -4   89.29    6.80
   5   0  -4   78.39    6.90
   5   0  -4   73.99    6.60
   5   0  -4   79.09    7.10
   5   0  -4   80.09    6.60
   5   0  -4   78.49    6.90
  -5   0   4   72.89    6.70
  -5   0   4   74.99    7.00
  -5   0   4   73.29    5.10
  -5   0   4   89.09    7.50
  -5   0   4   77.89    6.90
  -5   0   4   86.89    7.00
  -5   0   4   75.99    6.60
  -5   0   4   81.39    7.00
  -5   0   4   70.09    5.30
   4   0  -4   33.20    4.00
   4   0  -4   27.20    4.10
   4   0  -4   33.20    3.90
   4   0  -4   33.80    3.60
   4   0  -4   29.40    4.00
   4   0  -4   24.20    3.70
  -4   0   4   27.60    2.40
  -4   0   4   31.40    3.50
  -4   0   4   30.30    3.90
  -4   0   4   22.50    3.60
  -4   0   4   29.50    3.90
  -4   0   4   37.80    4.20
  -4   0   4   32.40    3.80
  -4   0   4   22.10    3.40
   3   0  -4   40.60    4.20
   3   0  -4   37.00    3.90
   3   0  -4   38.80    3.90
   3   0  -4   34.40    3.90
   3   0  -4   37.20    3.80
  -3   0   4   33.80    2.70
  -3   0   4   40.60    4.00
  -3   0   4   40.50    4.00
  -3   0   4   41.50    3.90
  -3   0   4   44.90    4.30
  -3   0   4   37.50    4.00
  -3   0   4   39.30    3.90
   2   0  -4  487.35   29.00
   2   0  -4  431.76   28.90
   2   0  -4  498.35   29.10
   2   0  -4  466.95   28.90
   2   0  -4  467.75   28.90
   2   0  -4  427.26   28.90
   2   0  -4  484.85   28.10
  -2   0   4  512.15   29.20
  -2   0   4  460.75   28.90
  -2   0   4  471.35   28.90
  -2   0   4  494.65   29.00
  -2   0   4  442.06   29.00
   1   0  -4  199.68   13.00
   1   0  -4  182.18   13.00
   1   0  -4  219.78   13.20
   1   0  -4  207.38   13.00
   1   0  -4  211.28   13.00
  -1   0   4  195.08   13.00
  -1   0   4  209.28   13.00
  -1   0   4  205.38   13.00
  -1   0   4  201.98   13.10
  -1   0   4  208.78   13.00
   0   0  -4  327.27   21.10
   0   0  -4  334.77   21.50
   0   0  -4  372.56   21.50
   0   0  -4  331.87   21.40
   0   0   4  361.26   20.80
   0   0   4  344.57   21.40
   0   0   4  343.37   21.30
   0   0   4  379.76   21.60
   0   0   4  354.26   21.20
   0   0   4  356.66   21.40
   0   0   4  314.87   21.40
  -1   0  -4 1407.66   89.09
  -1   0  -4 1401.26   89.19
  -1   0  -4 1535.15   89.29
  -1   0  -4 1477.15   88.99
  -1   0  -4 1498.95   88.99
  -1   0  -4 1579.64   89.29
   1   0   4 1541.95   89.29
   1   0   4 1554.24   89.19
   1   0   4 1496.15   89.19
   1   0   4 1437.46   89.19
   1   0   4 1462.05   88.99
  -2   0  -4   -0.30    1.40
  -2   0  -4    1.40    1.80
  -2   0  -4    2.50    1.70
  -2   0  -4   -1.40    1.20
  -2   0  -4    0.50    1.40
  -2   0  -4    0.30    1.50
   2   0   4    1.20    1.30
   2   0   4    0.50    1.50
   2   0   4    0.70    1.60
   2   0   4    1.30    1.60
   2   0   4   -0.20    1.60
   2   0   4    2.40    1.90
  -3   0  -4  138.09   10.40
  -3   0  -4  136.29   10.50
  -3   0  -4  151.98   10.50
  -3   0  -4  155.78   10.50
  -3   0  -4  164.18   12.00
  -3   0  -4  155.88   10.60
   3   0   4  158.98   10.30
   3   0   4  150.88   10.50
   3   0   4  146.89   10.40
   3   0   4  153.78   10.50
   3   0   4  141.89   10.60
   3   0   4  158.08   10.80
  -4   0  -4   30.60    4.20
  -4   0  -4   32.80    4.40
  -4   0  -4   32.50    4.20
  -4   0  -4   33.70    4.20
  -4   0  -4   32.30    4.30
  -4   0  -4   25.80    3.60
   4   0   4   27.90    3.70
   4   0   4   26.60    4.00
   4   0   4   30.80    3.90
   4   0   4   30.10    4.10
   4   0   4   36.30    4.50
   4   0   4   27.70    4.20
   4   0   4   36.40    4.10
  -5   0  -4   44.60    5.70
  -5   0  -4   44.40    4.70
  -5   0  -4   43.80    5.40
  -5   0  -4   45.70    5.50
  -5   0  -4   49.90    5.30
  -5   0  -4   36.60    4.60
   5   0   4   51.69    5.30
   5   0   4   44.50    4.80
   5   0   4   52.99    5.50
   5   0   4   37.20    5.10
   5   0   4   42.60    5.70
   5   0   4   50.49    5.40
   5   0   4   41.80    4.30
  -6   0  -4   44.50    5.80
  -6   0  -4   43.50    6.00
  -6   0  -4   48.30    5.90
  -6   0  -4   42.40    5.80
  -6   0  -4   44.10    5.10
  -6   0  -4   37.10    5.70
   6   0   4   43.00    5.40
   6   0   4   46.90    5.90
   6   0   4   46.60    5.20
   6   0   4   45.00    6.00
   6   0   4   45.90    6.00
   6   0   4   42.80    6.00
   6   0   4   35.50    4.30
   6   0   4   33.30    3.40
  -7   0  -4   10.10    3.40
  -7   0  -4   10.00    3.90
  -7   0  -4   11.60    3.50
  -7   0  -4   13.40    3.80
   7   0   4   19.90    4.60
   7   0   4   16.30    4.30
   7   0   4   14.50    4.10
   7   0   4    7.90    3.60
   7   0   4   17.00    4.10
   7   0   4   18.10    4.40
   7   0   4   13.20    2.80
   7   0   4    8.90    1.70
  -8   0  -4   -2.70    3.40
  -8   0  -4    0.40    2.70
  -8   0  -4    8.20    4.40
  -8   0  -4   -1.30    3.20
   8   0   4   -2.30    3.60
   8   0   4   -3.90    3.10
   8   0   4   -0.10    4.00
   8   0   4   -1.00    1.10
   8   0   4    1.20    2.10
   8  -1  -4    3.90    2.70
   8  -1  -4    4.00    4.20
   8  -1  -4    8.80    3.40
   8  -1  -4    8.00    4.00
  -8   1   4    6.60    1.70
  -8   1   4    6.10    4.20
  -8   1   4    4.80    3.30
  -8   1   4   10.60    3.40
  -8   1   4    9.40    3.70
  -8   1   4    9.20    4.10
   7  -1  -4   40.10    6.00
   7  -1  -4   32.60    5.40
   7  -1  -4   25.00    6.00
   7  -1  -4   26.90    4.90
   7  -1  -4   26.50    4.20
  -7   1   4   33.30    5.70
  -7   1   4   39.50    6.20
  -7   1   4   31.70    3.10
  -7   1   4   33.30    5.10
  -7   1   4   34.20    5.40
  -7   1   4   36.50    5.40
  -7   1   4   35.80    5.50
  -7   1   4   26.40    4.40
   6  -1  -4    4.90    2.80
   6  -1  -4    7.10    3.20
   6  -1  -4    5.20    2.70
   6  -1  -4    7.90    2.90
   6  -1  -4    2.20    3.00
  -6   1   4    8.10    3.00
  -6   1   4   11.20    2.90
  -6   1   4    7.00    3.00
  -6   1   4    6.60    1.30
  -6   1   4    5.80    2.80
  -6   1   4    5.60    1.30
  -6   1   4    6.30    3.10
  -6   1   4    4.10    2.70
  -6   1   4    5.60    3.60
   5  -1  -4    0.60    2.30
   5  -1  -4   -1.30    1.60
   5  -1  -4    2.40    2.20
   5  -1  -4   -1.20    2.10
   5  -1  -4    4.40    2.10
   5  -1  -4    2.60    2.10
  -5   1   4    1.50    2.30
  -5   1   4    1.60    2.00
  -5   1   4    2.70    0.90
  -5   1   4    4.80    2.30
  -5   1   4    0.70    2.00
  -5   1   4    2.50    2.50
  -5   1   4    8.70    2.80
  -5   1   4    2.50    2.30
   4  -1  -4   21.60    3.80
   4  -1  -4   24.70    3.50
   4  -1  -4   23.50    3.40
   4  -1  -4   20.20    3.00
   4  -1  -4   24.80    3.60
  -4   1   4   29.60    4.10
  -4   1   4   17.90    1.70
  -4   1   4   18.10    2.10
  -4   1   4   18.70    3.30
  -4   1   4   20.50    3.40
  -4   1   4   11.10    2.90
  -4   1   4   20.50    3.30
  -4   1   4   20.90    3.10
   3  -1  -4  161.98   10.90
   3  -1  -4  152.98   10.90
   3  -1  -4  157.88   10.80
   3  -1  -4  165.98   10.90
   3  -1  -4  161.28   10.80
   3  -1  -4  156.48   12.40
  -3   1   4  166.98   11.10
  -3   1   4  165.28   11.00
  -3   1   4  140.79   10.90
  -3   1   4  167.98   11.00
  -3   1   4  165.38   10.10
  -3   1   4  162.98   10.80
  -3   1   4  149.99    9.60
   2  -1  -4  362.66   22.50
   2  -1  -4  371.66   22.60
   2  -1  -4  365.36   22.60
   2  -1  -4  390.86   22.80
   2  -1  -4  348.77   22.60
   2  -1  -4  368.76   22.60
  -2   1   4  345.37   22.60
  -2   1   4  378.96   22.80
  -2   1   4  366.16   22.60
  -2   1   4  328.57   22.60
  -2   1   4  368.46   22.60
  -2   1   4  360.96   22.60
   1  -1  -4  199.58   12.20
   1  -1  -4  186.48   12.10
   1  -1  -4  185.58   12.10
   1  -1  -4  195.78   12.20
   1  -1  -4  184.68   12.10
   1  -1  -4  192.28   12.00
  -1   1   4  191.58   12.10
  -1   1   4  181.78   12.10
  -1   1   4  179.28   12.10
  -1   1   4  196.48   12.30
   0  -1  -4    3.60    1.30
   0  -1  -4    1.10    1.30
   0  -1  -4    3.60    0.80
   0  -1  -4    3.10    1.30
   0  -1  -4    4.50    1.50
   0   1   4    1.10    1.20
   0   1   4    0.80    1.30
   0   1   4    3.50    1.40
   0   1   4    3.50    0.80
   0   1   4    2.10    1.20
   0   1   4    3.10    1.40
  -1  -1  -4  101.89    6.50
  -1  -1  -4   92.19    6.00
  -1  -1  -4  106.29    6.60
  -1  -1  -4   97.99    6.70
  -1  -1  -4   91.79    6.60
  -1  -1  -4   94.59    6.50
   1   1   4   93.49    6.50
   1   1   4   89.79    6.50
   1   1   4   82.09    6.40
   1   1   4   91.99    6.60
  -2  -1  -4  350.46   21.70
  -2  -1  -4  360.36   21.60
  -2  -1  -4  364.26   21.60
  -2  -1  -4  344.27   21.10
  -2  -1  -4  361.46   21.60
  -2  -1  -4  345.27   21.50
   2   1   4  340.17   21.60
   2   1   4  320.57   21.60
   2   1   4  362.36   21.60
   2   1   4  357.86   21.70
   2   1   4  317.67   21.10
   2   1   4  328.17   21.50
  -3  -1  -4  299.97   18.10
  -3  -1  -4  294.67   18.20
  -3  -1  -4  285.37   18.10
  -3  -1  -4  276.27   17.60
  -3  -1  -4  278.77   18.00
  -3  -1  -4  267.57   18.10
   3   1   4  276.27   18.20
   3   1   4  277.07   18.30
   3   1   4  255.67   17.60
   3   1   4  276.77   18.10
   3   1   4  297.57   18.10
   3   1   4  290.97   18.20
  -4  -1  -4  163.68   11.60
  -4  -1  -4  170.68   11.60
  -4  -1  -4  168.78   11.20
  -4  -1  -4  166.48   11.60
  -4  -1  -4  155.18   11.50
  -4  -1  -4  171.78   11.60
   4   1   4  168.88   11.90
   4   1   4  175.78   11.70
   4   1   4  161.08   11.70
   4   1   4  173.68   11.40
   4   1   4  164.98   11.70
   4   1   4  154.48   11.70
   4   1   4  159.28   11.20
  -5  -1  -4  105.29    8.80
  -5  -1  -4  117.89    8.80
  -5  -1  -4  105.09    8.70
  -5  -1  -4  114.69    8.80
  -5  -1  -4  111.49    8.70
  -5  -1  -4  100.79    8.10
   5   1   4  117.19    8.40
   5   1   4  105.19    8.80
   5   1   4  110.89    9.10
   5   1   4  120.69    9.10
   5   1   4  108.59    8.80
   5   1   4  101.69    8.60
   5   1   4  115.79    8.40
  -6  -1  -4  157.88   12.60
  -6  -1  -4  157.18   12.50
  -6  -1  -4  153.58   12.00
  -6  -1  -4  176.38   12.80
  -6  -1  -4  169.68   12.60
   6   1   4  183.68   12.80
   6   1   4  169.28   12.00
   6   1   4  161.68   12.00
   6   1   4  154.18   12.90
   6   1   4  161.28   12.70
   6   1   4  182.68   12.90
   6   1   4  185.48   13.20
  -7  -1  -4   39.10    5.10
  -7  -1  -4   27.30    4.90
  -7  -1  -4   47.20    6.30
  -7  -1  -4   42.50    9.20
   7   1   4   30.50    4.90
   7   1   4   37.80    5.90
   7   1   4   28.60    5.30
   7   1   4   30.50    5.50
   7   1   4   39.50    5.90
   7   1   4   28.80    5.10
   7   1   4   29.70    4.50
   7   1   4   23.40    2.70
  -8  -1  -4    5.50    3.00
  -8  -1  -4    7.00    3.30
  -8  -1  -4    1.00    2.60
   8   1   4    1.60    3.20
   8   1   4   -3.30    3.10
   8   1   4    0.80    0.90
   8   1   4    1.60    3.50
   8   1   4   -2.50    2.80
   8   1   4    3.80    3.80
   8   1   4   11.00    4.00
   7  -2  -4   -3.70    2.90
   7  -2  -4    2.90    2.30
   7  -2  -4   -0.20    2.80
   7  -2  -4   -0.10    3.50
  -7   2   4    1.00    3.70
  -7   2   4    2.70    3.00
  -7   2   4    1.00    3.00
  -7   2   4   -0.30    1.10
  -7   2   4   -2.10    3.10
  -7   2   4   -4.30    1.90
  -7   2   4   -1.10    3.20
   6  -2  -4   24.20    4.70
   6  -2  -4   17.40    4.10
   6  -2  -4   20.50    3.40
   6  -2  -4   20.00    4.10
   6  -2  -4   18.60    4.10
  -6   2   4   23.30    4.90
  -6   2   4   22.70    4.60
  -6   2   4   21.30    4.30
  -6   2   4   22.50    2.70
  -6   2   4   19.10    4.10
  -6   2   4   17.80    3.30
  -6   2   4   11.90    3.80
   5  -2  -4   22.10    3.90
   5  -2  -4   17.00    3.50
   5  -2  -4   16.80    3.60
   5  -2  -4   20.10    3.30
   5  -2  -4   16.90    3.40
   5  -2  -4   20.60    3.80
  -5   2   4   25.60    4.30
  -5   2   4   20.90    3.30
  -5   2   4   20.40    4.10
  -5   2   4   21.70    4.00
  -5   2   4   20.20    2.50
  -5   2   4   15.60    3.60
  -5   2   4   19.20    4.00
  -5   2   4   17.30    3.70
   4  -2  -4   58.49    5.40
   4  -2  -4   59.89    5.10
   4  -2  -4   54.29    5.50
   4  -2  -4   72.79    9.00
   4  -2  -4   46.30    5.20
   4  -2  -4   60.69    5.00
  -4   2   4   56.09    5.50
  -4   2   4   49.60    5.30
  -4   2   4   57.79    4.40
  -4   2   4   61.99    5.00
  -4   2   4   63.79    6.00
  -4   2   4   49.80    5.50
  -4   2   4   58.89    5.60
   3  -2  -4  248.88   16.60
   3  -2  -4  259.87   16.50
   3  -2  -4  250.17   16.50
   3  -2  -4  262.67   16.30
   3  -2  -4  247.68   16.30
   3  -2  -4  257.37   16.60
  -3   2   4  258.67   16.80
  -3   2   4  269.27   15.90
  -3   2   4  248.98   16.50
  -3   2   4  221.88   16.50
  -3   2   4  259.77   16.30
  -3   2   4  255.37   16.60
   2  -2  -4   46.40    3.80
   2  -2  -4   38.60    3.30
   2  -2  -4   44.00    3.80
   2  -2  -4   46.40    3.90
   2  -2  -4   41.30    3.90
   2  -2  -4   39.10    3.80
   2  -2  -4   45.60    4.00
  -2   2   4   42.40    3.90
  -2   2   4   42.70    3.70
  -2   2   4   42.20    4.10
  -2   2   4   34.80    3.90
  -2   2   4   39.70    4.00
  -2   2   4   39.70    3.90
  -2   2   4   47.30    3.50
   1  -2  -4   28.60    2.80
   1  -2  -4   35.80    3.00
   1  -2  -4   29.40    1.90
   1  -2  -4   27.80    2.50
   1  -2  -4   33.00    2.80
   1  -2  -4   27.60    2.80
   1  -2  -4   31.30    2.90
  -1   2   4   33.30    3.10
  -1   2   4   28.30    2.90
  -1   2   4   28.60    2.90
  -1   2   4   23.50    2.90
  -1   2   4   26.60    2.80
  -1   2   4   27.10    2.70
   0  -2  -4  291.97   18.00
   0  -2  -4  303.87   18.00
   0  -2  -4  291.77   18.00
   0  -2  -4  315.27   18.30
   0   2   4  275.67   18.10
   0   2   4  257.97   17.70
   0   2   4  300.07   18.10
   0   2   4  304.87   17.80
  -1  -2  -4   22.30    1.60
  -1  -2  -4   29.10    2.50
  -1  -2  -4   27.60    2.50
  -1  -2  -4   22.10    2.50
  -1  -2  -4   24.40    2.40
  -1  -2  -4   26.20    2.80
   1   2   4   28.30    2.30
   1   2   4   25.40    2.60
   1   2   4   24.60    2.60
   1   2   4   21.90    2.50
   1   2   4   26.00    2.70
   1   2   4   26.70    2.90
  -2  -2  -4   17.60    2.40
  -2  -2  -4   15.20    2.20
  -2  -2  -4   15.20    2.40
  -2  -2  -4   15.10    1.50
  -2  -2  -4   15.80    2.30
  -2  -2  -4   16.30    2.20
   2   2   4   14.70    2.30
   2   2   4   16.10    2.50
   2   2   4   14.70    1.50
   2   2   4   12.20    2.20
   2   2   4   14.70    2.20
   2   2   4   12.90    2.20
  -3  -2  -4    3.20    1.80
  -3  -2  -4    0.90    1.70
  -3  -2  -4    3.40    1.50
  -3  -2  -4    2.90    1.80
  -3  -2  -4    4.10    1.80
  -3  -2  -4    1.70    1.10
   3   2   4    4.20    1.90
   3   2   4    3.90    1.20
   3   2   4    1.80    1.70
   3   2   4    2.20    1.60
   3   2   4   -0.10    1.80
   3   2   4    2.60    1.70
  -4  -2  -4   82.89    6.40
  -4  -2  -4   78.29    6.50
  -4  -2  -4   84.19    6.50
  -4  -2  -4   75.69    5.80
  -4  -2  -4   81.79    6.50
  -4  -2  -4   80.29    6.30
   4   2   4   64.79    6.40
   4   2   4   77.89    6.50
   4   2   4   87.19    6.60
   4   2   4   78.59    5.90
   4   2   4   66.19    6.40
   4   2   4   75.99    6.70
   4   2   4   81.39    6.50
  -5  -2  -4    9.70    2.40
  -5  -2  -4   10.90    2.70
  -5  -2  -4    9.20    2.50
  -5  -2  -4    6.00    2.30
  -5  -2  -4    6.80    3.10
  -5  -2  -4    7.50    2.20
   5   2   4    9.70    3.00
   5   2   4   12.10    3.00
   5   2   4   11.90    2.80
   5   2   4    8.80    2.30
   5   2   4    9.50    2.70
   5   2   4   10.60    2.70
   5   2   4    4.90    2.50
  -6  -2  -4    3.30    2.60
  -6  -2  -4    0.40    2.30
  -6  -2  -4    0.80    2.50
  -6  -2  -4    4.60    2.20
  -6  -2  -4    1.80    2.20
  -6  -2  -4    2.70    2.20
   6   2   4    0.90    2.50
   6   2   4    3.20    2.30
   6   2   4    2.90    2.90
   6   2   4   -2.50    2.40
   6   2   4    3.10    2.40
   6   2   4    7.60    3.30
   6   2   4    3.70    2.20
   6   2   4    3.60    1.10
  -7  -2  -4    3.30    2.30
  -7  -2  -4   -1.50    2.70
  -7  -2  -4    1.50    2.80
  -7  -2  -4   -2.30    2.30
   7   2   4    4.00    2.40
   7   2   4    0.70    3.30
   7   2   4    2.10    0.90
   7   2   4    3.50    3.10
   7   2   4    4.10    2.90
   7   2   4   -0.20    4.90
   7   2   4    7.40    2.60
   7   2   4    3.10    2.60
  -8  -2  -4   65.09    7.50
  -8  -2  -4   66.49    8.10
  -8  -2  -4   71.59    7.30
  -8  -2  -4   63.69    6.70
   8   2   4   50.89    4.30
   8   2   4   53.99    7.70
   8   2   4   65.69    7.40
   8   2   4   69.79    8.20
   8   2   4   67.89    6.90
   8   2   4   54.59    9.70
   8   2   4   76.69    8.00
   8   2   4   60.79    7.20
   7  -3  -4   -2.30    1.80
   7  -3  -4   -0.30    3.10
   7  -3  -4   -1.10    2.80
  -7   3   4    2.10    3.50
  -7   3   4    1.50    2.60
  -7   3   4   -2.10    3.60
  -7   3   4   -7.90    2.50
  -7   3   4   -0.50    2.10
   6  -3  -4    1.00    1.90
   6  -3  -4    1.80    3.00
   6  -3  -4    3.40    2.90
   6  -3  -4    4.40    2.80
  -6   3   4    0.30    2.50
  -6   3   4   -0.20    1.90
  -6   3   4    2.50    3.20
  -6   3   4    1.50    2.70
  -6   3   4   -0.40    2.40
  -6   3   4    2.00    2.80
   5  -3  -4   79.39    7.10
   5  -3  -4   80.09    7.10
   5  -3  -4   66.89    6.80
   5  -3  -4   85.29    6.40
   5  -3  -4   82.49    7.00
  -5   3   4   55.89    6.70
  -5   3   4   71.09    7.10
  -5   3   4   70.19    6.10
  -5   3   4   79.09    5.80
  -5   3   4   78.49    7.60
  -5   3   4   59.69    6.90
   4  -3  -4    1.20    2.00
   4  -3  -4   -2.10    1.60
   4  -3  -4    1.10    1.80
   4  -3  -4    0.00    1.50
   4  -3  -4   -3.00    1.70
   4  -3  -4   -1.10    1.90
  -4   3   4    0.00    1.40
  -4   3   4    4.60    2.40
  -4   3   4    0.40    2.20
  -4   3   4    2.70    2.70
  -4   3   4    1.00    2.10
  -4   3   4   -0.80    2.00
  -4   3   4   -0.60    1.30
   3  -3  -4   27.80    3.90
   3  -3  -4   30.90    3.60
   3  -3  -4   30.20    3.60
   3  -3  -4   28.10    3.00
   3  -3  -4   26.90    4.30
   3  -3  -4   28.50    4.10
  -3   3   4   31.60    3.40
  -3   3   4   35.70    4.00
  -3   3   4   33.30    2.30
  -3   3   4   31.00    4.10
  -3   3   4   31.10    3.70
  -3   3   4   32.40    4.80
  -3   3   4   33.90    3.20
  -3   3   4   32.70    3.70
   2  -3  -4  279.17   17.90
   2  -3  -4  311.07   18.30
   2  -3  -4  295.57   18.10
   2  -3  -4  285.77   18.00
   2  -3  -4  257.27   17.60
   2  -3  -4  307.77   18.10
  -2   3   4  287.97   18.00
  -2   3   4  285.87   18.10
  -2   3   4  303.97   18.40
  -2   3   4  282.87   17.20
  -2   3   4  249.68   18.10
   1  -3  -4  570.94   33.80
   1  -3  -4  558.04   33.30
   1  -3  -4  584.14   33.80
   1  -3  -4  530.65   33.60
   1  -3  -4  550.54   33.80
   1  -3  -4  563.74   33.70
  -1   3   4  508.35   33.80
  -1   3   4  560.14   33.90
  -1   3   4  546.95   35.00
  -1   3   4  605.94   33.30
  -1   3   4  574.94   33.90
  -1   3   4  506.95   34.10
   0  -3  -4  101.19    6.30
   0  -3  -4   99.69    6.40
   0  -3  -4   98.69    6.30
   0  -3  -4   97.39    6.40
   0  -3  -4   87.79    6.20
   0  -3  -4   99.69    6.90
   0  -3  -4   94.99    6.20
   0   3   4   94.89    6.40
   0   3   4   82.69    6.30
   0   3   4  101.89    6.40
   0   3   4  100.99    6.30
   0   3   4   80.89    6.40
   0   3   4   93.99    6.20
  -1  -3  -4   20.90    2.20
  -1  -3  -4   21.30    2.20
  -1  -3  -4   24.30    2.10
  -1  -3  -4   21.00    2.20
  -1  -3  -4   22.70    2.30
   1   3   4   19.70    2.30
   1   3   4   18.80    2.20
   1   3   4   16.80    2.10
   1   3   4   20.60    2.80
   1   3   4   26.10    2.30
   1   3   4   22.00    2.20
  -2  -3  -4 1053.59   61.99
  -2  -3  -4 1064.49   62.29
  -2  -3  -4 1004.70   61.89
  -2  -3  -4 1069.49   61.89
   2   3   4 1069.69   62.59
   2   3   4  998.50   62.99
   2   3   4 1085.99   61.79
   2   3   4  903.11   61.89
  -3  -3  -4  199.68   12.80
  -3  -3  -4  202.68   12.20
  -3  -3  -4  217.98   12.90
  -3  -3  -4  201.88   12.80
  -3  -3  -4  207.08   13.10
  -3  -3  -4  209.98   12.90
   3   3   4  179.98   13.00
   3   3   4  201.98   13.10
   3   3   4  186.38   12.20
   3   3   4  180.38   13.10
   3   3   4  168.88   12.70
   3   3   4  202.48   13.00
  -4  -3  -4  133.99    9.60
  -4  -3  -4  134.99    9.50
  -4  -3  -4  132.49    9.50
  -4  -3  -4  134.69    9.60
  -4  -3  -4  134.49    9.00
  -4  -3  -4  139.89    9.80
   4   3   4  134.19    9.70
   4   3   4  144.49   10.10
   4   3   4  127.49    9.00
   4   3   4  147.79   10.00
   4   3   4  148.59    9.90
   4   3   4  128.69    9.80
   4   3   4  123.59    9.80
  -5  -3  -4    9.80    2.10
  -5  -3  -4   11.20    2.70
  -5  -3  -4   12.40    2.80
  -5  -3  -4    8.30    2.60
  -5  -3  -4   12.10    2.50
  -5  -3  -4    7.70    2.70
   5   3   4   13.60    3.20
   5   3   4   12.50    3.30
   5   3   4   13.70    3.00
   5   3   4    9.70    2.80
   5   3   4    9.30    2.90
   5   3   4    6.60    2.70
   5   3   4   11.50    2.30
  -6  -3  -4    5.40    2.20
  -6  -3  -4    4.50    2.70
  -6  -3  -4    2.10    2.60
  -6  -3  -4    2.00    2.30
  -6  -3  -4    2.50    2.00
  -6  -3  -4    4.00    2.80
   6   3   4    2.10    2.80
   6   3   4   -1.80    2.60
   6   3   4    7.50    2.20
   6   3   4    0.50    2.20
   6   3   4    6.20    2.80
   6   3   4    4.10    2.70
   6   3   4    7.50    3.80
  -7  -3  -4   45.10    5.20
  -7  -3  -4   50.89    6.30
  -7  -3  -4   51.09    6.00
  -7  -3  -4   51.79    5.80
   7   3   4   48.80    6.30
   7   3   4   53.79    5.90
   7   3   4   45.40    6.50
   7   3   4   43.70    5.20
   7   3   4   59.79    6.40
   7   3   4   43.50    6.30
   7   3   4   37.80    2.80
   7   3   4   54.09    6.50
  -8  -3  -4   58.39    7.50
  -8  -3  -4   42.90    8.80
  -8  -3  -4   60.39    7.70
   8   3   4   44.10    7.00
   8   3   4   61.89    7.60
   8   3   4   59.89    6.50
   8   3   4   64.09    6.90
   8   3   4   83.99    8.50
   8   3   4   58.59    7.00
   8   3   4   49.10    7.20
   6  -4  -4    0.50    3.10
   6  -4  -4    0.90    3.00
   6  -4  -4    1.90    2.60
   6  -4  -4    7.10    3.20
  -6   4   4    2.20    2.90
  -6   4   4    1.00    1.80
  -6   4   4   -3.80    2.50
  -6   4   4    0.00    0.90
  -6   4   4    2.10    3.10
  -6   4   4   -3.30    2.10
  -6   4   4    5.20    3.00
   5  -4  -4    8.30    3.00
   5  -4  -4   12.10    3.30
   5  -4  -4   10.60    3.40
  -5   4   4   15.50    3.50
  -5   4   4   10.20    3.60
  -5   4   4   11.00    1.50
  -5   4   4    9.70    3.00
  -5   4   4   10.50    3.80
  -5   4   4   13.20    2.60
  -5   4   4   12.90    4.70
  -5   4   4   18.20    5.00
   4  -4  -4    2.50    1.90
   4  -4  -4   -0.30    2.80
   4  -4  -4    1.70    2.00
   4  -4  -4    1.60    2.00
   4  -4  -4   -0.90    1.60
   4  -4  -4    1.70    1.90
  -4   4   4    0.40    0.80
  -4   4   4    1.80    2.50
  -4   4   4   -0.30    2.50
  -4   4   4   -0.70    2.40
  -4   4   4   -2.20    1.90
  -4   4   4   -0.90    2.10
  -4   4   4    2.00    1.50
   3  -4  -4  101.29    7.60
   3  -4  -4   99.89    7.30
   3  -4  -4   91.09    7.10
   3  -4  -4   87.79    7.10
   3  -4  -4   90.49    7.10
  -3   4   4   93.49    6.20
  -3   4   4   93.99    7.40
  -3   4   4   98.59    7.80
  -3   4   4   94.49    7.60
  -3   4   4   92.99    7.50
  -3   4   4  102.69    7.00
  -3   4   4  104.69    7.80
  -3   4   4   87.49    6.90
   2  -4  -4  109.19    7.90
   2  -4  -4   92.99    7.30
   2  -4  -4  115.99    7.70
   2  -4  -4  113.59    7.60
   2  -4  -4  107.69    7.80
   2  -4  -4  110.39    7.50
  -2   4   4  119.39    7.70
  -2   4   4  115.09    7.00
  -2   4   4  110.99    8.00
  -2   4   4  103.89    7.80
  -2   4   4  102.79    8.00
  -2   4   4  106.09    7.50
  -2   4   4  109.69    7.80
  -2   4   4   94.49    7.70
   1  -4  -4   32.90    3.00
   1  -4  -4   34.00    3.00
   1  -4  -4   31.90    2.70
   1  -4  -4   36.40    3.30
   1  -4  -4   33.60    2.90
   1  -4  -4   33.60    3.10
   1  -4  -4   37.90    3.00
  -1   4   4   27.40    3.10
  -1   4   4   27.50    3.00
  -1   4   4   32.00    3.00
  -1   4   4   36.20    3.30
  -1   4   4   30.70    3.10
  -1   4   4   37.70    2.80
  -1   4   4   30.90    3.30
   0  -4  -4   82.39    5.60
   0  -4  -4   79.09    5.40
   0  -4  -4   75.19    5.60
   0  -4  -4   84.89    5.40
   0  -4  -4   85.09    5.50
   0  -4  -4   83.49    5.40
   0   4   4   72.09    5.40
   0   4   4   81.99    5.70
   0   4   4   68.49    5.50
   0   4   4   91.19    5.70
   0   4   4   67.99    5.40
   0   4   4   88.69    5.60
   0   4   4   90.39    5.90
  -1  -4  -4  189.58   11.20
  -1  -4  -4  193.38   11.50
  -1  -4  -4  193.28   11.60
  -1  -4  -4  196.18   11.30
  -1  -4  -4  191.48   11.30
   1   4   4  173.28   12.10
   1   4   4  176.98   11.40
   1   4   4  173.28   11.30
   1   4   4  167.38   11.40
   1   4   4  168.58   11.20
   1   4   4  167.38   11.30
  -2  -4  -4  138.19    8.40
  -2  -4  -4  133.79    8.40
  -2  -4  -4  134.69    8.50
  -2  -4  -4  137.09    8.70
  -2  -4  -4  144.79    8.90
  -2  -4  -4  140.09    9.10
   2   4   4  112.99    8.50
   2   4   4  127.79    9.00
   2   4   4  135.79    8.50
   2   4   4  116.99    8.50
   2   4   4  125.49    8.70
   2   4   4  116.29    9.00
  -3  -4  -4   79.49    6.20
  -3  -4  -4   83.89    6.20
  -3  -4  -4   96.79    6.20
  -3  -4  -4   92.59    6.70
  -3  -4  -4   94.29    6.10
  -3  -4  -4   90.79    6.10
   3   4   4   84.99    5.70
   3   4   4   88.09    6.30
   3   4   4   86.49    6.00
   3   4   4   82.19    6.40
   3   4   4   83.59    5.60
   3   4   4   78.79    6.60
   3   4   4   75.59    6.30
   3   4   4   76.29    6.20
  -4  -4  -4   25.70    3.10
  -4  -4  -4   27.20    3.00
  -4  -4  -4   17.50    2.80
  -4  -4  -4   30.60    3.70
  -4  -4  -4   27.90    4.80
   4   4   4   21.00    2.50
   4   4   4   25.60    3.80
   4   4   4   23.00    3.40
   4   4   4   17.00    2.90
   4   4   4   20.90    3.30
   4   4   4   27.00    3.60
   4   4   4   28.00    3.40
   4   4   4   23.50    2.10
  -5  -4  -4   -1.10    1.70
  -5  -4  -4    0.40    1.60
  -5  -4  -4    3.80    2.20
  -5  -4  -4   -2.80    1.60
  -5  -4  -4   -2.00    1.40
   5   4   4    1.70    2.20
   5   4   4    1.70    2.00
   5   4   4   -0.60    2.10
   5   4   4    0.20    0.70
   5   4   4    1.40    1.40
   5   4   4    0.60    2.10
   5   4   4   -0.10    1.70
   5   4   4    0.30    1.90
  -6  -4  -4   -2.30    1.80
  -6  -4  -4   -1.60    1.70
  -6  -4  -4   -2.80    1.90
  -6  -4  -4   -1.70    1.70
  -6  -4  -4   -4.20    1.90
   6   4   4   -0.20    2.50
   6   4   4    3.90    2.10
   6   4   4   -0.70    2.20
   6   4   4   -0.40    2.40
   6   4   4    1.20    2.50
   6   4   4    0.10    0.70
   6   4   4   -2.10    2.50
   6   4   4   -1.40    2.10
  -7  -4  -4    1.60    2.80
  -7  -4  -4    4.50    2.50
  -7  -4  -4    2.80    2.10
  -7  -4  -4    4.10    2.90
   7   4   4    3.00    2.80
   7   4   4    3.20    2.90
   7   4   4    1.50    2.50
   7   4   4    2.30    2.70
   7   4   4    3.60    3.10
   7   4   4    1.10    2.50
   7   4   4    1.20    2.20
  -8  -4  -4    7.90    4.10
  -8  -4  -4    0.00    2.00
  -8  -4  -4   -1.10    2.40
  -8  -4  -4    7.80    3.10
   8   4   4    1.30    2.50
   8   4   4    2.10    3.10
   8   4   4    4.40    3.30
   8   4   4    4.90    3.20
   8   4   4    7.20    3.40
   8   4   4    5.20    3.40
   8   4   4    1.00    3.40
   6  -5  -4    1.80    2.20
   6  -5  -4    1.70    2.80
   6  -5  -4    5.60    2.70
  -6   5   4    5.30    3.40
  -6   5   4    0.30    3.70
  -6   5   4    2.70    2.80
  -6   5   4   -2.10    3.00
  -6   5   4   -0.80    1.10
  -6   5   4   -1.90    3.10
   5  -5  -4    3.70    2.20
   5  -5  -4    7.10    2.80
   5  -5  -4    5.80    2.70
   5  -5  -4    2.80    2.80
   5  -5  -4    7.70    2.70
   5  -5  -4    2.80    2.60
  -5   5   4    0.70    3.30
  -5   5   4    7.40    3.30
  -5   5   4    4.30    1.20
  -5   5   4    2.90    2.60
  -5   5   4    5.80    3.40
  -5   5   4    4.70    1.80
  -5   5   4    6.10    2.90
  -5   5   4    2.30    2.80
   4  -5  -4   24.40    3.60
   4  -5  -4   26.70    3.80
   4  -5  -4   29.80    4.40
   4  -5  -4   33.50    4.70
   4  -5  -4   16.60    3.00
  -4   5   4   21.00    4.20
  -4   5   4   30.10    4.60
  -4   5   4   20.20    2.30
  -4   5   4   18.20    2.70
  -4   5   4   24.80    3.90
  -4   5   4   35.60    4.50
   3  -5  -4  130.99   10.10
   3  -5  -4  155.78   10.90
   3  -5  -4  160.18   10.60
   3  -5  -4  130.89   10.40
   3  -5  -4  149.59   10.30
   3  -5  -4  154.98   10.40
   3  -5  -4  153.48   10.40
  -3   5   4  146.89   10.70
  -3   5   4  148.79   10.70
  -3   5   4  146.49   11.40
  -3   5   4  165.28   11.20
  -3   5   4  135.39   10.60
  -3   5   4  160.58   10.10
  -3   5   4  148.59    9.60
   2  -5  -4    0.10    1.00
   2  -5  -4   -0.10    1.30
   2  -5  -4    1.60    1.40
   2  -5  -4    1.50    1.60
   2  -5  -4    1.00    1.70
   2  -5  -4   -2.30    1.00
   2  -5  -4   -0.10    1.40
  -2   5   4    1.60    1.30
  -2   5   4    0.50    1.50
  -2   5   4    3.10    1.70
  -2   5   4    0.10    1.80
  -2   5   4   -0.10    0.90
  -2   5   4    1.30    1.50
  -2   5   4    0.40    1.40
   1  -5  -4    0.50    1.10
   1  -5  -4    0.80    1.50
   1  -5  -4    1.60    1.00
   1  -5  -4    2.60    1.40
   1  -5  -4    0.80    1.00
   1  -5  -4    0.30    1.30
   1  -5  -4    0.60    1.00
  -1   5   4    2.60    1.20
  -1   5   4   -1.40    1.40
  -1   5   4    1.50    1.30
  -1   5   4   -0.10    1.10
  -1   5   4    0.00    0.90
  -1   5   4    2.70    1.60
  -1   5   4   -0.10    1.00
   0  -5  -4  905.71   53.19
   0  -5  -4  870.51   53.19
   0  -5  -4  803.42   53.49
   0  -5  -4  931.81   53.69
   0  -5  -4  891.81   53.19
   0  -5  -4  898.91   53.49
   0  -5  -4  920.61   53.19
   0   5   4  837.72   53.79
   0   5   4  935.51   53.39
   0   5   4  837.82   53.39
   0   5   4  958.30   53.69
  -1  -5  -4   78.09    4.90
  -1  -5  -4   75.09    5.60
  -1  -5  -4   79.99    5.60
  -1  -5  -4   82.29    4.90
  -1  -5  -4   75.69    4.90
  -1  -5  -4   78.89    4.90
   1   5   4   67.49    5.00
   1   5   4   76.89    6.20
   1   5   4   66.09    5.30
   1   5   4   89.49    5.70
   1   5   4   80.29    5.20
   1   5   4   70.69    5.10
   1   5   4   65.79    5.10
   1   5   4   87.89    5.80
   1   5   4   82.19    6.20
  -2  -5  -4  386.76   22.70
  -2  -5  -4  388.66   23.30
  -2  -5  -4  396.76   22.80
   2   5   4  341.47   22.90
   2   5   4  388.26   22.90
   2   5   4  352.76   23.00
   2   5   4  426.96   24.80
   2   5   4  355.36   23.80
   2   5   4  357.06   22.90
  -3  -5  -4  127.49    8.40
  -3  -5  -4  137.59    8.50
  -3  -5  -4  120.49    8.80
  -3  -5  -4  128.69    9.10
  -3  -5  -4  134.99    8.50
  -3  -5  -4  129.99    8.40
   3   5   4  120.49    9.30
   3   5   4  136.29    8.70
   3   5   4  123.89    9.60
   3   5   4  117.49    8.70
   3   5   4  133.09    8.50
   3   5   4  126.39    8.20
   3   5   4  134.89    8.60
   3   5   4  120.89    8.70
   3   5   4  127.19    8.60
  -4  -5  -4    6.30    1.90
  -4  -5  -4    7.50    1.80
  -4  -5  -4    7.00    1.70
  -4  -5  -4    7.60    1.70
  -4  -5  -4    7.40    2.40
  -4  -5  -4    7.30    1.80
   4   5   4    5.10    1.90
   4   5   4    3.60    2.10
   4   5   4    3.50    1.70
   4   5   4    7.60    2.80
   4   5   4    5.50    2.10
   4   5   4    2.50    2.10
   4   5   4    4.50    1.20
   4   5   4    4.40    1.30
  -5  -5  -4   40.60    4.50
  -5  -5  -4   45.40    4.40
  -5  -5  -4   50.49    4.80
  -5  -5  -4   54.29    4.50
  -5  -5  -4   47.70    4.50
   5   5   4   43.60    3.50
   5   5   4   49.00    5.30
   5   5   4   46.00    4.10
   5   5   4   47.60    5.00
   5   5   4   50.29    5.30
   5   5   4   41.60    4.70
   5   5   4   44.60    5.80
   5   5   4   52.79    5.40
  -6  -5  -4   11.70    2.90
  -6  -5  -4    8.20    2.40
  -6  -5  -4    3.00    2.80
  -6  -5  -4   16.30    3.10
  -6  -5  -4    8.70    2.50
  -6  -5  -4    9.30    2.60
   6   5   4    6.00    2.90
   6   5   4   14.30    4.10
   6   5   4   10.60    2.90
   6   5   4    8.70    3.40
   6   5   4   10.60    3.30
   6   5   4   11.20    1.70
   6   5   4   17.10    3.50
   6   5   4    9.70    2.30
  -7  -5  -4    2.60    2.30
  -7  -5  -4    6.60    2.70
  -7  -5  -4    4.40    2.50
  -7  -5  -4    0.60    2.00
  -7  -5  -4    3.90    2.70
   7   5   4    5.50    4.50
   7   5   4    1.40    2.40
   7   5   4    8.70    3.60
   7   5   4    1.70    2.80
   7   5   4    0.90    3.00
   7   5   4    3.90    3.30
   7   5   4    7.10    2.40
  -8  -5  -4    5.30    2.70
  -8  -5  -4    0.40    2.20
  -8  -5  -4    0.20    2.10
   8   5   4    0.50    2.60
   8   5   4    0.60    2.40
   8   5   4   -1.40    3.10
   8   5   4    5.60    3.30
   8   5   4   -2.50    2.80
   8   5   4    4.90    3.20
   8   5   4   -1.00    3.10
   5  -6  -4    7.20    2.50
   5  -6  -4    6.70    2.30
  -5   6   4    5.70    1.70
  -5   6   4   10.60    3.90
  -5   6   4    4.50    1.60
  -5   6   4   -0.50    2.50
  -5   6   4   -0.40    2.50
  -5   6   4    4.80    3.20
  -5   6   4    5.40    3.30
   4  -6  -4   18.40    3.10
   4  -6  -4   12.40    2.80
   4  -6  -4   17.70    3.10
   4  -6  -4   18.40    3.00
  -4   6   4   20.80    4.10
  -4   6   4   20.10    2.50
  -4   6   4   14.20    2.30
  -4   6   4   16.70    4.40
  -4   6   4   15.00    3.20
  -4   6   4   11.00    3.20
  -4   6   4   20.60    3.90
   3  -6  -4   13.80    3.20
   3  -6  -4   16.70    2.80
   3  -6  -4   12.00    2.70
   3  -6  -4   11.60    2.70
   3  -6  -4   13.20    2.70
[truncated: 558,940 more chars]
