# Supplementary material for: Synthesis and structure of a 1:1 1-phenyl­semicarbazide–1-phenyl­pyrazolidin-3-one cocrystal
Source: Acta Crystallogr E Crystallogr Commun. 2026 Mar 17;82(Pt 4):371–4. doi: 10.1107/S2056989026002550 (PMC13055964; doi:10.1107/S2056989026002550)
Supplement: Supplementary file 2 [file e-82-00371-Isup3.hkl]

data_I                                                                          
_shelx_title ' 1980_a.res in P-1'                                               
_shelx_refln_list_code          4                                               
_shelx_F_calc_maximum      111.19                                               
_exptl_crystal_F_000       332.00                                               
_reflns_d_resolution_high  0.8204                                               
                                                                                
loop_                                                                           
 _space_group_symop_operation_xyz                                               
 'x, y, z'                                                                      
 '-x, -y, -z'                                                                   
                                                                                
_cell_length_a     7.3651                                                       
_cell_length_b     8.8906                                                       
_cell_length_c    13.3791                                                       
_cell_angle_alpha  76.121                                                       
_cell_angle_beta   88.579                                                       
_cell_angle_gamma  73.108                                                       
                                                                                
_shelx_F_squared_multiplier     1.000                                           
                                                                                
loop_                                                                           
 _refln_index_h                                                                 
 _refln_index_k                                                                 
 _refln_index_l                                                                 
 _refln_F_squared_calc                                                          
 _refln_F_squared_meas                                                          
 _refln_F_squared_sigma                                                         
 _refln_observed_status                                                         
   1   0   0          5.76         -0.05         0.13 o                         
   2   0   0         91.05         76.06         1.39 o                         
   3   0   0       2699.33       2679.75        44.27 o                         
   4   0   0        293.96        315.25         5.64 o                         
   5   0   0         76.34         78.97         1.80 o                         
   6   0   0         27.83         25.42         1.19 o                         
   7   0   0         21.41         23.41         1.31 o                         
   8   0   0         23.68         23.59         1.63 o                         
  -8   1   0         10.57         16.34         1.57 o                         
  -7   1   0         13.59         12.78         0.97 o                         
  -6   1   0          0.97          0.75         0.57 o                         
  -5   1   0          2.66          3.11         0.54 o                         
  -4   1   0        170.18        178.59         3.39 o                         
  -3   1   0          9.87         11.76         0.57 o                         
  -2   1   0          1.78          1.37         0.33 o                         
  -1   1   0         57.67         54.72         1.06 o                         
   1   1   0          6.34          8.00         0.47 o                         
   2   1   0       1158.82       1065.16        16.99 o                         
   3   1   0         16.64         16.87         0.68 o                         
   4   1   0        391.57        397.43         6.93 o                         
   5   1   0        288.48        298.78         5.30 o                         
   6   1   0        255.11        238.65         4.58 o                         
   7   1   0         10.44         12.37         1.05 o                         
   8   1   0         11.45         13.51         1.22 o                         
  -7   2   0         75.10         72.34         2.29 o                         
  -6   2   0         25.38         23.33         1.18 o                         
  -5   2   0          0.07          0.19         0.52 o                         
  -4   2   0         25.95         28.64         1.04 o                         
  -3   2   0         19.77         17.11         0.64 o                         
  -2   2   0       1905.01       1883.94        29.96 o                         
  -1   2   0       3013.54       2741.34        61.53 o                         
   0   2   0        336.15        315.10         4.90 o                         
   1   2   0       5851.22       5403.60       163.88 o                         
   2   2   0       5221.56       4902.91       180.27 o                         
   3   2   0        711.41        689.01        11.16 o                         
   4   2   0       1105.97       1135.50        19.02 o                         
   5   2   0        287.94        302.77         5.49 o                         
   6   2   0          5.17          5.99         0.71 o                         
   7   2   0        109.25        103.14         2.59 o                         
   8   2   0          0.43          0.93         0.80 o                         
  -7   3   0         19.51         24.15         1.62 o                         
  -6   3   0          0.73          1.87         0.72 o                         
  -5   3   0         99.05         96.26         2.41 o                         
  -4   3   0         65.21         53.61         1.34 o                         
  -3   3   0         13.47         14.13         0.72 o                         
  -2   3   0        398.74        387.29         8.62 o                         
  -1   3   0        809.03        792.87        13.76 o                         
   0   3   0       1480.54       1452.74        24.89 o                         
   1   3   0         10.88         13.07         0.34 o                         
   2   3   0         22.75         16.38         0.45 o                         
   3   3   0        349.57        363.98         6.50 o                         
   4   3   0          8.64         14.64         0.69 o                         
   5   3   0        261.07        257.86         4.94 o                         
   6   3   0        224.89        222.47         4.10 o                         
   7   3   0         54.68         54.38         1.75 o                         
   8   3   0         26.44         24.32         1.37 o                         
  -6   4   0         84.07         74.65         2.49 o                         
  -5   4   0        225.58        223.73         5.37 o                         
  -4   4   0        146.75        141.95         3.25 o                         
  -3   4   0          6.14          5.40         0.58 o                         
  -2   4   0          0.18         -0.01         0.41 o                         
  -1   4   0        470.38        481.83         8.88 o                         
   0   4   0         58.09         53.15         0.99 o                         
   1   4   0         10.46          8.64         0.43 o                         
   2   4   0        605.51        625.67        10.43 o                         
   3   4   0        278.29        280.86         4.53 o                         
   4   4   0        564.48        553.14         9.43 o                         
   5   4   0         48.29         47.13         1.26 o                         
   6   4   0        109.21        113.60         2.51 o                         
   7   4   0        103.95        102.68         2.53 o                         
   8   4   0         14.27         15.33         1.17 o                         
  -6   5   0          1.64         -0.38         1.22 o                         
  -5   5   0         29.64         34.22         1.99 o                         
  -4   5   0         27.35         31.81         1.55 o                         
  -3   5   0        256.28        236.56         4.55 o                         
  -2   5   0         23.98         24.75         0.91 o                         
  -1   5   0        671.76        650.59        11.36 o                         
   0   5   0        150.42        134.95         2.41 o                         
   1   5   0        114.21        122.50         2.41 o                         
   2   5   0         94.47         98.56         2.23 o                         
   3   5   0         79.66         82.11         1.47 o                         
   4   5   0         44.04         40.97         0.99 o                         
   5   5   0        442.62        431.17         7.87 o                         
   6   5   0         35.26         37.52         1.41 o                         
   7   5   0         45.70         41.17         1.56 o                         
   8   5   0        105.32         91.52         2.96 o                         
  -5   6   0          8.23         10.76         1.22 o                         
  -4   6   0        159.33        150.45         3.61 o                         
  -3   6   0        187.85        179.57         4.66 o                         
  -2   6   0         20.63         18.34         0.88 o                         
  -1   6   0         58.76         52.58         1.18 o                         
   0   6   0        128.04        124.09         2.31 o                         
   1   6   0          0.31          0.33         0.19 o                         
   2   6   0         31.58         30.04         0.85 o                         
   3   6   0        195.37        204.53         4.12 o                         
   4   6   0         27.91         28.76         0.85 o                         
   5   6   0         30.50         28.65         1.03 o                         
   6   6   0          0.93          0.96         0.61 o                         
   7   6   0         10.91         12.76         0.95 o                         
   8   6   0         17.49         16.54         1.27 o                         
  -4   7   0          2.02          1.51         0.69 o                         
  -3   7   0         92.12         89.03         2.11 o                         
  -2   7   0          1.77          2.50         0.55 o                         
  -1   7   0         14.19         13.87         0.67 o                         
   0   7   0        152.12        156.51         3.98 o                         
   1   7   0        427.03        439.57        12.30 o                         
   2   7   0         37.00         35.37         1.46 o                         
   3   7   0         88.37         91.83         2.35 o                         
   4   7   0        148.17        144.46         2.94 o                         
   5   7   0          3.41          2.93         0.46 o                         
   6   7   0         17.42         17.85         0.98 o                         
   7   7   0          0.74          0.18         0.62 o                         
   8   7   0          5.96          6.10         1.07 o                         
  -3   8   0          2.41          2.87         0.73 o                         
  -2   8   0         16.12         14.45         0.82 o                         
  -1   8   0         34.10         29.75         1.10 o                         
   0   8   0         56.70         51.42         1.56 o                         
   1   8   0          0.38          0.84         0.78 o                         
   2   8   0         12.13         13.95         1.24 o                         
   3   8   0        305.35        306.07         9.90 o                         
   4   8   0         23.35         24.85         1.05 o                         
   5   8   0          0.09          0.64         0.48 o                         
   6   8   0         18.61         22.33         1.04 o                         
   7   8   0         15.08         15.58         1.37 o                         
  -2   9   0          2.33          2.79         0.51 o                         
  -1   9   0         16.46         14.59         0.95 o                         
   0   9   0          0.04          0.21         0.74 o                         
   1   9   0          0.39         -0.23         0.85 o                         
   2   9   0        129.60        150.83         4.90 o                         
   3   9   0         64.97         74.74         3.49 o                         
   4   9   0          7.10          7.31         0.64 o                         
   5   9   0         25.48         24.52         1.12 o                         
   6   9   0          5.67          5.66         0.69 o                         
   0  10   0          2.02          3.29         1.24 o                         
   1  10   0         12.30          9.66         1.18 o                         
   2  10   0         24.11         29.77         2.15 o                         
   3  10   0         18.07         23.24         1.88 o                         
   4  10   0          0.27         -0.03         1.24 o                         
   5  10   0          4.79          5.42         0.80 o                         
  -4 -10   1          0.72          1.03         1.04 o                         
  -3 -10   1          6.78          5.30         1.22 o                         
  -2 -10   1          8.22          9.53         1.41 o                         
  -1 -10   1          2.96          3.44         0.85 o                         
  -6  -9   1          6.64          6.36         0.68 o                         
  -5  -9   1          6.62          7.77         0.52 o                         
  -4  -9   1          1.22          2.38         0.47 o                         
  -3  -9   1          3.35          7.69         2.15 o                         
  -2  -9   1         54.94         47.76         2.57 o                         
  -1  -9   1         25.29         26.99         1.64 o                         
   0  -9   1          8.50          8.23         0.62 o                         
   1  -9   1          2.54          3.31         0.68 o                         
  -7  -8   1          2.09          1.99         0.66 o                         
  -6  -8   1          1.96          2.92         0.54 o                         
  -5  -8   1         35.10         32.61         1.33 o                         
  -4  -8   1         66.39         67.50         1.56 o                         
  -3  -8   1         44.66         47.54         1.41 o                         
  -2  -8   1          5.08          3.90         0.41 o                         
  -1  -8   1         21.82         20.56         0.80 o                         
   0  -8   1         20.21         19.98         1.00 o                         
   1  -8   1          0.88          1.65         0.38 o                         
   2  -8   1         10.01         11.29         0.73 o                         
   3  -8   1          4.86          6.58         0.73 o                         
  -8  -7   1          0.34          2.65         1.22 o                         
  -7  -7   1          2.80          2.75         0.69 o                         
  -6  -7   1         11.14          8.70         0.72 o                         
  -5  -7   1         52.75         48.26         1.31 o                         
  -4  -7   1         39.06         39.70         1.26 o                         
  -3  -7   1         83.12         79.19         1.63 o                         
  -2  -7   1         50.61         49.90         1.28 o                         
  -1  -7   1        132.58        125.73         2.84 o                         
   0  -7   1          0.01         -0.04         0.30 o                         
   1  -7   1          0.00          0.80         0.39 o                         
   2  -7   1         80.14         79.52         1.98 o                         
   3  -7   1         17.71         18.09         0.99 o                         
   4  -7   1          1.72          0.37         0.77 o                         
  -8  -6   1          5.69          6.76         1.05 o                         
  -7  -6   1          9.03          9.98         0.84 o                         
  -6  -6   1         32.98         32.50         1.26 o                         
  -5  -6   1        236.26        243.44         4.45 o                         
  -4  -6   1        200.45        183.90         3.16 o                         
  -3  -6   1          6.94          5.41         0.40 o                         
  -2  -6   1         59.11         60.94         1.17 o                         
  -1  -6   1          2.77          1.84         0.27 o                         
   0  -6   1        118.68        121.57         3.03 o                         
   1  -6   1        191.02        183.57         3.84 o                         
   2  -6   1        296.69        292.63         5.78 o                         
   3  -6   1        184.81        191.20         4.48 o                         
   4  -6   1          0.38          0.19         0.64 o                         
   5  -6   1          5.88          7.25         1.03 o                         
  -8  -5   1         10.96         11.15         1.17 o                         
  -7  -5   1          7.44          7.29         0.79 o                         
  -6  -5   1         68.00         62.74         1.79 o                         
  -5  -5   1          2.19          2.45         0.53 o                         
  -4  -5   1         12.57         15.51         0.66 o                         
  -3  -5   1         23.27         18.87         0.60 o                         
  -2  -5   1         10.97         11.36         0.54 o                         
  -1  -5   1         26.35         29.67         0.67 o                         
   0  -5   1        120.23        112.14         2.15 o                         
   1  -5   1          0.03         -0.25         0.34 o                         
   2  -5   1         43.43         41.93         1.11 o                         
   3  -5   1         17.67         20.21         0.92 o                         
   4  -5   1        100.98         94.17         3.20 o                         
   5  -5   1         45.45         42.79         2.03 o                         
   6  -5   1         18.76         16.59         1.84 o                         
  -8  -4   1          2.52          2.29         0.85 o                         
  -7  -4   1         33.21         37.70         1.57 o                         
  -6  -4   1        452.50        427.33         7.63 o                         
  -5  -4   1          0.70          1.34         0.50 o                         
  -4  -4   1        229.80        218.94         3.69 o                         
  -3  -4   1         20.20         17.22         0.56 o                         
  -2  -4   1        407.29        375.36         7.14 o                         
  -1  -4   1        418.58        432.09         9.38 o                         
   0  -4   1         11.32         11.66         0.47 o                         
   1  -4   1        698.78        693.30        12.40 o                         
   2  -4   1        260.53        251.30         4.95 o                         
   3  -4   1         48.85         49.76         1.44 o                         
   4  -4   1         12.54         14.01         0.95 o                         
   5  -4   1          1.42          1.59         0.93 o                         
   6  -4   1         10.44          9.43         1.29 o                         
  -8  -3   1          5.45          5.27         0.93 o                         
  -7  -3   1          2.62          3.29         0.77 o                         
  -6  -3   1        564.62        551.15         9.65 o                         
  -5  -3   1          1.92          2.78         0.53 o                         
  -4  -3   1        100.07         92.40         1.88 o                         
  -3  -3   1        756.80        752.99        12.60 o                         
  -2  -3   1        141.85        137.77         2.29 o                         
  -1  -3   1          8.82          8.59         0.41 o                         
   0  -3   1        222.71        244.64         4.34 o                         
   1  -3   1        124.62        137.09         3.04 o                         
   2  -3   1        396.16        391.30         7.75 o                         
   3  -3   1        103.17        117.42         2.70 o                         
   4  -3   1         29.61         32.50         1.11 o                         
   5  -3   1         25.66         24.71         1.47 o                         
   6  -3   1         32.27         31.30         1.58 o                         
   7  -3   1         82.29         76.30         4.68 o                         
  -8  -2   1          0.01          2.23         0.81 o                         
  -7  -2   1         20.89         24.55         1.19 o                         
  -6  -2   1         29.31         28.03         1.12 o                         
  -5  -2   1          2.53          1.58         0.50 o                         
  -4  -2   1        575.46        574.43         9.44 o                         
  -3  -2   1         87.16         88.07         1.67 o                         
  -2  -2   1        330.70        348.92         5.69 o                         
  -1  -2   1         89.36         81.59         1.33 o                         
   0  -2   1          4.00          3.01         0.24 o                         
   1  -2   1         59.84         64.42         1.42 o                         
   2  -2   1         88.87         93.99         1.90 o                         
   3  -2   1         10.22         12.53         0.65 o                         
   4  -2   1         19.27         20.10         0.95 o                         
   5  -2   1         13.90         14.88         0.87 o                         
   6  -2   1         65.32         69.04         1.96 o                         
   7  -2   1          1.83          1.86         0.80 o                         
  -8  -1   1        109.27         98.51         3.03 o                         
  -7  -1   1        108.24        111.23         2.84 o                         
  -6  -1   1         29.15         34.86         1.36 o                         
  -5  -1   1        243.97        235.96         4.86 o                         
  -4  -1   1          3.36          5.01         0.57 o                         
  -3  -1   1        206.19        222.62         3.54 o                         
  -2  -1   1       6092.32       5862.18       232.63 o                         
  -1  -1   1       1953.06        856.61        51.22 o                         
   0  -1   1          8.04          2.48         0.78 o                         
   1  -1   1      12362.73       9699.89       418.01 o                         
   2  -1   1       1091.16       1108.36        17.75 o                         
   3  -1   1        237.53        226.65         4.08 o                         
   4  -1   1        109.61        127.49         2.57 o                         
   5  -1   1         43.24         50.80         1.48 o                         
   6  -1   1         23.39         25.11         1.15 o                         
   7  -1   1          5.27          5.87         0.79 o                         
   8  -1   1          7.28          7.71         1.38 o                         
  -8   0   1          1.34          0.92         1.04 o                         
  -7   0   1          1.64          1.09         0.78 o                         
  -6   0   1          9.15         12.74         0.92 o                         
  -5   0   1          8.04         11.50         0.81 o                         
  -4   0   1        820.85        792.11        12.92 o                         
  -3   0   1         68.00         69.97         1.45 o                         
  -2   0   1       4333.63       4582.66       217.94 o                         
   1   0   1         63.91         34.32         1.89 o                         
   2   0   1        127.91        119.82         2.31 o                         
   3   0   1       1269.31       1298.31        22.55 o                         
   4   0   1          0.26          1.06         0.40 o                         
   5   0   1         20.21         23.73         1.26 o                         
   6   0   1         36.90         37.30         1.34 o                         
   7   0   1         12.66          9.57         1.04 o                         
   8   0   1          7.58          9.09         1.31 o                         
  -8   1   1          0.97          3.08         1.37 o                         
  -7   1   1         29.78         31.85         1.68 o                         
  -6   1   1          9.92         11.77         0.95 o                         
  -5   1   1          2.44          1.97         0.52 o                         
  -4   1   1          9.79          7.40         0.51 o                         
  -3   1   1          7.77          5.70         0.44 o                         
  -2   1   1         65.21         62.34         1.24 o                         
  -1   1   1       7277.77       6262.96       225.53 o                         
   2   1   1      10168.43       9229.15       389.94 o                         
   3   1   1       1746.87       1790.03        28.59 o                         
   4   1   1        673.18        679.71        11.10 o                         
   5   1   1         72.42         73.83         1.64 o                         
   6   1   1        115.45        123.78         2.62 o                         
   7   1   1          2.29          2.13         0.92 o                         
   8   1   1          1.00          4.65         1.07 o                         
  -7   2   1         61.37         62.43         1.99 o                         
  -6   2   1         25.82         24.76         1.26 o                         
  -5   2   1          0.90          0.18         0.55 o                         
  -4   2   1         38.97         30.38         1.07 o                         
  -3   2   1        189.87        210.06         3.66 o                         
  -2   2   1         16.01         18.91         0.63 o                         
  -1   2   1       1534.84       1471.82        25.25 o                         
   0   2   1       1254.73       1257.61        23.57 o                         
   1   2   1        881.91        863.70        13.27 o                         
   2   2   1          1.79          1.19         0.40 o                         
   3   2   1        503.11        509.43         8.05 o                         
   4   2   1        251.68        254.02         4.42 o                         
   5   2   1         14.37         14.17         0.80 o                         
   6   2   1        294.54        291.39         5.43 o                         
   7   2   1         16.56         16.66         1.13 o                         
   8   2   1         13.11         11.45         1.05 o                         
  -7   3   1         39.32         39.53         1.85 o                         
  -6   3   1         73.25         73.39         2.92 o                         
  -5   3   1         16.49         16.73         0.94 o                         
  -4   3   1         15.64         17.00         0.75 o                         
  -3   3   1         21.34         24.97         0.80 o                         
  -2   3   1         22.85         25.02         0.85 o                         
  -1   3   1          5.18          4.70         0.35 o                         
   0   3   1        118.52        134.38         2.31 o                         
   1   3   1        285.55        295.98         5.96 o                         
   2   3   1         65.57         74.57         1.28 o                         
   3   3   1        860.66        829.80        15.07 o                         
   4   3   1       1423.90       1361.73        22.70 o                         
   5   3   1        141.55        136.32         2.78 o                         
   6   3   1          0.89          1.26         0.56 o                         
   7   3   1         71.02         74.31         2.12 o                         
   8   3   1          6.56          9.37         1.01 o                         
  -6   4   1         12.84         14.25         1.13 o                         
  -5   4   1        109.74        113.85         2.91 o                         
  -4   4   1        193.23        196.96         4.34 o                         
  -3   4   1         66.87         66.88         1.90 o                         
  -2   4   1       1235.41       1163.80        18.04 o                         
  -1   4   1          4.74          3.34         0.37 o                         
   0   4   1        219.61        227.05         3.91 o                         
   1   4   1          4.61          5.27         0.51 o                         
   2   4   1        242.87        250.27         4.33 o                         
   3   4   1        573.63        564.78        11.30 o                         
   4   4   1         14.07         15.37         0.83 o                         
   5   4   1         23.04         20.43         0.91 o                         
   6   4   1        275.11        260.96         5.10 o                         
   7   4   1         56.80         56.02         1.92 o                         
   8   4   1         57.31         50.54         2.07 o                         
  -6   5   1          5.23          4.32         1.08 o                         
  -5   5   1         12.61         14.85         1.01 o                         
  -4   5   1         10.54         11.00         0.81 o                         
  -3   5   1        398.45        387.80         6.83 o                         
  -2   5   1          4.27          6.12         0.44 o                         
  -1   5   1         43.24         48.03         1.45 o                         
   0   5   1          2.92          1.96         0.29 o                         
   1   5   1        152.35        165.20         5.06 o                         
   2   5   1          3.57          3.57         0.31 o                         
   3   5   1         27.02         25.39         0.67 o                         
   4   5   1        129.11        127.44         2.39 o                         
   5   5   1        131.56        134.66         2.83 o                         
   6   5   1         72.74         71.96         1.99 o                         
   7   5   1         13.73         11.64         0.95 o                         
   8   5   1          9.37          9.39         1.01 o                         
  -5   6   1          7.48          8.30         1.46 o                         
  -4   6   1         94.79         86.74         2.77 o                         
  -3   6   1         43.46         52.43         1.47 o                         
  -2   6   1        144.06        144.87         2.80 o                         
  -1   6   1        113.85        106.59         2.03 o                         
   0   6   1        293.91        274.67         6.06 o                         
   1   6   1         24.25         25.46         1.11 o                         
   2   6   1        237.19        258.29         7.96 o                         
   3   6   1          2.15          1.56         0.27 o                         
   4   6   1        194.71        197.19         3.45 o                         
   5   6   1        101.91         99.68         2.15 o                         
   6   6   1          7.97          6.07         0.74 o                         
   7   6   1         86.39         77.05         2.09 o                         
   8   6   1          7.99         10.15         1.05 o                         
  -4   7   1         38.34         39.40         1.96 o                         
  -3   7   1         13.29         11.45         0.78 o                         
  -2   7   1         33.40         32.69         1.63 o                         
  -1   7   1         82.23         74.66         1.59 o                         
   0   7   1          3.32          2.85         0.39 o                         
   1   7   1          0.47         -0.15         0.63 o                         
   2   7   1          0.19          0.88         0.65 o                         
   3   7   1          0.58          0.32         0.36 o                         
   4   7   1         69.73         69.43         1.62 o                         
   5   7   1         36.13         31.45         1.04 o                         
   6   7   1          9.13          8.37         0.71 o                         
   7   7   1          0.13          1.35         0.65 o                         
   8   7   1          1.64          3.01         0.93 o                         
  -3   8   1          0.00          0.50         0.75 o                         
  -2   8   1         10.74         13.52         0.83 o                         
  -1   8   1         58.66         57.28         1.65 o                         
   0   8   1         94.50         96.07         3.75 o                         
   1   8   1          0.00          2.04         0.84 o                         
   2   8   1        211.72        217.65         6.06 o                         
   3   8   1        303.92        326.45        10.59 o                         
   4   8   1          0.38          1.16         0.58 o                         
   5   8   1          3.21          2.66         0.51 o                         
   6   8   1         34.28         32.73         1.30 o                         
   7   8   1          9.21          9.70         0.84 o                         
  -2   9   1          4.19          4.05         0.46 o                         
  -1   9   1          2.72          3.81         0.61 o                         
   0   9   1          2.68          2.23         0.88 o                         
   1   9   1         19.21         21.38         1.55 o                         
   2   9   1         13.49         14.08         1.22 o                         
   3   9   1         62.17         69.37         2.85 o                         
   4   9   1          4.48          5.68         1.25 o                         
   5   9   1          6.71          6.33         0.74 o                         
   6   9   1          0.10          0.55         0.61 o                         
   0  10   1         13.87         13.07         1.26 o                         
   1  10   1          1.70          3.66         1.25 o                         
   2  10   1          3.65          5.70         1.10 o                         
   3  10   1          6.13          6.28         1.20 o                         
   4  10   1         96.52        110.49         4.12 o                         
   5  10   1         21.48         27.10         2.92 o                         
  -3 -10   2         18.88         21.16         2.28 o                         
  -2 -10   2          1.68          1.52         1.02 o                         
  -6  -9   2          8.20          8.36         0.91 o                         
  -5  -9   2          9.48          7.61         0.52 o                         
  -4  -9   2         28.21         25.71         1.06 o                         
  -3  -9   2        116.08        122.10         3.23 o                         
  -2  -9   2          9.69         10.00         1.43 o                         
  -1  -9   2          3.79          2.76         0.37 o                         
   0  -9   2          7.95         10.14         0.66 o                         
   1  -9   2         16.22         18.03         1.50 o                         
  -7  -8   2          2.30          2.30         0.92 o                         
  -6  -8   2          4.03          4.14         0.59 o                         
  -5  -8   2          8.77         10.08         0.72 o                         
  -4  -8   2          1.89          2.38         0.37 o                         
  -3  -8   2          4.49          5.39         0.55 o                         
  -2  -8   2         18.93         18.45         0.79 o                         
  -1  -8   2         14.51         14.95         0.73 o                         
   0  -8   2          4.49          4.51         0.33 o                         
   1  -8   2          4.97          6.18         0.55 o                         
   2  -8   2         20.31         21.36         1.12 o                         
   3  -8   2          3.17          3.16         0.74 o                         
  -7  -7   2         22.80         21.68         1.17 o                         
  -6  -7   2         10.18         11.71         0.70 o                         
  -5  -7   2        175.16        171.59         3.40 o                         
  -4  -7   2        187.77        181.15         3.35 o                         
  -3  -7   2          0.88          0.57         0.32 o                         
  -2  -7   2        106.41        103.77         2.00 o                         
  -1  -7   2          0.28          0.40         0.25 o                         
   0  -7   2         84.59         80.57         1.88 o                         
   1  -7   2         27.64         29.49         0.98 o                         
   2  -7   2          1.58          2.85         0.59 o                         
   3  -7   2          0.78          2.30         0.65 o                         
   4  -7   2         62.90         68.02         2.52 o                         
  -8  -6   2          0.78          2.60         0.90 o                         
  -7  -6   2          3.62          4.23         0.77 o                         
  -6  -6   2          4.87          5.94         0.71 o                         
  -5  -6   2          1.42          1.84         0.45 o                         
  -4  -6   2         81.10         79.70         1.70 o                         
  -3  -6   2          1.25          2.22         0.38 o                         
  -2  -6   2         65.17         60.27         1.17 o                         
  -1  -6   2         49.89         45.51         1.07 o                         
   0  -6   2        100.40         96.23         1.88 o                         
   1  -6   2        245.53        241.36         4.53 o                         
   2  -6   2          3.53          5.29         0.61 o                         
   3  -6   2         57.85         60.99         1.90 o                         
   4  -6   2         13.24         14.25         1.00 o                         
   5  -6   2          7.63         10.36         1.11 o                         
  -8  -5   2          0.46          1.77         0.97 o                         
  -7  -5   2          0.01         -0.45         0.66 o                         
  -6  -5   2         67.37         73.35         2.15 o                         
  -5  -5   2        112.55        104.25         2.19 o                         
  -4  -5   2         73.17         67.30         1.44 o                         
  -3  -5   2         87.21         93.19         1.77 o                         
  -2  -5   2         24.87         25.38         0.69 o                         
  -1  -5   2        156.62        152.20         2.71 o                         
   0  -5   2         53.25         47.83         1.14 o                         
   1  -5   2          0.94          0.93         0.38 o                         
   2  -5   2         11.71         13.01         0.73 o                         
   3  -5   2         38.39         37.44         1.50 o                         
   4  -5   2          0.59          2.01         0.81 o                         
   5  -5   2         14.74         15.57         1.16 o                         
   6  -5   2         33.72         39.87         3.93 o                         
  -8  -4   2          8.54          8.82         1.13 o                         
  -7  -4   2          0.50          0.62         0.75 o                         
  -6  -4   2         19.16         22.19         1.05 o                         
  -5  -4   2        126.56        123.26         2.50 o                         
  -4  -4   2        214.61        213.60         3.73 o                         
  -3  -4   2         55.67         49.77         1.02 o                         
  -2  -4   2         24.12         26.59         0.75 o                         
  -1  -4   2        205.52        191.64         4.46 o                         
   0  -4   2         47.35         53.19         1.13 o                         
   1  -4   2          0.00          0.38         0.35 o                         
   2  -4   2          8.82         10.15         0.68 o                         
   3  -4   2         33.59         31.69         1.21 o                         
   4  -4   2         20.03         21.32         1.11 o                         
   5  -4   2          8.27          8.10         0.94 o                         
   6  -4   2          7.55          6.92         1.07 o                         
  -8  -3   2          2.81          2.62         0.85 o                         
  -7  -3   2          0.52          0.96         0.73 o                         
  -6  -3   2         81.35         87.52         2.22 o                         
  -5  -3   2         14.72         16.87         0.93 o                         
  -4  -3   2        150.23        134.38         2.44 o                         
  -3  -3   2         84.86         83.28         1.61 o                         
  -2  -3   2        627.66        608.05         9.81 o                         
  -1  -3   2        161.05        179.37         3.19 o                         
   0  -3   2         96.12         91.14         1.76 o                         
   1  -3   2         72.81         66.75         1.64 o                         
   2  -3   2         24.23         26.21         0.98 o                         
   3  -3   2         36.49         37.23         1.21 o                         
   4  -3   2          1.35          0.30         0.45 o                         
   5  -3   2         21.25         22.01         1.06 o                         
   6  -3   2          6.18          7.74         0.83 o                         
   7  -3   2          1.82          2.60         1.20 o                         
  -8  -2   2          2.86          5.00         1.21 o                         
  -7  -2   2         56.08         56.74         1.73 o                         
  -6  -2   2        360.03        357.35         6.78 o                         
  -5  -2   2          3.01          3.43         0.57 o                         
  -4  -2   2        233.73        236.87         4.49 o                         
  -3  -2   2          0.37          0.44         0.38 o                         
  -2  -2   2        681.16        674.10        11.72 o                         
  -1  -2   2         37.46         30.77         0.76 o                         
   0  -2   2        315.63        332.00         6.09 o                         
   1  -2   2       1463.01       1483.82        26.67 o                         
   2  -2   2        397.26        420.48         7.47 o                         
   3  -2   2          3.39          7.25         0.52 o                         
   4  -2   2         13.62         11.59         0.76 o                         
   5  -2   2         59.49         53.87         1.64 o                         
   6  -2   2         10.78          8.91         0.85 o                         
   7  -2   2          5.51          6.63         0.96 o                         
  -8  -1   2          1.22          4.61         0.87 o                         
  -7  -1   2          0.08          1.62         0.69 o                         
  -6  -1   2         22.98         18.60         0.97 o                         
  -5  -1   2         96.00         90.93         2.10 o                         
  -4  -1   2          0.01         -0.25         0.29 o                         
  -3  -1   2         27.66         29.94         0.93 o                         
  -2  -1   2         94.34         95.83         1.75 o                         
  -1  -1   2       1126.44       1081.95        19.46 o                         
   0  -1   2       4985.81       4582.07       167.49 o                         
   1  -1   2        121.82        122.74         2.33 o                         
   2  -1   2        333.13        322.17         5.57 o                         
   3  -1   2          3.12          2.10         0.42 o                         
   4  -1   2        102.39        102.89         2.21 o                         
   5  -1   2          1.85          1.71         0.63 o                         
   6  -1   2         12.07         13.42         0.88 o                         
   7  -1   2         25.40         27.69         1.40 o                         
   8  -1   2          5.52          7.31         1.04 o                         
  -8   0   2          1.21          1.50         0.88 o                         
  -7   0   2         27.09         26.80         1.30 o                         
  -6   0   2         21.00         21.18         1.10 o                         
  -5   0   2          8.45         10.86         0.69 o                         
  -4   0   2        406.61        443.79         7.45 o                         
  -3   0   2        177.04        158.91         2.87 o                         
  -2   0   2        192.85        211.92         3.71 o                         
  -1   0   2       1556.00       1471.56        27.70 o                         
   1   0   2        432.49        454.57         7.94 o                         
   2   0   2        178.41        149.40         2.72 o                         
   3   0   2        392.08        394.82         6.84 o                         
   4   0   2          0.45          0.63         0.43 o                         
   5   0   2        397.13        415.72         7.41 o                         
   6   0   2          0.23         -0.24         0.54 o                         
   7   0   2         10.51         12.27         0.93 o                         
   8   0   2         11.62         12.14         1.11 o                         
  -8   1   2         14.85         15.62         1.37 o                         
  -7   1   2          0.03          0.37         0.78 o                         
  -6   1   2          2.01          1.51         0.67 o                         
  -5   1   2         24.03         18.74         1.01 o                         
  -4   1   2         14.27         14.86         0.72 o                         
  -3   1   2        167.88        174.53         3.10 o                         
  -2   1   2       1748.76       1663.01        29.93 o                         
  -1   1   2       1811.80       1659.94        28.48 o                         
   0   1   2        264.73        233.54         7.07 o                         
   1   1   2        148.50        119.60         2.28 o                         
   2   1   2        622.19        631.51        10.57 o                         
   3   1   2         14.86         14.11         0.69 o                         
   4   1   2         10.95         16.97         0.82 o                         
   5   1   2          9.44         11.44         0.78 o                         
   6   1   2         11.68         10.69         0.76 o                         
   7   1   2          0.41          1.34         0.83 o                         
   8   1   2          4.32          5.08         1.08 o                         
  -7   2   2         19.78         21.91         1.26 o                         
  -6   2   2         15.46         18.50         1.23 o                         
  -5   2   2          3.81          4.04         0.55 o                         
  -4   2   2        140.15        143.83         2.76 o                         
  -3   2   2         17.30         17.11         0.72 o                         
  -2   2   2         93.94        108.46         2.14 o                         
  -1   2   2         90.78         83.52         1.56 o                         
   0   2   2        420.79        347.58         6.05 o                         
   1   2   2        229.81        204.14         3.62 o                         
   2   2   2        352.68        357.10         6.34 o                         
   3   2   2        184.42        209.77         3.79 o                         
   4   2   2        929.49        973.89        16.36 o                         
   5   2   2          0.64         -0.02         0.39 o                         
   6   2   2        286.86        282.07         5.29 o                         
   7   2   2          5.09          6.09         0.91 o                         
   8   2   2          4.73          4.80         1.19 o                         
  -7   3   2          0.31          0.77         1.01 o                         
  -6   3   2         12.38          9.93         0.88 o                         
  -5   3   2          3.49          2.23         0.53 o                         
  -4   3   2        128.39        130.78         2.59 o                         
  -3   3   2         35.50         39.44         1.23 o                         
  -2   3   2       1501.63       1429.01        25.81 o                         
  -1   3   2        350.96        358.38         6.32 o                         
   0   3   2         38.07         39.74         0.75 o                         
   1   3   2        689.05        741.94        13.32 o                         
   2   3   2         69.15         69.27         1.36 o                         
   3   3   2        418.63        439.94         7.79 o                         
   4   3   2        582.43        595.50         9.78 o                         
   5   3   2          1.67          1.60         0.55 o                         
   6   3   2          1.23          0.82         0.62 o                         
   7   3   2         49.87         48.82         1.76 o                         
   8   3   2          9.04         10.14         1.04 o                         
  -7   4   2          0.63          0.27         1.72 o                         
  -6   4   2          0.54         -0.15         0.69 o                         
  -5   4   2          9.41         10.47         0.93 o                         
  -4   4   2         32.01         40.02         1.36 o                         
  -3   4   2         13.79         16.12         0.69 o                         
  -2   4   2         38.92         48.47         1.10 o                         
  -1   4   2        347.41        339.89         7.47 o                         
   0   4   2         25.74         22.61         0.51 o                         
   1   4   2         18.86         17.98         0.49 o                         
   2   4   2         50.25         58.19         1.38 o                         
   3   4   2         60.60         67.45         1.33 o                         
   4   4   2         45.58         45.35         1.16 o                         
   5   4   2         92.99         90.70         2.05 o                         
   6   4   2         67.75         58.47         1.65 o                         
   7   4   2          0.79          0.68         0.76 o                         
   8   4   2         11.23         12.11         1.14 o                         
  -6   5   2          3.42          5.62         1.00 o                         
  -5   5   2         10.86          9.22         0.68 o                         
  -4   5   2          0.01          0.02         0.55 o                         
  -3   5   2        406.16        384.68         7.81 o                         
  -2   5   2         11.11         10.79         0.59 o                         
  -1   5   2         62.52         66.56         1.39 o                         
   0   5   2         27.24         31.85         0.90 o                         
   1   5   2        220.50        229.59         5.46 o                         
   2   5   2        885.63        903.26        17.21 o                         
   3   5   2         38.63         49.75         1.11 o                         
   4   5   2         10.14          9.15         0.50 o                         
   5   5   2         50.01         55.40         1.62 o                         
   6   5   2          3.59          1.91         0.63 o                         
   7   5   2          2.34          0.91         0.69 o                         
   8   5   2         18.26         13.17         1.11 o                         
  -5   6   2          0.05         -0.17         0.82 o                         
  -4   6   2          0.13         -0.67         0.68 o                         
  -3   6   2         75.64         67.14         1.65 o                         
  -2   6   2        138.51        132.82         2.60 o                         
  -1   6   2          0.23          0.54         0.32 o                         
   0   6   2         75.29         82.48         2.08 o                         
   1   6   2         76.23         86.73         2.15 o                         
   2   6   2         47.99         51.94         1.63 o                         
   3   6   2          2.58          3.01         0.27 o                         
   4   6   2          0.56          1.41         0.39 o                         
   5   6   2         33.09         31.83         1.03 o                         
   6   6   2          0.20         -0.12         0.57 o                         
   7   6   2          2.61          2.10         0.71 o                         
   8   6   2         50.92         52.28         1.94 o                         
  -4   7   2          3.66          2.66         0.80 o                         
  -3   7   2          0.04         -0.53         0.53 o                         
  -2   7   2         15.19         16.35         0.71 o                         
  -1   7   2         75.27         75.78         1.73 o                         
   0   7   2         41.78         37.22         1.17 o                         
   1   7   2         14.62         17.24         1.15 o                         
   2   7   2          4.58          5.88         0.81 o                         
   3   7   2        137.92        139.00         3.07 o                         
   4   7   2          2.27          2.21         0.38 o                         
   5   7   2         50.24         43.45         1.20 o                         
   6   7   2          0.16         -0.32         0.51 o                         
   7   7   2          1.46          0.70         0.59 o                         
   8   7   2          0.38          0.50         0.87 o                         
  -3   8   2         12.42         15.02         1.12 o                         
  -2   8   2          0.35          0.65         0.46 o                         
  -1   8   2         16.71         15.16         0.72 o                         
   0   8   2         43.69         46.09         2.41 o                         
   1   8   2          4.23          5.19         1.05 o                         
   2   8   2         42.30         40.87         1.87 o                         
   3   8   2         13.67         15.15         1.84 o                         
   4   8   2          7.65          8.75         0.76 o                         
   5   8   2          1.63          1.57         0.44 o                         
   6   8   2          2.22          1.67         0.60 o                         
   7   8   2          0.02         -0.10         0.63 o                         
  -2   9   2          2.83          2.67         0.49 o                         
  -1   9   2          1.66          2.33         0.45 o                         
   0   9   2          0.51          1.67         0.83 o                         
   1   9   2        111.57        122.68         4.19 o                         
   2   9   2          0.86          1.44         0.85 o                         
   3   9   2          0.45          0.34         0.92 o                         
   4   9   2         52.01         65.42         5.75 o                         
   5   9   2         33.74         37.69         1.99 o                         
   6   9   2          2.72          3.79         0.51 o                         
   0  10   2          6.89          7.84         1.22 o                         
   1  10   2          0.02         -0.07         1.04 o                         
   2  10   2          7.35          8.58         1.19 o                         
   3  10   2          1.91          2.02         1.02 o                         
   4  10   2          1.65          4.69         1.18 o                         
   5  10   2          0.26          1.61         2.44 o                         
  -5  -9   3         13.12         14.34         0.87 o                         
  -4  -9   3          2.80          1.94         0.45 o                         
  -3  -9   3         38.21         39.57         1.53 o                         
  -2  -9   3          0.00         -0.01         0.45 o                         
  -1  -9   3          1.13          1.40         0.40 o                         
   0  -9   3          0.35         -0.51         0.51 o                         
   1  -9   3         21.25         20.72         0.98 o                         
  -6  -8   3         12.32         12.84         0.89 o                         
  -5  -8   3          7.77          8.74         0.76 o                         
  -4  -8   3         53.18         50.85         1.55 o                         
  -3  -8   3         80.39         75.23         1.88 o                         
  -2  -8   3          3.78          4.09         0.52 o                         
  -1  -8   3         42.14         42.13         1.08 o                         
   0  -8   3         10.02         11.95         0.69 o                         
   1  -8   3         28.65         26.70         1.00 o                         
   2  -8   3         12.70         13.88         1.03 o                         
  -7  -7   3         22.73         24.75         1.34 o                         
  -6  -7   3          0.01          0.59         0.51 o                         
  -5  -7   3          3.63          4.31         0.52 o                         
  -4  -7   3         22.30         22.35         0.89 o                         
  -3  -7   3          4.16          6.98         0.55 o                         
  -2  -7   3         82.53         79.73         1.74 o                         
  -1  -7   3          0.83          1.26         0.32 o                         
   0  -7   3          6.48          7.83         0.53 o                         
   1  -7   3         32.45         31.32         1.19 o                         
   2  -7   3         17.56         18.87         0.98 o                         
   3  -7   3         27.63         29.12         1.35 o                         
  -8  -6   3          6.91          9.61         1.14 o                         
  -7  -6   3          3.16          2.84         0.76 o                         
  -6  -6   3          3.77          2.81         0.58 o                         
  -5  -6   3         32.19         33.98         1.13 o                         
  -4  -6   3          3.11          2.75         0.43 o                         
  -3  -6   3          0.49          1.28         0.39 o                         
  -2  -6   3         13.73         14.63         0.66 o                         
  -1  -6   3        195.04        184.37         3.48 o                         
   0  -6   3         53.13         53.41         1.36 o                         
   1  -6   3         16.56         17.29         0.83 o                         
   2  -6   3         27.27         28.38         1.13 o                         
   3  -6   3          6.10          4.74         0.71 o                         
   4  -6   3         18.21         25.02         1.44 o                         
  -8  -5   3         14.60         15.54         1.39 o                         
  -7  -5   3          8.10          6.95         0.87 o                         
  -6  -5   3         27.92         22.70         1.06 o                         
  -5  -5   3        152.69        138.13         2.90 o                         
  -4  -5   3         15.67         18.60         0.72 o                         
  -3  -5   3         39.38         41.30         1.07 o                         
  -2  -5   3         38.63         42.76         1.04 o                         
  -1  -5   3         48.15         53.88         1.07 o                         
   0  -5   3          0.42          0.09         0.28 o                         
   1  -5   3         30.20         30.73         1.06 o                         
   2  -5   3         31.91         28.58         1.07 o                         
   3  -5   3         13.52         12.79         1.00 o                         
   4  -5   3          2.22          1.83         0.87 o                         
   5  -5   3         42.69         46.15         2.74 o                         
  -8  -4   3          0.73          0.89         0.91 o                         
  -7  -4   3         10.47          8.62         0.94 o                         
  -6  -4   3         23.54         21.19         1.16 o                         
  -5  -4   3         39.56         38.88         1.16 o                         
  -4  -4   3         52.48         49.98         1.35 o                         
  -3  -4   3          4.59          5.16         0.40 o                         
  -2  -4   3        166.21        153.22         3.06 o                         
  -1  -4   3         17.28         23.28         0.66 o                         
   0  -4   3        115.37        125.19         2.17 o                         
   1  -4   3         56.91         58.49         1.40 o                         
   2  -4   3         12.77         12.85         0.78 o                         
   3  -4   3          1.70          1.33         0.56 o                         
   4  -4   3         53.60         50.92         1.79 o                         
   5  -4   3          2.49          2.75         0.79 o                         
   6  -4   3          1.37          0.00         0.93 o                         
  -8  -3   3         19.15         19.56         1.30 o                         
  -7  -3   3         79.91         82.91         2.49 o                         
  -6  -3   3          9.25          9.53         0.88 o                         
  -5  -3   3          8.25          8.27         0.61 o                         
  -4  -3   3         22.46         21.21         0.81 o                         
  -3  -3   3        439.09        438.85         8.15 o                         
  -2  -3   3         37.92         45.30         1.11 o                         
  -1  -3   3       1519.94       1485.09        27.93 o                         
   0  -3   3        649.91        679.66        11.41 o                         
   1  -3   3         13.26         13.87         0.63 o                         
   2  -3   3        204.55        233.63         5.10 o                         
   3  -3   3         81.95         92.08         2.24 o                         
   4  -3   3         34.53         28.43         1.04 o                         
   5  -3   3          2.27          1.67         0.58 o                         
   6  -3   3         18.17         16.11         0.99 o                         
   7  -3   3         16.47         17.91         1.26 o                         
  -8  -2   3         43.52         42.11         2.24 o                         
  -7  -2   3         19.00         19.28         1.15 o                         
  -6  -2   3         15.54         13.04         0.90 o                         
  -5  -2   3          2.60          2.69         0.55 o                         
  -4  -2   3         68.63         57.64         1.58 o                         
  -3  -2   3         12.89         13.72         0.60 o                         
  -2  -2   3        640.99        630.37        11.01 o                         
  -1  -2   3         58.11         57.59         1.37 o                         
   0  -2   3        534.54        519.61         8.70 o                         
   1  -2   3         69.73         83.72         1.74 o                         
   2  -2   3         65.01         75.91         1.70 o                         
   3  -2   3         10.32         13.67         0.68 o                         
   4  -2   3          9.67          8.63         0.69 o                         
   5  -2   3          0.46          0.19         0.55 o                         
   6  -2   3         11.09          9.90         0.88 o                         
   7  -2   3          0.43          0.92         1.16 o                         
  -8  -1   3         25.33         24.86         1.97 o                         
  -7  -1   3         11.88         12.00         0.89 o                         
  -6  -1   3          3.39          1.98         0.73 o                         
  -5  -1   3          8.31          8.16         0.54 o                         
  -4  -1   3         10.91          9.93         0.54 o                         
  -3  -1   3       1258.78       1274.45        21.21 o                         
  -2  -1   3        217.47        248.75         4.34 o                         
  -1  -1   3         28.52         28.20         0.83 o                         
   0  -1   3       3254.79       3005.98       121.65 o                         
   1  -1   3       1266.27       1306.01        23.56 o                         
   2  -1   3          5.29          5.48         0.55 o                         
   3  -1   3        447.25        461.20         7.98 o                         
   4  -1   3        926.21        964.55        16.36 o                         
   5  -1   3         24.33         20.90         0.96 o                         
   6  -1   3         14.23         14.08         1.03 o                         
   7  -1   3          5.23          4.83         0.80 o                         
   8  -1   3          0.48          1.50         1.42 o                         
  -8   0   3          2.63          0.21         1.05 o                         
  -7   0   3         14.26         13.00         0.97 o                         
  -6   0   3         38.96         48.45         1.39 o                         
  -5   0   3         14.72         14.74         0.70 o                         
  -4   0   3         15.54         16.81         0.93 o                         
  -3   0   3          0.35         -0.17         0.35 o                         
  -2   0   3        406.14        403.57         6.60 o                         
  -1   0   3        381.22        366.67         7.09 o                         
   0   0   3       3298.43       2616.75       184.00 o                         
   1   0   3         68.14         68.00         1.57 o                         
   2   0   3        135.78        142.83         2.77 o                         
   3   0   3         56.16         64.83         1.57 o                         
   4   0   3        173.57        179.43         3.46 o                         
   5   0   3         23.47         23.93         1.00 o                         
   6   0   3         14.54         13.26         0.85 o                         
   7   0   3          3.47          5.29         0.77 o                         
   8   0   3         10.99         17.33         1.69 o                         
  -8   1   3          0.01          0.52         1.09 o                         
  -7   1   3         21.06         22.58         1.16 o                         
  -6   1   3         58.52         53.77         1.60 o                         
  -5   1   3          6.83          6.80         0.62 o                         
  -4   1   3        317.21        316.85         5.66 o                         
  -3   1   3         36.14         32.89         1.03 o                         
  -2   1   3        314.80        315.32         5.23 o                         
  -1   1   3          8.07          5.77         0.47 o                         
   0   1   3          0.00          0.20         0.26 o                         
   1   1   3        792.94        726.70        13.13 o                         
   2   1   3        181.53        183.71         3.41 o                         
   3   1   3          2.70          1.67         0.45 o                         
   4   1   3        285.37        302.19         5.42 o                         
   5   1   3         19.99         17.91         0.84 o                         
   6   1   3        236.19        227.87         4.38 o                         
   7   1   3         80.17         77.43         2.59 o                         
   8   1   3          5.46          5.44         0.96 o                         
  -7   2   3          2.56          0.50         1.00 o                         
  -6   2   3         14.92         18.66         1.22 o                         
  -5   2   3          0.23          0.16         0.50 o                         
  -4   2   3        268.84        280.64         5.10 o                         
  -3   2   3         10.69         11.02         0.63 o                         
  -2   2   3         14.67         15.31         0.66 o                         
  -1   2   3       1496.45       1446.54        25.98 o                         
   0   2   3          2.16          1.40         0.24 o                         
   1   2   3        386.21        366.86         7.06 o                         
   2   2   3        954.08        933.00        16.87 o                         
   3   2   3         76.41         79.43         1.84 o                         
   4   2   3         13.94         19.98         0.96 o                         
   5   2   3          0.73          0.11         0.52 o                         
   6   2   3        118.75        117.14         2.62 o                         
   7   2   3          0.86          0.61         0.79 o                         
   8   2   3          0.45         -0.06         0.94 o                         
  -7   3   3          0.14         -0.12         0.87 o                         
  -6   3   3          1.25          1.04         0.92 o                         
  -5   3   3         26.92         32.74         1.23 o                         
  -4   3   3        198.20        206.85         3.90 o                         
  -3   3   3          0.02         -0.40         0.40 o                         
  -2   3   3        221.71        251.85         4.74 o                         
  -1   3   3        745.47        756.33        13.25 o                         
   0   3   3          6.90          6.35         0.33 o                         
   1   3   3        246.93        275.39         5.08 o                         
   2   3   3         78.35         94.81         1.72 o                         
   3   3   3         49.89         54.45         1.42 o                         
   4   3   3        139.62        144.01         2.82 o                         
   5   3   3          0.68          0.24         0.50 o                         
   6   3   3         46.74         44.38         1.33 o                         
   7   3   3         84.98         85.33         2.53 o                         
   8   3   3         41.62         39.07         1.77 o                         
  -7   4   3          1.07          6.07         2.80 o                         
  -6   4   3         22.03         17.92         1.42 o                         
  -5   4   3          2.36          2.09         0.74 o                         
  -4   4   3          5.71          5.30         0.58 o                         
  -3   4   3          2.80          4.33         0.45 o                         
  -2   4   3          8.78          8.66         0.51 o                         
  -1   4   3        170.80        199.35         4.13 o                         
   0   4   3        546.62        572.94        10.38 o                         
   1   4   3        656.62        660.46        11.92 o                         
   2   4   3         42.44         46.88         1.31 o                         
   3   4   3        137.74        156.20         2.85 o                         
   4   4   3         79.34         81.35         1.73 o                         
   5   4   3          0.73         -0.41         0.41 o                         
   6   4   3          0.29         -0.56         0.56 o                         
   7   4   3         19.52         16.16         1.28 o                         
   8   4   3          0.15          0.56         0.81 o                         
  -6   5   3          5.73          6.95         0.85 o                         
  -5   5   3         19.75         22.00         1.00 o                         
  -4   5   3          8.40         11.13         0.78 o                         
  -3   5   3         84.53         84.90         1.86 o                         
  -2   5   3         17.41         14.34         0.66 o                         
  -1   5   3         35.46         28.20         0.80 o                         
   0   5   3        625.54        654.71        10.94 o                         
   1   5   3        155.07        169.91         4.50 o                         
   2   5   3          2.47          3.48         0.31 o                         
   3   5   3          0.05          0.10         0.30 o                         
   4   5   3          3.10          2.11         0.38 o                         
   5   5   3          0.30         -0.07         0.40 o                         
   6   5   3         49.97         40.14         1.25 o                         
   7   5   3          1.05          1.14         0.69 o                         
   8   5   3          7.27          4.04         0.89 o                         
  -5   6   3         14.57         14.93         1.27 o                         
  -4   6   3         49.52         46.04         1.92 o                         
  -3   6   3         26.56         22.41         0.92 o                         
  -2   6   3         10.18          8.35         0.53 o                         
  -1   6   3          4.22          3.74         0.37 o                         
   0   6   3          0.27          0.38         0.33 o                         
   1   6   3        253.47        280.42         7.01 o                         
   2   6   3        134.26        131.31         2.64 o                         
   3   6   3         28.90         31.04         0.78 o                         
   4   6   3         44.63         47.46         1.14 o                         
   5   6   3         56.61         52.40         1.37 o                         
   6   6   3          5.68          3.08         0.56 o                         
   7   6   3          3.39          1.30         0.84 o                         
   8   6   3          5.63          6.55         0.96 o                         
  -4   7   3          1.81          1.12         0.66 o                         
  -3   7   3          6.00          5.34         0.59 o                         
  -2   7   3         11.42         11.96         0.69 o                         
  -1   7   3          7.14          5.24         0.43 o                         
   0   7   3         12.95          9.48         0.88 o                         
   1   7   3        109.71        106.32         3.22 o                         
   2   7   3        154.85        165.28         4.64 o                         
   3   7   3        146.47        145.92         3.69 o                         
   4   7   3          0.07          0.13         0.35 o                         
   5   7   3         17.06         16.13         0.72 o                         
   6   7   3         16.32         16.42         0.86 o                         
   7   7   3         20.91         20.23         1.26 o                         
   8   7   3          2.23          3.72         0.92 o                         
  -3   8   3          3.45          3.60         0.77 o                         
  -2   8   3          3.21          1.90         0.43 o                         
  -1   8   3          8.58          6.19         0.60 o                         
   0   8   3          3.33          3.51         1.03 o                         
   1   8   3          9.84         11.31         1.06 o                         
   2   8   3          0.76          0.51         0.80 o                         
   3   8   3         62.24         61.92         2.59 o                         
   4   8   3         16.60         17.75         1.42 o                         
   5   8   3          1.33          1.43         0.43 o                         
   6   8   3         54.32         48.51         1.50 o                         
   7   8   3         19.15         20.60         1.10 o                         
  -2   9   3         14.06         15.24         0.78 o                         
  -1   9   3         19.46         16.96         0.79 o                         
   0   9   3         20.49         20.14         1.51 o                         
   1   9   3         12.80         15.63         1.76 o                         
   2   9   3         37.43         40.10         1.92 o                         
   3   9   3          5.25          7.24         1.18 o                         
   4   9   3         54.23         62.95         4.54 o                         
   5   9   3          5.92          7.89         0.80 o                         
   6   9   3          4.87          5.35         0.53 o                         
   0  10   3          2.51          2.88         1.01 o                         
   1  10   3          4.66          6.77         1.15 o                         
   2  10   3          4.33          5.59         1.01 o                         
   3  10   3          0.04         -0.95         0.95 o                         
   4  10   3          3.84          6.64         1.78 o                         
   5  10   3          2.76          6.01         1.47 o                         
  -5  -9   4          0.08         -0.08         0.70 o                         
  -4  -9   4         14.37         15.66         0.89 o                         
  -3  -9   4          7.56          9.50         0.60 o                         
  -2  -9   4          0.07          0.72         0.60 o                         
  -1  -9   4          8.18          7.16         0.78 o                         
   0  -9   4          2.02          2.42         0.41 o                         
  -6  -8   4         19.29         18.59         1.38 o                         
  -5  -8   4         14.95         12.77         0.81 o                         
  -4  -8   4          2.30          3.27         0.51 o                         
  -3  -8   4         52.37         60.45         1.71 o                         
  -2  -8   4          4.81          4.56         0.50 o                         
  -1  -8   4         31.98         33.73         1.24 o                         
   0  -8   4          1.92          2.70         0.46 o                         
   1  -8   4          7.73          8.60         0.73 o                         
   2  -8   4          7.72          7.65         0.90 o                         
  -7  -7   4          1.18          2.24         0.93 o                         
  -6  -7   4         33.22         32.15         1.43 o                         
  -5  -7   4          3.37          2.67         0.61 o                         
  -4  -7   4          4.84          6.21         0.58 o                         
  -3  -7   4         35.85         40.37         1.43 o                         
  -2  -7   4         14.92         14.85         0.75 o                         
  -1  -7   4         13.29         14.72         0.70 o                         
   0  -7   4        109.78        107.27         2.43 o                         
   1  -7   4         23.53         23.57         1.00 o                         
   2  -7   4          7.78          9.08         0.88 o                         
   3  -7   4         24.38         25.24         1.20 o                         
  -7  -6   4         11.52         12.77         1.11 o                         
  -6  -6   4          0.87          0.50         0.62 o                         
  -5  -6   4          1.81          1.92         0.51 o                         
  -4  -6   4         73.35         67.93         1.73 o                         
  -3  -6   4          1.93          2.27         0.44 o                         
  -2  -6   4          3.19          3.43         0.47 o                         
  -1  -6   4         20.91         21.42         0.78 o                         
   0  -6   4          2.58          2.64         0.43 o                         
   1  -6   4         25.30         26.02         0.99 o                         
   2  -6   4         13.20         12.70         0.88 o                         
   3  -6   4          0.37         -0.02         0.81 o                         
   4  -6   4          1.92          1.62         0.88 o                         
  -8  -5   4          3.08          7.07         1.08 o                         
  -7  -5   4          4.12          4.00         0.72 o                         
  -6  -5   4          0.98          0.21         0.60 o                         
  -5  -5   4         15.26         15.18         0.76 o                         
  -4  -5   4         16.58         15.08         0.67 o                         
  -3  -5   4         29.48         31.84         1.03 o                         
  -2  -5   4        115.09        110.10         2.35 o                         
  -1  -5   4          2.71          2.55         0.41 o                         
   0  -5   4          1.53          1.95         0.36 o                         
   1  -5   4         32.66         31.49         1.07 o                         
   2  -5   4          1.12          0.45         0.51 o                         
   3  -5   4          3.86          2.85         0.73 o                         
   4  -5   4          2.53          2.75         0.75 o                         
   5  -5   4         16.64         14.99         1.50 o                         
  -8  -4   4         30.40         33.59         2.46 o                         
  -7  -4   4         22.18         19.30         1.16 o                         
  -6  -4   4        195.02        195.30         4.24 o                         
  -5  -4   4          0.77         -0.28         0.42 o                         
  -4  -4   4        206.01        201.14         3.60 o                         
  -3  -4   4        212.83        207.30         3.77 o                         
  -2  -4   4        640.67        669.78        12.90 o                         
  -1  -4   4        368.55        379.85         6.79 o                         
   0  -4   4        414.59        435.26         7.16 o                         
   1  -4   4         59.87         60.05         1.43 o                         
   2  -4   4         17.00         19.98         0.93 o                         
   3  -4   4          4.22          2.89         0.71 o                         
   4  -4   4          1.81          1.78         0.72 o                         
   5  -4   4          0.00         -0.70         0.70 o                         
   6  -4   4          0.40         -0.45         1.14 o                         
  -8  -3   4          0.46          0.83         1.07 o                         
  -7  -3   4          0.97          0.12         0.72 o                         
  -6  -3   4         52.75         53.44         1.80 o                         
  -5  -3   4          3.93          4.16         0.62 o                         
  -4  -3   4          1.23          2.48         0.46 o                         
  -3  -3   4          0.24          0.24         0.37 o                         
  -2  -3   4          0.36          1.17         0.27 o                         
  -1  -3   4        334.79        347.63         6.79 o                         
   0  -3   4         86.88         89.14         2.13 o                         
   1  -3   4        199.91        184.92         3.86 o                         
   2  -3   4        490.94        510.51         9.59 o                         
   3  -3   4          4.41          3.15         0.34 o                         
   4  -3   4         12.36          9.39         0.64 o                         
   5  -3   4          5.27          4.73         0.68 o                         
   6  -3   4          0.01         -0.33         0.88 o                         
  -8  -2   4          1.95          1.95         0.90 o                         
  -7  -2   4         68.60         64.38         3.03 o                         
  -6  -2   4         52.82         50.68         1.57 o                         
  -5  -2   4         37.80         40.54         1.40 o                         
  -4  -2   4        156.60        164.63         3.17 o                         
  -3  -2   4        459.64        471.80         8.11 o                         
  -2  -2   4        252.30        264.51         4.85 o                         
  -1  -2   4        149.71        149.74         2.84 o                         
   0  -2   4        169.74        162.72         3.20 o                         
   1  -2   4        220.57        240.52         4.43 o                         
   2  -2   4        153.40        181.40         3.70 o                         
   3  -2   4         51.34         55.65         1.37 o                         
   4  -2   4          7.14          6.90         0.62 o                         
   5  -2   4         57.14         59.96         1.86 o                         
   6  -2   4          9.03          6.99         0.93 o                         
   7  -2   4          1.75          2.15         0.82 o                         
  -8  -1   4          8.39         11.25         1.13 o                         
  -7  -1   4         14.38         16.61         1.52 o                         
  -6  -1   4          9.09          9.15         0.78 o                         
  -5  -1   4          0.12          0.54         0.57 o                         
  -4  -1   4         26.27         27.86         0.99 o                         
  -3  -1   4         66.68         59.48         1.44 o                         
  -2  -1   4          1.30          0.47         0.41 o                         
  -1  -1   4        397.03        381.14         7.43 o                         
   0  -1   4       3591.95       3320.47       139.68 o                         
   1  -1   4          5.99          7.31         0.55 o                         
   2  -1   4        298.55        316.06         6.05 o                         
   3  -1   4        279.04        288.66         5.17 o                         
   4  -1   4        208.58        225.47         4.44 o                         
   5  -1   4          3.38          4.71         0.64 o                         
   6  -1   4         13.57         14.77         1.39 o                         
   7  -1   4          2.93          3.46         0.83 o                         
  -8   0   4          7.56          6.77         1.08 o                         
  -7   0   4         11.82         10.88         1.03 o                         
  -6   0   4         16.38         16.11         0.85 o                         
  -5   0   4         79.48         80.65         1.74 o                         
  -4   0   4         29.22         30.64         1.01 o                         
  -3   0   4         28.67         39.64         1.13 o                         
  -2   0   4        459.99        485.20         8.58 o                         
  -1   0   4        215.86        210.31         4.24 o                         
   0   0   4        329.66        358.27         6.61 o                         
   1   0   4       1508.68       1534.69        27.65 o                         
   2   0   4          1.06          0.66         0.45 o                         
   3   0   4        136.59        155.51         3.15 o                         
   4   0   4         28.22         31.99         1.17 o                         
   5   0   4         43.50         46.51         1.46 o                         
   6   0   4         48.44         43.22         1.44 o                         
   7   0   4         13.73         13.16         0.99 o                         
   8   0   4          0.14         -0.43         0.83 o                         
  -8   1   4          8.35          7.20         1.00 o                         
  -7   1   4         32.85         33.25         1.40 o                         
  -6   1   4          3.46          6.47         0.64 o                         
  -5   1   4          1.17          2.24         0.51 o                         
  -4   1   4         18.68         21.06         0.88 o                         
  -3   1   4        171.44        164.49         3.08 o                         
  -2   1   4        378.02        373.99         6.72 o                         
  -1   1   4        217.17        194.91         3.94 o                         
   0   1   4          2.18          2.94         0.36 o                         
   1   1   4        108.35         97.20         2.11 o                         
   2   1   4        351.46        356.52         6.39 o                         
   3   1   4        283.10        289.82         5.36 o                         
   4   1   4        157.03        170.71         3.30 o                         
   5   1   4        116.04        113.78         2.48 o                         
   6   1   4        178.57        172.91         3.73 o                         
   7   1   4         31.60         33.05         1.85 o                         
   8   1   4          1.00          2.09         1.10 o                         
  -7   2   4          0.30         -0.50         0.71 o                         
  -6   2   4         21.74         20.91         1.14 o                         
  -5   2   4         18.07         20.31         0.97 o                         
  -4   2   4         42.46         59.16         1.54 o                         
  -3   2   4        246.34        261.22         4.88 o                         
  -2   2   4         40.41         43.65         1.05 o                         
  -1   2   4         30.11         30.31         0.77 o                         
   0   2   4        292.77        301.85         6.54 o                         
   1   2   4         29.64         25.99         0.71 o                         
   2   2   4         14.88         15.50         0.61 o                         
   3   2   4          3.21          2.65         0.46 o                         
   4   2   4         81.34         80.72         1.82 o                         
   5   2   4          8.51          9.43         0.74 o                         
   6   2   4          2.59          2.67         0.59 o                         
   7   2   4          3.58          2.27         0.65 o                         
   8   2   4         70.52         65.00         2.08 o                         
  -7   3   4          0.12         -0.93         0.93 o                         
  -6   3   4          2.13          1.50         0.81 o                         
  -5   3   4         84.79         76.79         2.56 o                         
  -4   3   4          0.08          0.04         0.51 o                         
  -3   3   4         23.71         32.33         0.97 o                         
  -2   3   4        261.14        295.13         5.57 o                         
  -1   3   4        507.11        572.58        10.04 o                         
   0   3   4        104.57         98.09         1.81 o                         
   1   3   4         18.43         22.17         0.70 o                         
   2   3   4       1017.75       1063.75        22.60 o                         
   3   3   4        192.80        203.11         3.80 o                         
   4   3   4        150.85        139.79         2.74 o                         
   5   3   4          9.39         11.15         0.76 o                         
   6   3   4          4.70          3.62         0.71 o                         
   7   3   4         49.41         48.35         1.57 o                         
   8   3   4         54.52         61.53         2.65 o                         
  -6   4   4          0.01          0.85         0.73 o                         
  -5   4   4         11.15         12.13         0.90 o                         
  -4   4   4          0.44          0.54         0.48 o                         
  -3   4   4         82.88         98.04         2.06 o                         
  -2   4   4        107.51        111.63         2.10 o                         
  -1   4   4         36.26         34.32         0.83 o                         
   0   4   4         76.45         83.64         1.86 o                         
   1   4   4        189.15        186.86         3.54 o                         
   2   4   4        135.80        134.76         2.66 o                         
   3   4   4         78.89         88.20         1.69 o                         
   4   4   4         22.24         24.78         1.03 o                         
   5   4   4          0.43          0.15         0.42 o                         
   6   4   4          0.15         -0.46         0.46 o                         
   7   4   4          3.00          2.65         0.80 o                         
   8   4   4          3.04          3.33         0.91 o                         
  -6   5   4          0.52          1.14         0.83 o                         
  -5   5   4          5.20          4.65         0.64 o                         
  -4   5   4         22.41         25.33         1.64 o                         
  -3   5   4        170.26        153.91         2.89 o                         
  -2   5   4          0.56          0.47         0.36 o                         
  -1   5   4          0.31          0.85         0.32 o                         
   0   5   4        868.17        917.93        16.57 o                         
   1   5   4         72.73         79.53         1.54 o                         
   2   5   4        373.90        388.92         8.18 o                         
   3   5   4        130.34        132.14         2.31 o                         
   4   5   4          8.50          5.91         0.49 o                         
   5   5   4         50.29         48.52         1.32 o                         
   6   5   4         11.82         10.99         0.78 o                         
   7   5   4          7.57          3.82         0.79 o                         
   8   5   4          0.66          1.17         0.86 o                         
  -5   6   4          5.80          4.84         0.92 o                         
  -4   6   4         19.06         17.59         0.95 o                         
  -3   6   4         12.35         16.42         0.84 o                         
  -2   6   4          1.52          1.03         0.43 o                         
  -1   6   4         20.55         20.62         0.70 o                         
   0   6   4          9.29         13.51         0.46 o                         
   1   6   4          3.12          4.27         0.35 o                         
   2   6   4         29.66         27.21         0.90 o                         
   3   6   4        137.09        136.36         2.54 o                         
   4   6   4          4.11          3.07         0.42 o                         
   5   6   4         29.34         25.55         0.95 o                         
   6   6   4          0.09         -0.03         0.51 o                         
   7   6   4          3.09          2.38         0.72 o                         
   8   6   4          2.42          0.71         0.87 o                         
  -4   7   4         14.21         15.17         0.89 o                         
  -3   7   4          0.09         -0.47         0.47 o                         
  -2   7   4         18.84         19.96         0.81 o                         
  -1   7   4         13.01         11.58         0.55 o                         
   0   7   4         11.11          9.88         0.62 o                         
   1   7   4          0.00          0.10         0.65 o                         
   2   7   4         31.33         33.18         1.73 o                         
   3   7   4        386.63        393.01         8.14 o                         
   4   7   4         33.58         33.12         0.91 o                         
   5   7   4         28.66         28.14         0.96 o                         
   6   7   4         31.72         31.39         1.13 o                         
   7   7   4         37.78         32.92         1.42 o                         
   8   7   4          0.27          1.66         1.85 o                         
  -3   8   4          4.73          5.69         0.64 o                         
  -2   8   4          3.56          3.45         0.53 o                         
  -1   8   4          0.15          0.25         0.45 o                         
   0   8   4          8.90         10.44         1.30 o                         
   1   8   4         54.57         56.69         2.19 o                         
   2   8   4         34.76         37.34         2.03 o                         
   3   8   4         44.51         54.37         2.74 o                         
   4   8   4         39.59         39.76         1.47 o                         
   5   8   4          0.48          1.21         0.42 o                         
   6   8   4          1.96          2.41         0.55 o                         
   7   8   4         11.70         13.04         1.06 o                         
  -2   9   4          2.59          3.26         0.48 o                         
  -1   9   4         20.22         21.62         1.12 o                         
   0   9   4          2.22          2.42         0.95 o                         
   1   9   4         31.73         34.43         1.80 o                         
   2   9   4         47.32         50.84         2.37 o                         
   3   9   4          0.43          1.78         1.14 o                         
   4   9   4         20.32         25.23         2.45 o                         
   5   9   4         27.15         27.53         1.46 o                         
   6   9   4         13.00         17.23         0.83 o                         
   0  10   4          0.27         -0.71         1.21 o                         
   1  10   4          5.02          6.17         1.19 o                         
   2  10   4          0.63         -0.30         0.94 o                         
   3  10   4          2.18          1.97         1.34 o                         
   4  10   4          2.51          4.00         1.28 o                         
   5  10   4         21.02         23.71         1.91 o                         
  -4  -9   5          5.58          5.61         0.78 o                         
  -3  -9   5          7.60          7.27         0.62 o                         
  -2  -9   5          6.01          6.24         0.53 o                         
  -1  -9   5          1.12          2.23         0.47 o                         
  -6  -8   5          2.56          2.16         0.89 o                         
  -5  -8   5         44.34         48.41         1.54 o                         
  -4  -8   5          1.41          1.66         0.64 o                         
  -3  -8   5          9.28         10.56         0.71 o                         
  -2  -8   5         24.33         27.54         1.01 o                         
  -1  -8   5         41.44         44.74         1.28 o                         
   0  -8   5         18.88         17.28         0.75 o                         
   1  -8   5          0.29         -0.49         0.60 o                         
  -7  -7   5          0.20          2.04         1.09 o                         
  -6  -7   5         16.51         16.34         1.13 o                         
  -5  -7   5          6.05          7.56         0.82 o                         
  -4  -7   5          4.02          4.77         0.55 o                         
  -3  -7   5         12.99         13.93         0.84 o                         
  -2  -7   5          0.05          0.61         0.45 o                         
  -1  -7   5         27.06         28.48         0.98 o                         
   0  -7   5         25.14         24.43         1.11 o                         
   1  -7   5          0.97          0.73         0.50 o                         
   2  -7   5          0.09         -0.10         0.62 o                         
   3  -7   5         30.76         29.94         1.43 o                         
  -7  -6   5          0.80          1.47         0.84 o                         
  -6  -6   5          3.82          3.18         0.53 o                         
  -5  -6   5          4.58          6.21         0.77 o                         
  -4  -6   5          4.02          4.33         0.59 o                         
  -3  -6   5         29.95         28.66         1.00 o                         
  -2  -6   5         28.01         27.18         1.01 o                         
  -1  -6   5         24.59         25.70         0.94 o                         
   0  -6   5          3.31          3.50         0.44 o                         
   1  -6   5         11.86         12.79         0.84 o                         
   2  -6   5          0.70          0.53         0.52 o                         
   3  -6   5         14.16         13.04         1.07 o                         
   4  -6   5          4.81          5.11         0.96 o                         
  -8  -5   5          0.00          0.72         1.00 o                         
  -7  -5   5         53.20         58.89         2.56 o                         
  -6  -5   5          3.02          2.68         0.57 o                         
  -5  -5   5         50.93         50.49         1.34 o                         
  -4  -5   5         49.56         42.88         1.17 o                         
  -3  -5   5         26.01         28.32         0.97 o                         
  -2  -5   5         93.33         89.10         2.04 o                         
  -1  -5   5         22.33         23.88         0.85 o                         
   0  -5   5         33.30         34.29         0.97 o                         
   1  -5   5        135.62        122.63         2.56 o                         
   2  -5   5          0.18         -0.11         0.57 o                         
   3  -5   5          0.00         -0.63         0.79 o                         
   4  -5   5         34.27         31.24         1.50 o                         
   5  -5   5          1.62          0.11         0.88 o                         
  -8  -4   5         10.00         10.05         1.30 o                         
  -7  -4   5          0.39          1.04         0.78 o                         
  -6  -4   5         45.59         46.24         1.60 o                         
  -5  -4   5         46.06         42.25         1.71 o                         
  -4  -4   5         16.84         21.57         0.84 o                         
  -3  -4   5         58.55         51.89         1.36 o                         
  -2  -4   5          9.55         10.83         0.64 o                         
  -1  -4   5         19.45         16.77         0.72 o                         
   0  -4   5         46.49         46.85         1.50 o                         
   1  -4   5          0.92          0.60         0.38 o                         
   2  -4   5         66.31         61.24         1.56 o                         
   3  -4   5         52.02         50.96         1.64 o                         
   4  -4   5          5.90          4.06         0.87 o                         
   5  -4   5          2.63          2.89         0.89 o                         
   6  -4   5          0.06          1.47         1.30 o                         
  -8  -3   5          0.23          2.22         1.35 o                         
  -7  -3   5         28.42         25.68         1.36 o                         
  -6  -3   5        155.00        147.24         3.65 o                         
  -5  -3   5         36.73         43.56         1.46 o                         
  -4  -3   5          0.78          1.17         0.48 o                         
  -3  -3   5         12.81         17.54         0.99 o                         
  -2  -3   5        803.27        807.36        15.49 o                         
  -1  -3   5         26.51         33.45         1.09 o                         
   0  -3   5        187.98        197.88         3.87 o                         
   1  -3   5          1.16          0.60         0.44 o                         
   2  -3   5          2.51          1.66         0.50 o                         
   3  -3   5          2.88          1.51         0.48 o                         
   4  -3   5         32.03         29.51         1.28 o                         
   5  -3   5          0.41          0.66         0.54 o                         
   6  -3   5          9.67          7.71         0.99 o                         
  -8  -2   5         10.06         12.15         1.11 o                         
  -7  -2   5          5.99          5.79         0.96 o                         
  -6  -2   5         15.64         15.14         0.86 o                         
  -5  -2   5         35.09         34.65         1.25 o                         
  -4  -2   5          0.07          0.25         0.43 o                         
  -3  -2   5         43.15         37.31         1.06 o                         
  -2  -2   5         19.65         25.25         0.82 o                         
  -1  -2   5         13.15         12.96         0.62 o                         
   0  -2   5         28.22         31.27         0.97 o                         
   1  -2   5        560.17        568.28        10.07 o                         
   2  -2   5        116.06        122.81         2.57 o                         
   3  -2   5          6.02          5.96         0.71 o                         
   4  -2   5        107.26        114.65         2.52 o                         
   5  -2   5          2.65          3.46         0.84 o                         
   6  -2   5          2.29          0.50         0.72 o                         
   7  -2   5         13.66         13.05         1.56 o                         
  -8  -1   5          2.89          3.30         1.01 o                         
  -7  -1   5          0.89          0.21         0.73 o                         
  -6  -1   5         24.37         21.66         0.98 o                         
  -5  -1   5         11.72         13.30         0.87 o                         
  -4  -1   5        425.89        427.90         7.94 o                         
  -3  -1   5        131.18        123.48         2.56 o                         
  -2  -1   5         51.10         48.74         1.32 o                         
  -1  -1   5        147.85        139.28         3.00 o                         
   0  -1   5       1732.63       1711.05        32.33 o                         
   1  -1   5          0.20          0.44         0.40 o                         
   2  -1   5        732.80        760.00        14.00 o                         
   3  -1   5        320.98        310.98         5.83 o                         
   4  -1   5          0.77          1.57         0.60 o                         
   5  -1   5          6.26          6.33         0.70 o                         
   6  -1   5          0.04         -0.34         0.64 o                         
   7  -1   5          7.06          4.54         0.92 o                         
  -8   0   5          0.47          0.45         1.18 o                         
  -7   0   5          0.66         -0.05         0.78 o                         
  -6   0   5          1.31          0.97         0.50 o                         
  -5   0   5          3.52          4.72         0.51 o                         
  -4   0   5        122.82        139.06         2.79 o                         
  -3   0   5        113.98        121.20         2.66 o                         
  -2   0   5         12.63         13.81         0.67 o                         
  -1   0   5        165.95        184.69         3.62 o                         
   0   0   5        373.71        382.10         7.86 o                         
   1   0   5          2.34          4.63         0.55 o                         
   2   0   5         51.54         56.33         1.55 o                         
   3   0   5          5.97          4.79         0.60 o                         
   4   0   5          1.55          1.77         0.58 o                         
   5   0   5          0.02         -0.61         0.61 o                         
   6   0   5         70.32         66.20         1.84 o                         
   7   0   5         20.14         19.74         1.14 o                         
   8   0   5          0.47          1.16         1.16 o                         
  -8   1   5          0.80          0.31         0.81 o                         
  -7   1   5          6.82          4.67         0.81 o                         
  -6   1   5         23.17         21.51         1.03 o                         
  -5   1   5          2.97          1.44         0.44 o                         
  -4   1   5          7.02          4.07         0.44 o                         
  -3   1   5        201.89        199.36         3.86 o                         
  -2   1   5        109.89        115.91         2.35 o                         
  -1   1   5         90.91         95.23         2.03 o                         
   0   1   5        102.68        109.86         2.25 o                         
   1   1   5       1324.30       1278.46        24.22 o                         
   2   1   5         87.12         99.14         2.31 o                         
   3   1   5          5.68          5.41         0.58 o                         
   4   1   5         20.11         20.43         0.96 o                         
   5   1   5          8.01          7.36         0.74 o                         
   6   1   5         12.38         13.24         0.94 o                         
   7   1   5          1.37          1.24         0.66 o                         
   8   1   5          2.42          2.11         1.11 o                         
  -7   2   5         15.46         18.25         1.05 o                         
  -6   2   5          8.92          9.62         0.89 o                         
  -5   2   5          1.47          0.47         0.53 o                         
  -4   2   5         21.59         26.80         1.05 o                         
  -3   2   5          0.05          0.28         0.46 o                         
  -2   2   5         90.13         85.79         1.78 o                         
  -1   2   5         26.17         27.90         0.76 o                         
   0   2   5          2.70          3.94         0.39 o                         
   1   2   5        511.52        546.84        10.54 o                         
   2   2   5         65.67         70.29         1.80 o                         
   3   2   5        149.00        152.45         3.02 o                         
   4   2   5         75.46         82.95         1.92 o                         
   5   2   5          0.01         -0.54         0.54 o                         
   6   2   5         57.96         54.93         1.77 o                         
   7   2   5         48.54         43.70         1.52 o                         
   8   2   5         21.21         20.76         1.20 o                         
  -7   3   5          0.04         -0.51         1.24 o                         
  -6   3   5         15.10         11.10         0.94 o                         
  -5   3   5          0.22         -0.31         0.54 o                         
  -4   3   5         35.43         38.63         1.30 o                         
  -3   3   5         51.01         52.45         1.41 o                         
  -2   3   5          1.08          0.98         0.41 o                         
  -1   3   5         18.97         26.78         0.74 o                         
   0   3   5         39.41         39.18         0.99 o                         
   1   3   5        209.77        218.17         5.26 o                         
   2   3   5        117.02        123.56         3.17 o                         
   3   3   5          3.60          3.80         0.44 o                         
   4   3   5        155.36        166.22         3.48 o                         
   5   3   5         64.18         66.48         1.69 o                         
   6   3   5          3.24          3.56         0.73 o                         
   7   3   5          6.47          7.46         0.75 o                         
   8   3   5          0.38          1.34         0.93 o                         
  -6   4   5          0.58          0.95         0.84 o                         
  -5   4   5         45.91         46.01         1.98 o                         
  -4   4   5          0.12         -0.35         0.39 o                         
  -3   4   5        104.89        105.69         2.10 o                         
  -2   4   5         25.65         26.72         0.86 o                         
  -1   4   5          9.04         10.48         0.49 o                         
   0   4   5         76.19         80.76         1.67 o                         
   1   4   5        152.12        167.53         3.10 o                         
   2   4   5          2.25          1.27         0.36 o                         
   3   4   5         98.98        116.19         2.62 o                         
   4   4   5         16.37         16.03         0.80 o                         
   5   4   5          4.78          4.21         0.64 o                         
   6   4   5         55.13         50.03         1.64 o                         
   7   4   5         12.37         14.07         1.08 o                         
   8   4   5          8.31          7.28         1.07 o                         
  -6   5   5          4.21          3.75         1.07 o                         
  -5   5   5         13.02         13.91         0.83 o                         
  -4   5   5         50.44         43.10         1.39 o                         
  -3   5   5         77.14         77.06         1.93 o                         
  -2   5   5          3.86          1.81         0.42 o                         
  -1   5   5          2.99          4.41         0.39 o                         
   0   5   5         13.65         15.53         0.62 o                         
   1   5   5        123.13        120.24         2.20 o                         
   2   5   5          1.44          1.10         0.33 o                         
   3   5   5         13.13         13.43         0.59 o                         
   4   5   5          4.80          4.87         0.46 o                         
   5   5   5          7.36          5.76         0.56 o                         
   6   5   5          6.06          3.33         0.56 o                         
   7   5   5          0.11          0.59         0.65 o                         
   8   5   5          6.02          5.09         1.04 o                         
  -5   6   5          0.35          0.80         0.67 o                         
  -4   6   5         50.02         52.32         1.82 o                         
  -3   6   5         21.17         20.59         1.08 o                         
  -2   6   5          4.75          6.75         0.57 o                         
  -1   6   5         26.81         27.06         0.91 o                         
   0   6   5         42.03         49.03         1.22 o                         
   1   6   5          3.43          4.47         0.29 o                         
   2   6   5         55.73         59.31         1.23 o                         
   3   6   5         49.06         49.58         1.12 o                         
   4   6   5        101.23        101.75         2.03 o                         
   5   6   5         20.91         14.86         0.76 o                         
   6   6   5         48.42         43.44         1.58 o                         
   7   6   5         25.27         25.40         1.25 o                         
   8   6   5          0.00         -0.85         0.85 o                         
  -4   7   5          3.29          2.98         0.68 o                         
  -3   7   5          2.63          1.33         0.55 o                         
  -2   7   5          0.25          0.97         0.49 o                         
  -1   7   5         71.66         68.52         1.54 o                         
   0   7   5          1.01          0.32         0.41 o                         
   1   7   5         35.56         34.06         1.06 o                         
   2   7   5          5.41          5.07         0.44 o                         
   3   7   5        256.49        245.00         4.47 o                         
   4   7   5          1.96          2.57         0.42 o                         
   5   7   5         43.52         38.59         1.15 o                         
   6   7   5        162.67        150.05         2.98 o                         
   7   7   5          1.80          2.03         0.54 o                         
   8   7   5          0.48         -0.89         1.08 o                         
  -3   8   5          5.34          6.57         0.72 o                         
  -2   8   5         10.44          8.92         0.69 o                         
  -1   8   5         10.15          7.89         0.40 o                         
   0   8   5          0.73          0.34         0.61 o                         
   1   8   5          0.43         -0.04         0.87 o                         
   2   8   5          2.27          1.34         0.84 o                         
   3   8   5          3.98          4.29         0.37 o                         
   4   8   5         20.65         23.28         0.77 o                         
   5   8   5          9.92         10.15         0.65 o                         
   6   8   5         16.36         16.72         0.92 o                         
   7   8   5          0.28          1.38         0.67 o                         
  -2   9   5         11.42         13.57         0.62 o                         
  -1   9   5         17.26         20.44         1.13 o                         
   0   9   5          8.19         10.16         1.47 o                         
   1   9   5         10.91          8.13         1.17 o                         
   2   9   5         34.97         35.32         2.04 o                         
   3   9   5          8.43         11.50         1.45 o                         
   4   9   5         97.19         85.02         5.22 o                         
   5   9   5          1.90          1.40         0.27 o                         
   6   9   5          0.01          0.57         0.54 o                         
   0  10   5          0.15         -0.72         1.38 o                         
   1  10   5          1.64          1.50         1.12 o                         
   2  10   5          2.32          2.96         1.14 o                         
   3  10   5          0.01          1.06         1.72 o                         
   4  10   5          1.93          2.14         1.44 o                         
   5  10   5          1.61          4.00         1.08 o                         
  -5  -8   6         27.94         28.56         1.33 o                         
  -4  -8   6          6.72          7.20         0.92 o                         
  -3  -8   6          3.99          3.92         0.74 o                         
  -2  -8   6         38.67         42.70         1.47 o                         
  -1  -8   6         20.41         17.17         1.15 o                         
   0  -8   6          0.03         -0.16         0.68 o                         
   1  -8   6          1.65          1.26         0.64 o                         
  -6  -7   6          0.08          0.94         0.71 o                         
  -5  -7   6          3.50          5.01         0.65 o                         
  -4  -7   6          1.04          0.82         0.54 o                         
  -3  -7   6          0.19          0.34         0.54 o                         
  -2  -7   6         11.21         11.29         0.76 o                         
  -1  -7   6         13.68         13.86         0.72 o                         
   0  -7   6          0.55          0.75         0.50 o                         
   1  -7   6          5.66          7.94         0.76 o                         
   2  -7   6          0.10          0.51         0.62 o                         
  -7  -6   6          4.72          5.39         0.74 o                         
  -6  -6   6         19.27         18.78         0.90 o                         
  -5  -6   6          3.22          2.82         0.73 o                         
  -4  -6   6         11.97         14.16         0.81 o                         
  -3  -6   6         17.52         19.91         1.05 o                         
  -2  -6   6         12.62         13.23         0.84 o                         
  -1  -6   6         11.98         10.36         0.64 o                         
   0  -6   6         17.01         15.36         0.89 o                         
   1  -6   6         40.10         39.70         1.40 o                         
   2  -6   6         15.02         11.28         0.85 o                         
   3  -6   6          0.46         -0.69         0.69 o                         
  -7  -5   6          7.64          8.19         1.09 o                         
  -6  -5   6          7.23          7.39         0.66 o                         
  -5  -5   6         18.30         17.58         1.02 o                         
  -4  -5   6        119.52        107.27         2.60 o                         
  -3  -5   6         37.43         33.76         1.27 o                         
  -2  -5   6         21.78         24.07         1.19 o                         
  -1  -5   6         43.09         40.98         1.16 o                         
   0  -5   6          0.31          0.42         0.40 o                         
   1  -5   6         11.56         11.52         0.70 o                         
   2  -5   6          4.13          2.98         0.62 o                         
   3  -5   6          3.27          3.59         0.81 o                         
   4  -5   6         30.11         24.44         1.51 o                         
  -8  -4   6          6.24          8.35         1.70 o                         
  -7  -4   6         22.67         21.00         1.46 o                         
  -6  -4   6         65.77         63.56         1.89 o                         
  -5  -4   6         25.69         24.16         1.07 o                         
  -4  -4   6          2.93          2.45         0.49 o                         
  -3  -4   6         33.40         30.43         1.08 o                         
  -2  -4   6          3.54          2.11         0.51 o                         
  -1  -4   6         41.71         43.00         1.35 o                         
   0  -4   6          5.12          3.67         0.51 o                         
   1  -4   6         13.95         11.55         0.64 o                         
   2  -4   6          0.26          0.38         0.47 o                         
   3  -4   6         41.60         37.35         1.62 o                         
   4  -4   6          2.74          1.23         0.75 o                         
   5  -4   6         12.75         10.41         1.32 o                         
  -8  -3   6          0.83          0.26         0.93 o                         
  -7  -3   6          3.16          4.91         1.24 o                         
  -6  -3   6         81.38         78.66         2.30 o                         
  -5  -3   6          0.07         -0.03         0.49 o                         
  -4  -3   6          3.66          4.68         0.64 o                         
  -3  -3   6        102.67        100.65         2.19 o                         
  -2  -3   6         24.32         22.53         0.75 o                         
  -1  -3   6          4.12          3.39         0.53 o                         
   0  -3   6          4.88          3.33         0.39 o                         
   1  -3   6         11.34         13.09         0.71 o                         
   2  -3   6          0.03          0.04         0.46 o                         
   3  -3   6         14.83         15.18         1.05 o                         
   4  -3   6          4.69          4.81         0.59 o                         
   5  -3   6          0.80         -0.18         0.47 o                         
   6  -3   6          5.84          4.22         0.76 o                         
  -8  -2   6         11.81         13.27         1.32 o                         
  -7  -2   6          0.03          0.81         0.71 o                         
  -6  -2   6          1.39          1.56         0.58 o                         
  -5  -2   6        260.99        250.51         4.73 o                         
  -4  -2   6         83.55         77.50         1.82 o                         
  -3  -2   6        141.26        156.46         3.20 o                         
  -2  -2   6         27.74         27.99         1.08 o                         
  -1  -2   6          0.01         -0.41         0.41 o                         
   0  -2   6        561.54        528.08        10.26 o                         
   1  -2   6         32.28         30.93         1.02 o                         
   2  -2   6          1.07          0.46         0.47 o                         
   3  -2   6          7.82          7.56         0.78 o                         
   4  -2   6         66.34         65.53         1.73 o                         
   5  -2   6         26.58         23.99         1.33 o                         
   6  -2   6          0.17         -0.13         0.71 o                         
  -8  -1   6          0.45          0.09         1.10 o                         
  -7  -1   6          0.00          0.93         0.64 o                         
  -6  -1   6          0.30          0.54         0.55 o                         
  -5  -1   6          3.58          2.75         0.61 o                         
  -4  -1   6         72.51         76.60         1.82 o                         
  -3  -1   6        239.44        262.72         4.96 o                         
  -2  -1   6         63.10         63.43         1.61 o                         
  -1  -1   6        659.49        660.60        13.45 o                         
   0  -1   6        622.14        623.60        12.71 o                         
   1  -1   6        116.81        119.85         2.59 o                         
   2  -1   6         10.33         13.99         0.82 o                         
   3  -1   6         34.94         32.96         1.29 o                         
   4  -1   6          6.14          5.30         0.72 o                         
   5  -1   6         14.74         14.44         0.87 o                         
   6  -1   6          7.45          6.35         0.81 o                         
   7  -1   6          0.92          0.36         0.84 o                         
  -8   0   6          0.05          1.21         1.19 o                         
  -7   0   6          2.75          1.94         0.56 o                         
  -6   0   6          2.08         -0.10         0.60 o                         
  -5   0   6         11.53          7.16         0.67 o                         
  -4   0   6          4.39          2.90         0.64 o                         
  -3   0   6        120.03        130.02         2.73 o                         
  -2   0   6        815.24        827.81        14.52 o                         
  -1   0   6         15.43         17.12         0.78 o                         
   0   0   6         80.58         92.31         2.13 o                         
   1   0   6          0.21          0.74         0.54 o                         
   2   0   6        681.97        695.47        12.85 o                         
   3   0   6          2.84          2.66         0.61 o                         
   4   0   6          7.59          9.73         0.81 o                         
   5   0   6          1.53          0.93         0.74 o                         
   6   0   6         55.43         61.14         1.99 o                         
   7   0   6          0.28         -0.36         0.84 o                         
  -7   1   6          3.04          2.90         0.79 o                         
  -6   1   6          0.17         -0.42         0.42 o                         
  -5   1   6          3.87          4.54         0.65 o                         
  -4   1   6         29.09         29.16         1.11 o                         
  -3   1   6         28.10         33.92         1.24 o                         
  -2   1   6         29.18         30.30         1.01 o                         
  -1   1   6         32.24         39.29         1.12 o                         
   0   1   6        905.64        954.29        18.22 o                         
   1   1   6        120.44        118.80         2.51 o                         
   2   1   6        512.09        545.66        10.68 o                         
   3   1   6        110.69        115.38         2.58 o                         
   4   1   6          5.59          6.80         0.72 o                         
   5   1   6          0.87          0.13         0.63 o                         
   6   1   6         65.27         65.21         2.03 o                         
   7   1   6          5.82          7.17         0.81 o                         
   8   1   6         32.07         29.14         1.57 o                         
  -7   2   6          3.31          4.56         1.07 o                         
  -6   2   6         23.82         24.32         1.18 o                         
  -5   2   6         10.05          8.23         0.78 o                         
  -4   2   6         12.16          9.93         0.75 o                         
  -3   2   6        184.95        196.91         3.71 o                         
  -2   2   6          3.17          4.59         0.52 o                         
  -1   2   6         82.10         80.34         1.72 o                         
   0   2   6          9.62         13.93         0.63 o                         
   1   2   6         20.47         22.35         0.86 o                         
   2   2   6         12.55         16.95         0.96 o                         
   3   2   6          0.21         -0.49         0.49 o                         
   4   2   6        142.74        136.89         2.90 o                         
   5   2   6         34.34         39.40         1.39 o                         
   6   2   6          2.37          1.35         0.75 o                         
   7   2   6         19.76         21.00         1.28 o                         
   8   2   6          4.38          8.44         1.34 o                         
  -7   3   6          8.41          9.77         1.46 o                         
  -6   3   6         29.54         26.27         1.31 o                         
  -5   3   6         29.74         32.89         1.66 o                         
  -4   3   6         48.77         47.06         1.52 o                         
  -3   3   6         35.76         36.09         1.25 o                         
  -2   3   6          0.20          0.41         0.41 o                         
  -1   3   6       1206.11       1180.61        20.41 o                         
   0   3   6        712.58        680.29        13.75 o                         
   1   3   6         31.98         28.44         0.94 o                         
   2   3   6        143.03        146.71         3.16 o                         
   3   3   6        439.49        469.59         8.82 o                         
   4   3   6        455.19        477.28         8.64 o                         
   5   3   6         13.86         15.78         0.89 o                         
   6   3   6          0.04         -0.69         0.69 o                         
   7   3   6         84.12         80.38         2.37 o                         
   8   3   6          0.06          1.77         1.08 o                         
  -6   4   6          0.02         -0.11         0.85 o                         
  -5   4   6          1.58          1.44         0.73 o                         
  -4   4   6          1.10          0.39         0.62 o                         
  -3   4   6         72.63         72.59         1.90 o                         
  -2   4   6          4.08          4.38         0.52 o                         
  -1   4   6          5.31          7.89         0.53 o                         
   0   4   6         53.69         59.14         1.23 o                         
   1   4   6         26.59         27.60         0.84 o                         
   2   4   6          6.17          6.15         0.53 o                         
   3   4   6          1.17          2.00         0.51 o                         
   4   4   6         10.84         14.51         0.82 o                         
   5   4   6         32.95         34.56         1.26 o                         
   6   4   6          0.02         -0.59         0.59 o                         
   7   4   6          7.51          6.70         0.85 o                         
   8   4   6          1.28          3.32         0.99 o                         
  -6   5   6         10.93          8.64         1.12 o                         
  -5   5   6          5.58          5.68         1.03 o                         
  -4   5   6         68.98         69.45         2.46 o                         
  -3   5   6        243.29        237.89         5.36 o                         
  -2   5   6         13.67         12.93         0.72 o                         
  -1   5   6          6.70          7.91         0.51 o                         
   0   5   6        135.04        131.24         2.34 o                         
   1   5   6        120.85        120.50         2.25 o                         
   2   5   6          7.03          6.79         0.66 o                         
   3   5   6         22.14         20.56         0.81 o                         
   4   5   6         17.28         20.91         0.87 o                         
   5   5   6         32.18         32.54         1.18 o                         
   6   5   6          1.20          1.36         0.52 o                         
   7   5   6         29.66         26.51         1.13 o                         
   8   5   6          5.41          4.66         1.02 o                         
  -5   6   6         15.85         15.87         1.42 o                         
  -4   6   6         20.52         19.64         1.30 o                         
  -3   6   6          7.31          7.72         0.91 o                         
  -2   6   6         85.72         82.90         1.88 o                         
  -1   6   6         28.53         29.11         0.98 o                         
   0   6   6          5.81          5.71         0.43 o                         
   1   6   6          7.59          8.77         0.46 o                         
   2   6   6         30.13         29.92         0.82 o                         
   3   6   6        113.11        105.81         2.20 o                         
   4   6   6         35.37         33.93         0.99 o                         
   5   6   6         12.40         13.58         0.72 o                         
   6   6   6          0.50          0.59         0.59 o                         
   7   6   6         75.49         63.58         1.77 o                         
   8   6   6          0.03         -0.18         1.00 o                         
  -4   7   6          1.82          2.00         0.62 o                         
  -3   7   6          9.72          6.87         0.70 o                         
  -2   7   6         36.63         33.03         1.15 o                         
  -1   7   6        180.06        158.64         3.12 o                         
   0   7   6          0.00          0.48         0.29 o                         
   1   7   6         38.87         34.23         1.04 o                         
   2   7   6        205.76        191.34         3.88 o                         
   3   7   6        123.22        124.02         2.53 o                         
   4   7   6         80.25         76.07         1.69 o                         
   5   7   6          3.01          4.27         0.54 o                         
   6   7   6         22.50         20.15         1.08 o                         
   7   7   6          4.21          4.62         0.72 o                         
  -3   8   6          9.62         10.43         0.81 o                         
  -2   8   6          6.12          6.33         0.55 o                         
  -1   8   6         12.12         15.85         0.88 o                         
   0   8   6          7.58          8.81         0.64 o                         
   1   8   6          6.96          6.45         0.45 o                         
   2   8   6          1.19          0.99         0.59 o                         
   3   8   6         51.23         51.59         1.86 o                         
   4   8   6         10.03          9.90         0.53 o                         
   5   8   6        179.75        170.26         3.50 o                         
   6   8   6          4.43          2.78         0.72 o                         
   7   8   6         19.26         23.27         1.20 o                         
  -2   9   6          0.73          2.37         0.71 o                         
  -1   9   6          2.17          3.75         1.06 o                         
   0   9   6         70.84         63.30         5.06 o                         
   1   9   6          9.22          7.70         1.16 o                         
   2   9   6         30.70         33.92         1.98 o                         
   3   9   6         50.49         49.95         3.29 o                         
   4   9   6         20.33         19.53         0.89 o                         
   5   9   6          1.44          1.44         0.47 o                         
   6   9   6          0.39          1.81         0.77 o                         
   0  10   6          1.84          2.20         1.26 o                         
   1  10   6          3.63          3.17         1.09 o                         
   2  10   6          3.61          4.45         1.13 o                         
   3  10   6          0.36          0.52         1.04 o                         
   4  10   6         12.34         10.41         1.40 o                         
   5  10   6         18.81         20.77         1.46 o                         
  -4  -8   7          0.02         -0.15         0.71 o                         
  -3  -8   7         17.65         19.83         1.25 o                         
  -2  -8   7         25.91         26.67         1.15 o                         
  -1  -8   7          0.05          1.50         0.63 o                         
   0  -8   7          0.21         -3.19         3.19 o                         
  -5  -7   7          0.37          1.12         0.58 o                         
  -4  -7   7         11.42         10.22         0.90 o                         
  -3  -7   7          7.26          6.80         0.77 o                         
  -2  -7   7          0.01         -0.32         0.54 o                         
  -1  -7   7          2.55          3.25         0.90 o                         
   0  -7   7         11.47          9.02         0.70 o                         
   1  -7   7         16.03         14.73         0.90 o                         
   2  -7   7          0.02         -0.56         0.69 o                         
  -6  -6   7          3.45          3.74         0.81 o                         
  -5  -6   7          5.48          8.12         0.76 o                         
  -4  -6   7          6.26          6.97         0.86 o                         
  -3  -6   7         10.96          9.16         0.85 o                         
  -2  -6   7         24.12         22.15         1.15 o                         
  -1  -6   7          5.17          6.12         0.71 o                         
   0  -6   7          0.28          1.61         0.61 o                         
   1  -6   7          1.67          0.99         0.49 o                         
   2  -6   7          5.14          4.18         0.73 o                         
   3  -6   7          0.17         -0.17         0.85 o                         
  -7  -5   7          1.41          4.89         1.71 o                         
  -6  -5   7         10.13          8.81         0.79 o                         
  -5  -5   7         15.59         16.08         0.81 o                         
  -4  -5   7          0.29          1.83         0.94 o                         
  -3  -5   7          7.44          6.62         0.81 o                         
  -2  -5   7          0.00          0.36         0.61 o                         
  -1  -5   7          0.03          1.05         0.60 o                         
   0  -5   7          0.50         -0.27         0.48 o                         
   1  -5   7         16.86         14.61         0.81 o                         
   2  -5   7         32.70         27.24         1.33 o                         
   3  -5   7          1.84          1.45         0.71 o                         
   4  -5   7          3.67          1.43         0.97 o                         
  -7  -4   7         11.46         11.12         1.13 o                         
  -6  -4   7         30.73         35.23         1.56 o                         
  -5  -4   7          6.67          4.69         0.95 o                         
  -4  -4   7         51.00         51.79         1.60 o                         
  -3  -4   7          6.32          5.56         0.74 o                         
  -2  -4   7          9.65          8.35         0.76 o                         
  -1  -4   7         19.85         18.96         0.99 o                         
   0  -4   7          9.60         10.85         0.72 o                         
   1  -4   7         17.51         17.54         0.85 o                         
   2  -4   7          1.79          1.36         0.59 o                         
   3  -4   7          0.72          1.89         0.48 o                         
   4  -4   7          0.00          0.27         0.74 o                         
   5  -4   7         11.82         10.07         1.32 o                         
  -7  -3   7          0.45          0.15         0.90 o                         
  -6  -3   7          3.15          3.08         0.79 o                         
  -5  -3   7          6.69          8.96         0.92 o                         
  -4  -3   7         76.71         73.54         1.81 o                         
  -3  -3   7          9.99         11.85         0.92 o                         
  -2  -3   7         17.38         16.00         0.66 o                         
  -1  -3   7         28.97         27.92         0.97 o                         
   0  -3   7         96.91         90.31         2.04 o                         
   1  -3   7         43.41         44.63         1.31 o                         
   2  -3   7        140.68        137.16         2.94 o                         
   3  -3   7          2.34          3.01         0.69 o                         
   4  -3   7          1.02          0.33         0.52 o                         
   5  -3   7         13.81         12.87         0.82 o                         
   6  -3   7         16.41         14.31         1.50 o                         
  -8  -2   7          5.72          1.75         3.19 o                         
  -7  -2   7          7.22          8.29         0.96 o                         
  -6  -2   7          5.35          6.18         0.82 o                         
  -5  -2   7         47.73         45.40         1.79 o                         
  -4  -2   7         44.68         46.99         1.39 o                         
  -3  -2   7         65.36         63.65         1.75 o                         
  -2  -2   7          0.26          1.30         0.48 o                         
  -1  -2   7          7.87          7.76         0.61 o                         
   0  -2   7        131.80        141.95         3.36 o                         
   1  -2   7          0.27          0.82         0.48 o                         
   2  -2   7        103.08        108.75         2.43 o                         
   3  -2   7         54.58         54.37         1.62 o                         
   4  -2   7         21.06         24.09         1.37 o                         
   5  -2   7          0.00          0.05         0.67 o                         
   6  -2   7          1.45          0.96         0.78 o                         
  -7  -1   7          6.72          8.93         0.97 o                         
  -6  -1   7          4.53          5.92         0.79 o                         
  -5  -1   7          0.00         -0.65         0.65 o                         
  -4  -1   7          0.13         -0.14         0.49 o                         
  -3  -1   7         88.66        100.93         2.29 o                         
  -2  -1   7        375.51        361.14         6.90 o                         
  -1  -1   7         78.27         81.39         2.03 o                         
   0  -1   7        214.31        194.83         4.30 o                         
   1  -1   7        148.42        161.41         3.37 o                         
   2  -1   7          6.92          5.13         0.67 o                         
   3  -1   7          2.06          0.29         0.64 o                         
   4  -1   7         22.95         23.50         1.26 o                         
   5  -1   7         13.63         14.47         1.08 o                         
   6  -1   7         16.54         17.48         1.13 o                         
   7  -1   7          0.75          2.75         1.05 o                         
  -7   0   7          0.44          0.09         0.71 o                         
  -6   0   7         17.43         18.32         1.14 o                         
  -5   0   7          0.43         -0.01         0.68 o                         
  -4   0   7         12.87         11.52         0.91 o                         
  -3   0   7         50.99         53.84         1.58 o                         
  -2   0   7        413.49        446.79         8.45 o                         
  -1   0   7         27.29         31.97         1.19 o                         
   0   0   7          2.86          1.98         0.46 o                         
   1   0   7       1433.71       1524.79        29.02 o                         
   2   0   7          1.20          1.14         0.56 o                         
   3   0   7         20.40         20.41         1.06 o                         
   4   0   7         12.38         14.01         1.00 o                         
   5   0   7          4.56          5.16         0.77 o                         
   6   0   7          9.46          7.35         0.93 o                         
   7   0   7         16.58         13.46         1.32 o                         
  -7   1   7          6.30          6.13         0.89 o                         
  -6   1   7          2.40          5.99         0.82 o                         
  -5   1   7         37.55         35.91         1.45 o                         
  -4   1   7          0.15          0.52         0.61 o                         
  -3   1   7          0.73          1.13         0.54 o                         
  -2   1   7          3.57          1.55         0.40 o                         
  -1   1   7        176.33        174.96         3.90 o                         
   0   1   7        124.91        134.12         3.16 o                         
   1   1   7          4.63          5.08         0.55 o                         
   2   1   7        111.43        113.27         2.52 o                         
   3   1   7          0.17          1.45         0.64 o                         
   4   1   7         22.18         25.32         1.21 o                         
   5   1   7         29.55         33.39         1.37 o                         
   6   1   7        132.93        127.60         2.97 o                         
   7   1   7         28.48         25.07         1.33 o                         
  -7   2   7          5.33          8.67         1.41 o                         
  -6   2   7          6.45          4.52         0.84 o                         
  -5   2   7          3.81          3.07         0.69 o                         
  -4   2   7          1.36          2.16         0.56 o                         
  -3   2   7         60.77         62.30         1.78 o                         
  -2   2   7         58.02         51.38         1.55 o                         
  -1   2   7         23.44         29.32         0.97 o                         
   0   2   7        659.73        696.92        12.78 o                         
   1   2   7        972.38       1080.67        19.66 o                         
   2   2   7        286.24        309.10         5.99 o                         
   3   2   7         10.65         15.01         0.87 o                         
   4   2   7         34.34         34.59         1.33 o                         
   5   2   7         93.49         93.36         2.24 o                         
   6   2   7         23.37         24.89         1.26 o                         
   7   2   7          0.77          2.40         1.03 o                         
   8   2   7         30.04         27.51         1.53 o                         
  -7   3   7          0.00         -0.06         0.95 o                         
  -6   3   7          6.39          5.63         0.81 o                         
  -5   3   7         44.94         38.42         1.74 o                         
  -4   3   7          2.38          4.45         0.67 o                         
  -3   3   7         98.50         89.71         2.22 o                         
  -2   3   7         53.96         56.15         1.42 o                         
  -1   3   7         19.24         15.75         0.65 o                         
   0   3   7         78.13         67.81         1.53 o                         
   1   3   7        144.70        147.30         3.15 o                         
   2   3   7        162.34        172.34         3.49 o                         
   3   3   7         21.56         30.41         1.21 o                         
   4   3   7         64.85         65.69         1.70 o                         
   5   3   7         91.02         90.54         2.17 o                         
   6   3   7         18.05         18.80         1.15 o                         
   7   3   7         16.58         17.79         1.37 o                         
   8   3   7          0.26          0.65         0.83 o                         
  -6   4   7         14.88         16.74         1.40 o                         
  -5   4   7          5.38          3.40         0.79 o                         
  -4   4   7         23.58         25.71         1.26 o                         
  -3   4   7         86.61         89.19         2.24 o                         
  -2   4   7         41.69         45.54         1.42 o                         
  -1   4   7        163.82        159.51         2.99 o                         
   0   4   7        152.89        164.50         3.15 o                         
   1   4   7        356.39        346.12         6.50 o                         
   2   4   7          0.19          0.58         0.44 o                         
   3   4   7        253.60        262.46         5.19 o                         
   4   4   7         60.52         52.74         1.69 o                         
   5   4   7         79.63         77.53         1.90 o                         
   6   4   7         52.75         53.66         1.87 o                         
   7   4   7          0.01          0.41         0.72 o                         
   8   4   7          0.56          0.49         1.14 o                         
  -6   5   7          1.90          5.50         2.76 o                         
  -5   5   7          9.37          9.52         0.94 o                         
  -4   5   7         42.21         40.27         1.57 o                         
  -3   5   7         80.53         67.57         1.87 o                         
  -2   5   7          0.89          0.23         0.46 o                         
  -1   5   7         79.16         79.52         1.76 o                         
   0   5   7        153.88        169.99         3.12 o                         
   1   5   7          0.21          0.16         0.36 o                         
   2   5   7         15.26         16.56         0.83 o                         
   3   5   7          8.51          8.00         0.65 o                         
   4   5   7          0.09          0.10         0.67 o                         
   5   5   7         17.83         16.28         0.99 o                         
   6   5   7          1.69          1.95         0.78 o                         
   7   5   7          2.24          2.74         0.62 o                         
   8   5   7          4.54          2.96         0.99 o                         
  -5   6   7         11.94         10.53         1.07 o                         
  -4   6   7          0.01          0.99         0.71 o                         
  -3   6   7         61.12         57.55         1.76 o                         
  -2   6   7         69.85         64.29         2.23 o                         
  -1   6   7          7.24          5.45         0.51 o                         
   0   6   7         93.60         83.17         1.70 o                         
   1   6   7         39.08         34.74         1.00 o                         
   2   6   7         18.04         17.15         0.75 o                         
   3   6   7        172.93        170.75         3.66 o                         
   4   6   7         32.47         33.61         1.21 o                         
   5   6   7         69.41         68.01         1.83 o                         
   6   6   7         17.50         16.59         1.10 o                         
   7   6   7          0.00          0.68         0.90 o                         
  -4   7   7          1.57          1.69         0.74 o                         
  -3   7   7         15.77         14.65         0.93 o                         
  -2   7   7         89.56         86.19         2.10 o                         
  -1   7   7         28.03         22.81         0.97 o                         
   0   7   7          8.60          9.93         0.58 o                         
   1   7   7          1.14          1.26         0.36 o                         
   2   7   7        194.58        183.82         3.44 o                         
   3   7   7         18.58         22.00         0.87 o                         
   4   7   7          8.61          9.81         0.70 o                         
   5   7   7         49.37         47.72         1.67 o                         
   6   7   7         10.86         11.98         0.82 o                         
   7   7   7          0.33         -0.04         0.67 o                         
  -3   8   7          1.78          0.85         0.71 o                         
  -2   8   7         16.19         12.70         1.05 o                         
  -1   8   7          0.01          0.53         0.53 o                         
   0   8   7         14.23         12.11         0.54 o                         
   1   8   7        136.13        122.36         3.22 o                         
   2   8   7          0.20          0.26         0.43 o                         
   3   8   7        140.03        132.14         2.96 o                         
   4   8   7        172.84        172.06         3.97 o                         
   5   8   7         37.41         42.90         1.50 o                         
   6   8   7         25.63         26.72         1.40 o                         
   7   8   7          0.54          1.95         0.69 o                         
  -2   9   7          0.35         -0.47         0.47 o                         
  -1   9   7          4.19          6.39         0.72 o                         
   0   9   7         38.24         31.15         1.82 o                         
   1   9   7          4.15          3.25         1.03 o                         
   2   9   7          4.88          2.77         0.93 o                         
   3   9   7         47.04         46.01         1.48 o                         
   4   9   7          0.94          0.84         0.52 o                         
   5   9   7          2.21          2.69         0.54 o                         
   6   9   7         33.11         30.90         1.66 o                         
   0  10   7          0.53         -0.77         1.16 o                         
   1  10   7          1.21          0.75         0.97 o                         
   2  10   7          8.47          6.55         1.14 o                         
   3  10   7          0.01         -0.04         1.05 o                         
   4  10   7          0.93          0.20         1.25 o                         
   5  10   7          7.05          8.30         1.26 o                         
  -5  -7   8          7.73          7.65         1.01 o                         
  -4  -7   8          0.60         -0.60         0.75 o                         
  -3  -7   8          1.71          3.21         0.71 o                         
  -2  -7   8          2.35          1.59         0.74 o                         
  -1  -7   8          0.71          2.18         0.69 o                         
   0  -7   8          0.27          0.19         0.53 o                         
   1  -7   8         36.33         38.47         2.17 o                         
  -6  -6   8          2.89          4.82         1.51 o                         
  -5  -6   8          3.54          4.68         0.91 o                         
  -4  -6   8         61.90         55.83         1.95 o                         
  -3  -6   8          2.04          1.04         0.71 o                         
  -2  -6   8          1.78          1.82         0.67 o                         
  -1  -6   8         14.89         14.62         1.02 o                         
   0  -6   8          0.18          0.51         0.53 o                         
   1  -6   8          3.31          3.17         0.57 o                         
   2  -6   8          3.19          1.31         0.80 o                         
  -6  -5   8          6.96          6.31         0.74 o                         
  -5  -5   8          1.06          2.03         0.65 o                         
  -4  -5   8         35.59         37.99         1.96 o                         
  -3  -5   8         39.26         41.64         1.89 o                         
  -2  -5   8          9.20          7.98         0.98 o                         
  -1  -5   8         21.01         26.71         1.49 o                         
   0  -5   8          3.89          5.63         0.64 o                         
   1  -5   8          4.50          3.40         0.59 o                         
   2  -5   8          4.72          3.59         0.56 o                         
   3  -5   8          6.76          6.68         1.26 o                         
  -7  -4   8          1.56          3.49         1.10 o                         
  -6  -4   8         64.69         63.13         2.31 o                         
  -5  -4   8         13.40         11.14         1.20 o                         
  -4  -4   8         27.57         22.30         1.33 o                         
  -3  -4   8        122.98        117.34         2.93 o                         
  -2  -4   8          9.06          9.79         0.87 o                         
  -1  -4   8          0.03         -0.58         0.58 o                         
   0  -4   8        145.84        139.53         3.37 o                         
   1  -4   8         41.13         41.43         1.32 o                         
   2  -4   8          0.55          1.63         0.67 o                         
   3  -4   8         82.94         75.73         2.02 o                         
   4  -4   8          0.08         -0.85         0.85 o                         
  -7  -3   8          4.77          6.12         1.20 o                         
  -6  -3   8         23.30         22.09         1.36 o                         
  -5  -3   8         38.81         31.93         1.54 o                         
  -4  -3   8         17.39         17.97         0.85 o                         
  -3  -3   8         34.82         34.84         1.23 o                         
  -2  -3   8         46.13         44.45         1.32 o                         
  -1  -3   8         91.59         95.11         2.27 o                         
   0  -3   8         27.19         26.20         1.00 o                         
   1  -3   8         62.57         58.32         1.61 o                         
   2  -3   8         21.04         18.93         1.04 o                         
   3  -3   8          5.54          6.07         0.79 o                         
   4  -3   8          3.65          3.83         0.64 o                         
   5  -3   8          3.88          3.87         0.67 o                         
  -7  -2   8          7.17          5.85         0.85 o                         
  -6  -2   8         11.03         10.24         1.05 o                         
  -5  -2   8          4.53          3.73         0.77 o                         
  -4  -2   8          5.08          3.65         0.64 o                         
  -3  -2   8          7.55          7.78         0.83 o                         
  -2  -2   8         34.69         32.74         1.16 o                         
  -1  -2   8          5.16          5.79         0.63 o                         
   0  -2   8        522.12        501.48        10.48 o                         
   1  -2   8         43.07         40.23         1.30 o                         
   2  -2   8         63.25         61.66         1.71 o                         
   3  -2   8          5.56          5.96         0.75 o                         
   4  -2   8         37.42         38.88         1.59 o                         
   5  -2   8         33.84         38.96         1.64 o                         
   6  -2   8          8.07          6.94         1.01 o                         
  -7  -1   8         36.04         39.34         1.90 o                         
  -6  -1   8          0.38          0.22         0.64 o                         
  -5  -1   8          0.03         -0.04         0.69 o                         
  -4  -1   8          0.89         -0.61         0.61 o                         
  -3  -1   8          6.58          8.27         0.72 o                         
  -2  -1   8         84.46         85.95         2.60 o                         
  -1  -1   8          2.22          1.31         0.55 o                         
   0  -1   8        221.61        209.93         4.43 o                         
   1  -1   8         39.75         49.51         1.47 o                         
   2  -1   8         55.22         67.05         1.78 o                         
   3  -1   8        159.83        159.04         3.58 o                         
   4  -1   8         41.71         44.82         1.72 o                         
   5  -1   8          2.48          1.83         0.81 o                         
   6  -1   8          6.69          7.23         0.94 o                         
  -7   0   8          6.20         10.15         1.36 o                         
  -6   0   8         12.57         15.57         1.06 o                         
  -5   0   8          2.55          3.07         0.81 o                         
  -4   0   8          2.41          3.05         0.64 o                         
  -3   0   8          2.78          2.92         0.46 o                         
  -2   0   8        101.27         90.82         2.18 o                         
  -1   0   8        365.38        370.88         7.93 o                         
   0   0   8         20.35         18.47         0.90 o                         
   1   0   8        264.20        276.21         5.48 o                         
   2   0   8         19.87         20.27         1.05 o                         
   3   0   8         39.56         38.50         1.51 o                         
   4   0   8         11.25         13.25         1.14 o                         
   5   0   8          7.55          7.05         0.91 o                         
   6   0   8          0.25          0.88         0.82 o                         
   7   0   8         36.35         42.69         1.93 o                         
  -7   1   8         64.93         64.81         2.74 o                         
  -6   1   8          2.68          3.09         0.81 o                         
  -5   1   8         25.14         27.99         1.19 o                         
  -4   1   8         51.97         47.92         1.66 o                         
  -3   1   8          3.91          5.33         0.60 o                         
  -2   1   8        112.36        113.28         2.69 o                         
  -1   1   8         70.21         70.93         1.67 o                         
   0   1   8        400.05        466.24         9.19 o                         
   1   1   8        128.13        137.18         2.94 o                         
   2   1   8         35.31         35.18         1.25 o                         
   3   1   8         51.22         51.26         1.63 o                         
   4   1   8         22.15         23.22         1.22 o                         
   5   1   8        387.94        401.23         7.63 o                         
   6   1   8          0.55          2.31         0.82 o                         
   7   1   8          1.51          2.56         0.87 o                         
  -7   2   8          5.90          6.11         1.08 o                         
  -6   2   8         17.52         19.87         1.14 o                         
  -5   2   8          7.04          8.37         0.84 o                         
  -4   2   8          0.94          2.27         0.58 o                         
  -3   2   8         18.59         21.91         1.17 o                         
  -2   2   8        134.84        129.47         2.84 o                         
  -1   2   8        314.04        351.47         7.05 o                         
   0   2   8          2.89          3.91         0.52 o                         
   1   2   8          6.65          6.44         0.67 o                         
   2   2   8        135.97        127.53         2.68 o                         
   3   2   8          0.04          0.11         0.54 o                         
   4   2   8         79.81         75.66         2.10 o                         
   5   2   8         34.93         33.07         1.49 o                         
   6   2   8         60.29         59.47         1.84 o                         
   7   2   8          8.89          7.16         1.04 o                         
  -6   3   8          0.03          0.19         0.92 o                         
  -5   3   8         39.88         36.55         1.68 o                         
  -4   3   8          5.65          5.01         0.77 o                         
  -3   3   8         62.64         59.69         1.75 o                         
  -2   3   8         52.56         47.72         1.42 o                         
  -1   3   8          5.16          5.58         0.63 o                         
   0   3   8         27.96         32.86         1.01 o                         
   1   3   8         21.75         28.46         1.04 o                         
   2   3   8          7.69          5.94         0.62 o                         
   3   3   8         82.20         81.72         1.92 o                         
   4   3   8        489.87        509.09         9.73 o                         
   5   3   8         21.29         23.11         1.27 o                         
   6   3   8         10.42         11.95         1.01 o                         
   7   3   8          9.80         13.26         1.15 o                         
  -6   4   8          1.15         -0.23         0.96 o                         
  -5   4   8          0.02          0.38         0.68 o                         
  -4   4   8         50.32         52.33         2.06 o                         
  -3   4   8        171.29        164.43         3.59 o                         
  -2   4   8         55.86         54.14         1.51 o                         
  -1   4   8         16.29         12.53         0.71 o                         
   0   4   8         14.94         17.71         0.74 o                         
   1   4   8          7.94         12.16         0.63 o                         
   2   4   8          4.37          5.44         0.60 o                         
   3   4   8        100.44         98.56         2.52 o                         
   4   4   8          4.35          3.74         0.73 o                         
   5   4   8          1.41          0.83         0.61 o                         
   6   4   8          0.12          0.50         0.73 o                         
   7   4   8          3.32          3.24         0.92 o                         
  -5   5   8         33.13         34.90         1.62 o                         
  -4   5   8          1.70          2.24         0.68 o                         
  -3   5   8         58.63         62.69         1.97 o                         
  -2   5   8         29.73         29.55         1.29 o                         
  -1   5   8         10.94          9.37         0.60 o                         
   0   5   8        193.72        198.95         3.62 o                         
   1   5   8          0.49          0.98         0.43 o                         
   2   5   8         82.52         83.17         2.18 o                         
   3   5   8        184.32        182.22         4.21 o                         
   4   5   8         40.01         36.69         1.45 o                         
   5   5   8         31.96         30.83         1.47 o                         
   6   5   8          9.34          7.97         0.85 o                         
   7   5   8          1.25          2.05         0.89 o                         
  -5   6   8          1.70          3.18         1.10 o                         
  -4   6   8          4.73          3.83         0.93 o                         
  -3   6   8         25.83         26.18         1.28 o                         
  -2   6   8          0.53          0.87         0.57 o                         
  -1   6   8        129.17        118.82         2.58 o                         
   0   6   8         24.34         19.98         0.76 o                         
   1   6   8         75.62         71.33         1.79 o                         
   2   6   8         36.53         39.63         1.24 o                         
   3   6   8        405.64        392.01         8.29 o                         
   4   6   8         74.53         78.40         2.01 o                         
   5   6   8         18.83         20.34         1.19 o                         
   6   6   8         99.82         90.64         2.24 o                         
   7   6   8          5.41          7.51         0.95 o                         
  -4   7   8         19.78         15.61         1.59 o                         
  -3   7   8          0.17          0.95         0.70 o                         
  -2   7   8          0.00          0.81         0.51 o                         
  -1   7   8          7.75          9.36         0.73 o                         
   0   7   8          4.58          3.44         0.50 o                         
   1   7   8          4.34          4.29         0.44 o                         
   2   7   8         47.37         44.87         1.38 o                         
   3   7   8          3.44          4.45         0.56 o                         
   4   7   8         19.95         20.59         1.08 o                         
   5   7   8         25.78         26.90         1.23 o                         
   6   7   8          0.63          0.69         0.83 o                         
   7   7   8         18.40         21.30         1.56 o                         
  -3   8   8          1.82          1.43         0.68 o                         
  -2   8   8          0.97          0.90         0.61 o                         
  -1   8   8         11.01         11.79         0.79 o                         
   0   8   8          8.84          5.37         0.46 o                         
   1   8   8        251.81        231.42         4.91 o                         
   2   8   8        180.15        172.43         3.95 o                         
   3   8   8          1.67          2.23         0.53 o                         
   4   8   8        119.48        117.08         2.76 o                         
   5   8   8         17.05         17.52         0.92 o                         
   6   8   8         25.57         28.60         1.49 o                         
  -1   9   8          1.44          1.92         0.75 o                         
   0   9   8          0.29         -0.14         0.70 o                         
   1   9   8          7.37          7.21         0.58 o                         
   2   9   8          5.32          7.35         0.61 o                         
   3   9   8          0.00         -0.12         0.50 o                         
   4   9   8          3.70          4.74         0.49 o                         
   5   9   8         20.76         19.22         1.13 o                         
   6   9   8          1.29          1.98         0.83 o                         
   0  10   8          4.42          0.84         1.80 o                         
   1  10   8          4.74          3.04         1.14 o                         
   2  10   8          4.47          8.52         1.21 o                         
   3  10   8          7.14         13.09         2.41 o                         
   4  10   8          0.01          1.24         0.55 o                         
  -3  -7   9          4.18          4.94         1.20 o                         
  -2  -7   9          0.05          0.70         0.94 o                         
  -1  -7   9          0.05          0.36         0.84 o                         
  -5  -6   9          0.91          0.87         0.90 o                         
  -4  -6   9         10.01         11.13         1.12 o                         
  -3  -6   9          7.61          8.66         1.03 o                         
  -2  -6   9          0.00          0.52         0.71 o                         
  -1  -6   9          8.03          7.71         1.04 o                         
   0  -6   9          6.48          8.77         0.76 o                         
   1  -6   9         38.57         39.41         1.50 o                         
   2  -6   9         20.63         19.18         1.61 o                         
  -6  -5   9         48.61         56.94         2.18 o                         
  -5  -5   9         71.66         62.94         2.66 o                         
  -4  -5   9          9.06          9.10         1.07 o                         
  -3  -5   9         59.86         59.70         1.96 o                         
  -2  -5   9         75.85         70.15         2.36 o                         
  -1  -5   9          0.09         -0.65         0.78 o                         
   0  -5   9         21.51         20.82         1.26 o                         
   1  -5   9         79.48         76.88         1.94 o                         
   2  -5   9         12.45         12.16         0.84 o                         
   3  -5   9          0.68          0.23         0.85 o                         
  -6  -4   9         16.64         18.08         1.36 o                         
  -5  -4   9          3.19          3.19         0.90 o                         
  -4  -4   9          0.04          0.06         0.46 o                         
  -3  -4   9         35.65         34.60         1.73 o                         
  -2  -4   9        103.95         98.25         2.62 o                         
  -1  -4   9         48.38         47.60         1.77 o                         
   0  -4   9         25.29         20.19         0.98 o                         
   1  -4   9         30.07         25.75         1.16 o                         
   2  -4   9         21.60         22.53         1.18 o                         
   3  -4   9          1.66          1.62         0.67 o                         
   4  -4   9          3.84          2.42         1.36 o                         
  -7  -3   9          8.44         12.67         1.68 o                         
  -6  -3   9          6.92          6.50         1.14 o                         
  -5  -3   9         68.31         63.94         2.21 o                         
  -4  -3   9         28.15         34.04         1.64 o                         
  -3  -3   9         17.19         15.71         0.91 o                         
  -2  -3   9          1.21          2.43         0.55 o                         
  -1  -3   9        492.04        487.76         9.75 o                         
   0  -3   9          7.44          9.94         0.87 o                         
   1  -3   9         26.68         28.84         1.34 o                         
   2  -3   9          3.63          4.34         0.74 o                         
   3  -3   9          0.99          1.44         1.02 o                         
   4  -3   9          2.15          2.53         0.78 o                         
   5  -3   9          2.30          2.43         0.78 o                         
  -7  -2   9          0.11          1.12         0.94 o                         
  -6  -2   9         10.39          8.95         1.19 o                         
  -5  -2   9         33.85         32.31         1.51 o                         
  -4  -2   9         43.55         43.55         1.48 o                         
  -3  -2   9          0.60         -0.68         0.68 o                         
  -2  -2   9          0.78          0.94         0.53 o                         
  -1  -2   9        211.40        205.14         4.48 o                         
   0  -2   9        330.58        328.68         7.15 o                         
   1  -2   9        119.71        117.57         2.64 o                         
   2  -2   9         12.83         16.27         1.00 o                         
   3  -2   9         47.67         48.95         1.82 o                         
   4  -2   9         48.89         44.94         1.76 o                         
   5  -2   9          5.82          6.13         0.87 o                         
  -7  -1   9          0.23         -1.04         1.12 o                         
  -6  -1   9          2.41          3.20         0.93 o                         
  -5  -1   9          4.66          6.23         0.81 o                         
  -4  -1   9         17.17         15.25         0.84 o                         
  -3  -1   9          9.60          9.41         0.69 o                         
  -2  -1   9          0.57          0.66         0.58 o                         
  -1  -1   9        138.81        134.72         3.33 o                         
   0  -1   9         48.83         50.50         1.57 o                         
   1  -1   9        308.47        299.59         6.31 o                         
   2  -1   9        114.67        105.60         2.50 o                         
   3  -1   9          8.87          9.77         0.94 o                         
   4  -1   9          0.22          0.19         0.85 o                         
   5  -1   9          3.69          2.60         0.90 o                         
   6  -1   9         32.30         33.52         1.80 o                         
  -7   0   9         34.07         38.28         2.49 o                         
  -6   0   9         41.49         39.55         1.59 o                         
  -5   0   9         16.65         19.48         1.12 o                         
  -4   0   9         25.71         22.35         1.19 o                         
  -3   0   9        154.24        160.05         3.36 o                         
  -2   0   9         64.37         65.31         1.97 o                         
  -1   0   9          6.25          5.74         0.76 o                         
   0   0   9         79.46         81.64         2.23 o                         
   1   0   9          5.60          3.61         0.57 o                         
   2   0   9        200.79        206.94         4.34 o                         
   3   0   9        355.73        363.86         7.25 o                         
   4   0   9         52.75         53.83         1.85 o                         
   5   0   9          0.08          1.77         0.88 o                         
   6   0   9        248.84        255.39         5.69 o                         
  -7   1   9          1.89          3.89         1.09 o                         
  -6   1   9         15.25         13.79         1.04 o                         
  -5   1   9          1.51          1.13         0.76 o                         
  -4   1   9         11.37         11.19         0.85 o                         
  -3   1   9          5.78          6.67         0.55 o                         
  -2   1   9         54.47         58.72         1.58 o                         
  -1   1   9         27.52         34.17         1.34 o                         
   0   1   9         22.92         28.12         1.17 o                         
   1   1   9         51.69         48.78         1.59 o                         
   2   1   9         15.48         14.48         0.94 o                         
   3   1   9        109.54        110.28         2.78 o                         
   4   1   9         14.68         17.33         1.13 o                         
   5   1   9         11.07         17.26         1.29 o                         
   6   1   9          0.04          0.68         0.83 o                         
   7   1   9          1.73          4.16         1.45 o                         
  -6   2   9         94.15         90.18         2.80 o                         
  -5   2   9         89.12         82.57         2.64 o                         
  -4   2   9        314.64        318.28         6.76 o                         
  -3   2   9          0.06          1.93         0.61 o                         
  -2   2   9        141.90        137.31         3.23 o                         
  -1   2   9         68.36         80.22         1.89 o                         
   0   2   9         18.01         24.32         1.28 o                         
   1   2   9         18.94         18.85         1.08 o                         
   2   2   9        185.27        195.51         4.03 o                         
   3   2   9         13.26         13.40         0.94 o                         
   4   2   9        778.07        768.41        14.44 o                         
   5   2   9         68.38         64.46         2.16 o                         
   6   2   9         35.85         34.95         1.60 o                         
   7   2   9        149.72        153.75         4.01 o                         
  -6   3   9          1.97          4.03         1.35 o                         
  -5   3   9          2.17          4.72         1.18 o                         
  -4   3   9          0.66          1.61         0.72 o                         
  -3   3   9         24.77         28.96         1.53 o                         
  -2   3   9         16.17         17.77         1.04 o                         
  -1   3   9        311.08        317.80         6.19 o                         
   0   3   9         13.36         12.26         0.69 o                         
   1   3   9         63.19         65.63         1.69 o                         
   2   3   9          1.32          3.57         0.64 o                         
   3   3   9          1.33          1.69         0.58 o                         
   4   3   9         36.87         35.10         1.47 o                         
   5   3   9         51.60         51.90         2.12 o                         
   6   3   9          3.22          3.31         0.87 o                         
   7   3   9          0.03          0.09         0.81 o                         
  -6   4   9          0.93          2.67         1.00 o                         
  -5   4   9          5.74          8.07         1.17 o                         
  -4   4   9        132.66        123.40         3.01 o                         
  -3   4   9        164.45        162.72         3.61 o                         
  -2   4   9        204.38        212.64         4.58 o                         
  -1   4   9        121.03        116.46         2.54 o                         
   0   4   9        251.00        256.64         4.84 o                         
   1   4   9         53.79         53.17         1.57 o                         
   2   4   9          1.60          2.01         0.89 o                         
   3   4   9        215.15        213.83         4.68 o                         
   4   4   9         46.50         53.08         1.62 o                         
   5   4   9         37.82         40.54         1.74 o                         
   6   4   9          2.21          0.98         1.22 o                         
   7   4   9          3.15          2.73         1.00 o                         
  -5   5   9         18.21         18.11         1.28 o                         
  -4   5   9         48.88         52.15         1.88 o                         
  -3   5   9          0.04          0.92         0.81 o                         
  -2   5   9        171.65        173.20         4.12 o                         
  -1   5   9         17.12         16.54         0.82 o                         
   0   5   9        156.98        157.84         3.26 o                         
   1   5   9         64.72         63.01         1.65 o                         
   2   5   9         13.41         10.95         0.89 o                         
   3   5   9        183.66        177.97         4.20 o                         
   4   5   9        148.53        135.19         3.90 o                         
   5   5   9          1.01         -0.56         0.83 o                         
   6   5   9          0.97          0.16         0.78 o                         
   7   5   9          4.97          4.66         1.18 o                         
  -4   6   9          0.05          1.66         0.84 o                         
  -3   6   9         16.55         21.87         1.31 o                         
  -2   6   9         19.03         18.52         0.99 o                         
  -1   6   9        159.31        148.63         3.27 o                         
   0   6   9         75.58         65.95         1.68 o                         
   1   6   9         12.89         17.89         0.86 o                         
   2   6   9        158.88        158.87         3.72 o                         
   3   6   9        290.60        281.64         6.57 o                         
   4   6   9          8.05          8.66         0.91 o                         
   5   6   9          1.91          2.60         0.91 o                         
   6   6   9         55.13         48.70         1.84 o                         
   7   6   9         20.51         21.49         1.51 o                         
  -4   7   9          0.19          0.41         1.25 o                         
  -3   7   9         10.99         11.21         0.89 o                         
  -2   7   9          1.29          1.15         0.59 o                         
  -1   7   9          1.48          2.08         0.48 o                         
   0   7   9         11.21          9.60         0.69 o                         
   1   7   9         24.92         25.22         0.97 o                         
   2   7   9         39.08         40.56         1.35 o                         
   3   7   9        361.97        350.94         8.45 o                         
   4   7   9          7.82         10.14         0.95 o                         
   5   7   9          8.99          9.58         0.96 o                         
   6   7   9          6.43          6.39         0.92 o                         
   7   7   9         16.84         20.13         1.91 o                         
  -2   8   9          0.25          0.95         0.66 o                         
  -1   8   9         56.52         55.93         1.56 o                         
   0   8   9         24.26         22.01         0.90 o                         
   1   8   9          2.85          3.39         0.45 o                         
   2   8   9          2.19          1.39         0.47 o                         
   3   8   9         30.23         33.83         1.23 o                         
   4   8   9         98.42        100.31         2.65 o                         
   5   8   9          4.50          4.17         0.79 o                         
   6   8   9          4.07          5.75         0.89 o                         
  -1   9   9          2.34          1.86         0.51 o                         
   0   9   9          0.04          0.55         0.39 o                         
   1   9   9          5.26          3.79         0.56 o                         
   2   9   9         28.22         28.69         1.32 o                         
   3   9   9          1.72          4.34         0.40 o                         
   4   9   9          9.03          6.81         0.63 o                         
   5   9   9         34.61         40.92         1.72 o                         
   1  10   9         36.24         36.11         1.50 o                         
   2  10   9          0.11          1.14         1.19 o                         
   3  10   9          0.61          1.17         0.60 o                         
  -4  -6  10          4.10          3.60         1.24 o                         
  -3  -6  10          0.28         -0.80         0.80 o                         
  -2  -6  10          1.97          2.52         0.83 o                         
  -1  -6  10          3.56          5.02         1.08 o                         
   0  -6  10         16.48         19.87         1.35 o                         
  -5  -5  10          0.01          1.37         1.12 o                         
  -4  -5  10          0.06          1.46         0.97 o                         
  -3  -5  10         21.41         21.55         1.51 o                         
  -2  -5  10          8.33          8.92         1.00 o                         
  -1  -5  10          0.93          1.55         0.81 o                         
   0  -5  10          0.61          1.84         0.77 o                         
   1  -5  10          0.00          1.01         0.72 o                         
   2  -5  10         10.28          8.57         0.86 o                         
  -6  -4  10          3.88          5.71         0.85 o                         
  -5  -4  10         12.81         13.44         1.30 o                         
  -4  -4  10         55.22         54.11         1.74 o                         
  -3  -4  10         22.19         20.02         1.31 o                         
  -2  -4  10         10.94         11.51         1.10 o                         
  -1  -4  10         31.39         29.22         1.73 o                         
   0  -4  10        208.50        199.89         5.13 o                         
   1  -4  10         25.49         27.86         1.17 o                         
   2  -4  10          4.15          4.00         0.71 o                         
   3  -4  10          0.06         -0.70         0.70 o                         
  -6  -3  10          8.64          6.91         1.22 o                         
  -5  -3  10          3.48          6.42         0.79 o                         
  -4  -3  10         25.03         25.28         1.41 o                         
  -3  -3  10         13.66         10.28         0.79 o                         
  -2  -3  10         21.99         24.66         1.37 o                         
  -1  -3  10          9.95         11.05         0.93 o                         
   0  -3  10        248.59        249.85         5.76 o                         
   1  -3  10         40.95         41.42         1.72 o                         
   2  -3  10          0.04          0.84         0.68 o                         
   3  -3  10          1.45         -0.40         0.67 o                         
   4  -3  10          3.65          4.00         0.82 o                         
  -6  -2  10          0.54          1.69         0.74 o                         
  -5  -2  10         22.71         18.74         0.99 o                         
  -4  -2  10          0.10          0.22         0.57 o                         
  -3  -2  10          0.10         -0.55         0.55 o                         
  -2  -2  10        188.98        192.38         3.95 o                         
  -1  -2  10         26.20         26.78         1.31 o                         
   0  -2  10         23.96         23.10         1.31 o                         
   1  -2  10         39.49         40.93         1.55 o                         
   2  -2  10         23.68         23.48         1.29 o                         
   3  -2  10         28.03         28.05         1.32 o                         
   4  -2  10          1.36          1.43         0.81 o                         
   5  -2  10          1.40          1.88         0.89 o                         
  -6  -1  10          0.07          0.08         0.75 o                         
  -5  -1  10          5.60          7.49         0.82 o                         
  -4  -1  10          7.40          6.10         0.70 o                         
  -3  -1  10          0.42          0.10         0.34 o                         
  -2  -1  10        637.45        627.01        11.85 o                         
  -1  -1  10        247.94        227.67         4.97 o                         
   0  -1  10         16.78         16.16         1.08 o                         
   1  -1  10        530.63        517.79         9.87 o                         
   2  -1  10        188.63        180.71         3.82 o                         
   3  -1  10         20.57         21.51         1.20 o                         
   4  -1  10         33.79         33.97         1.69 o                         
   5  -1  10         45.75         44.50         1.87 o                         
  -6   0  10          0.49          3.29         1.11 o                         
  -5   0  10          2.30          5.50         1.02 o                         
  -4   0  10          1.76          1.19         0.62 o                         
  -3   0  10         30.81         31.56         1.23 o                         
  -2   0  10          3.56          4.80         0.65 o                         
  -1   0  10         19.30         18.40         1.08 o                         
   0   0  10          1.15          1.19         0.53 o                         
   1   0  10         32.44         30.88         1.23 o                         
   2   0  10          1.88          3.37         0.72 o                         
   3   0  10          1.69          2.10         0.77 o                         
   4   0  10         64.14         64.31         2.12 o                         
   5   0  10         23.54         28.95         1.93 o                         
   6   0  10         48.56         53.46         2.45 o                         
  -6   1  10         77.61         85.24         2.91 o                         
  -5   1  10        114.30        109.82         3.27 o                         
  -4   1  10          2.31          3.37         0.70 o                         
  -3   1  10        269.14        276.99         5.63 o                         
  -2   1  10         69.03         75.20         1.92 o                         
  -1   1  10         27.20         32.61         1.31 o                         
   0   1  10         16.17         18.37         1.09 o                         
   1   1  10         23.77         18.81         1.06 o                         
   2   1  10        159.76        158.51         3.35 o                         
   3   1  10         68.78         74.02         2.11 o                         
   4   1  10          5.43          6.14         0.92 o                         
   5   1  10        387.09        370.12         8.10 o                         
   6   1  10          1.22          2.63         1.23 o                         
  -6   2  10          0.99          3.22         1.01 o                         
  -5   2  10          0.71          1.86         0.99 o                         
  -4   2  10          2.16          6.45         0.83 o                         
  -3   2  10         34.32         33.20         1.36 o                         
  -2   2  10          0.05          0.30         0.58 o                         
  -1   2  10         81.98         80.73         1.95 o                         
   0   2  10          1.22          1.49         0.62 o                         
   1   2  10         66.23         58.81         1.85 o                         
   2   2  10         38.91         36.92         1.34 o                         
   3   2  10         30.43         32.54         1.42 o                         
   4   2  10          1.90          2.15         0.75 o                         
   5   2  10         18.04         19.89         1.42 o                         
   6   2  10          4.87          5.81         1.05 o                         
   7   2  10         60.81         64.77         4.24 o                         
  -6   3  10          0.09          0.89         1.12 o                         
  -5   3  10         25.48         27.53         2.06 o                         
  -4   3  10         68.56         72.88         2.36 o                         
  -3   3  10        585.71        584.97        12.34 o                         
  -2   3  10         26.40         24.88         0.96 o                         
  -1   3  10         29.78         28.79         1.09 o                         
   0   3  10        104.70         99.66         2.26 o                         
   1   3  10          5.19          7.50         0.74 o                         
   2   3  10          0.09         -0.43         0.46 o                         
   3   3  10          0.73          0.02         0.58 o                         
   4   3  10         35.85         34.09         1.54 o                         
   5   3  10         32.27         33.70         1.69 o                         
   6   3  10         24.96         25.21         1.44 o                         
   7   3  10         35.46         45.98         2.37 o                         
  -5   4  10          0.38          1.98         0.87 o                         
  -4   4  10          7.78         12.55         1.02 o                         
  -3   4  10         96.59        100.58         3.20 o                         
  -2   4  10          2.67          5.18         0.73 o                         
  -1   4  10          0.31         -0.41         0.41 o                         
   0   4  10        180.96        185.76         3.55 o                         
   1   4  10        285.49        279.56         5.54 o                         
   2   4  10         39.91         43.04         1.90 o                         
   3   4  10        259.47        246.93         5.35 o                         
   4   4  10        137.52        125.06         3.13 o                         
   5   4  10          6.17          6.64         0.85 o                         
   6   4  10          0.80          1.90         0.91 o                         
   7   4  10          2.86          3.72         1.14 o                         
  -5   5  10          4.65          4.83         1.06 o                         
  -4   5  10         43.24         43.61         1.90 o                         
  -3   5  10         32.02         33.40         1.37 o                         
  -2   5  10        176.37        166.55         4.54 o                         
  -1   5  10        102.77        106.53         2.79 o                         
   0   5  10        126.51        115.90         2.62 o                         
   1   5  10        219.64        202.67         4.32 o                         
   2   5  10          2.75          6.77         0.79 o                         
   3   5  10         16.16         16.53         1.14 o                         
   4   5  10         48.72         40.34         1.95 o                         
   5   5  10          0.74          1.29         0.84 o                         
   6   5  10          0.00          0.76         0.95 o                         
   7   5  10         14.01         11.95         1.65 o                         
  -4   6  10          3.96          5.66         0.94 o                         
  -3   6  10          1.63          1.51         0.72 o                         
  -2   6  10         18.51         20.38         1.19 o                         
  -1   6  10         39.37         33.68         1.18 o                         
   0   6  10          0.76          1.05         0.47 o                         
   1   6  10         10.94         11.15         0.77 o                         
   2   6  10        835.05        813.16        17.69 o                         
   3   6  10         47.68         49.62         2.33 o                         
   4   6  10          0.52          0.05         0.76 o                         
   5   6  10         16.42         15.94         1.20 o                         
   6   6  10         33.87         39.42         2.77 o                         
  -3   7  10          1.88          1.02         0.86 o                         
  -2   7  10          2.41          3.45         0.70 o                         
  -1   7  10          0.16          0.50         0.45 o                         
   0   7  10          0.02         -0.23         0.43 o                         
   1   7  10        236.40        223.94         4.72 o                         
   2   7  10          4.22          3.71         0.64 o                         
   3   7  10         21.60         24.12         1.16 o                         
   4   7  10         40.06         47.63         1.76 o                         
   5   7  10         40.20         40.05         1.78 o                         
   6   7  10          0.71          1.34         1.13 o                         
  -2   8  10          0.27          1.55         0.91 o                         
  -1   8  10          3.98          5.29         0.62 o                         
   0   8  10         49.87         46.19         1.51 o                         
   1   8  10          4.17          4.74         0.61 o                         
   2   8  10          0.15          0.25         0.68 o                         
   3   8  10         23.33         21.34         1.12 o                         
   4   8  10         94.44         95.93         2.59 o                         
   5   8  10         34.85         32.32         1.63 o                         
   6   8  10         52.27         66.11         2.34 o                         
  -1   9  10          1.03          2.28         0.70 o                         
   0   9  10         34.95         31.58         1.00 o                         
   1   9  10         11.16         12.67         0.69 o                         
   2   9  10         12.87         16.43         0.89 o                         
   3   9  10          3.19          2.63         0.48 o                         
   4   9  10          4.58          5.73         0.86 o                         
   5   9  10          4.25          6.39         1.75 o                         
  -2  -6  11          2.45          5.76         2.88 o                         
  -4  -5  11         16.19         17.13         1.72 o                         
  -3  -5  11          2.61          2.94         1.08 o                         
  -2  -5  11          1.37          0.36         1.32 o                         
  -1  -5  11          9.59         11.93         1.51 o                         
   0  -5  11         45.70         43.31         2.08 o                         
   1  -5  11         11.85          7.84         1.13 o                         
  -5  -4  11         13.62         12.59         1.53 o                         
  -4  -4  11          1.74          1.25         0.99 o                         
  -3  -4  11          1.15          1.49         0.92 o                         
  -2  -4  11          1.11          1.30         0.85 o                         
  -1  -4  11         23.30         23.76         1.43 o                         
   0  -4  11          3.73          7.49         0.95 o                         
   1  -4  11          2.95          0.82         0.86 o                         
   2  -4  11         14.76         12.90         1.43 o                         
  -6  -3  11          2.37          2.31         1.14 o                         
  -5  -3  11         14.93         16.54         1.50 o                         
  -4  -3  11          1.83          3.84         0.80 o                         
  -3  -3  11         11.69          8.17         0.96 o                         
  -2  -3  11          3.47          2.16         0.75 o                         
  -1  -3  11         63.50         64.08         2.23 o                         
   0  -3  11         76.41         78.02         2.44 o                         
   1  -3  11          0.01          0.50         0.84 o                         
   2  -3  11         10.68          9.88         1.08 o                         
   3  -3  11          1.55          3.14         0.97 o                         
  -6  -2  11          2.31          1.86         0.77 o                         
  -5  -2  11          2.05          3.88         0.85 o                         
  -4  -2  11         11.89         12.29         1.29 o                         
  -3  -2  11          2.54          4.31         0.85 o                         
  -2  -2  11         17.70         18.20         1.39 o                         
  -1  -2  11        166.82        168.09         4.51 o                         
   0  -2  11         57.77         49.15         1.94 o                         
   1  -2  11         33.44         32.36         1.35 o                         
   2  -2  11         58.42         60.05         1.87 o                         
   3  -2  11          2.42          1.57         0.79 o                         
   4  -2  11         16.83         22.63         1.52 o                         
  -6  -1  11          0.22          0.37         0.79 o                         
  -5  -1  11          0.03          0.64         0.68 o                         
  -4  -1  11          8.56          9.31         0.88 o                         
  -3  -1  11         61.91         61.51         2.26 o                         
  -2  -1  11         45.37         50.48         1.67 o                         
  -1  -1  11         97.79         93.51         2.82 o                         
   0  -1  11         10.52         12.41         1.02 o                         
   1  -1  11         41.28         39.19         1.56 o                         
   2  -1  11          5.59          5.79         0.80 o                         
   3  -1  11         13.45         13.06         1.05 o                         
   4  -1  11         24.83         30.69         1.63 o                         
   5  -1  11          0.91          1.16         0.98 o                         
  -6   0  11          3.79          3.55         1.06 o                         
  -5   0  11          5.60          8.69         0.86 o                         
  -4   0  11          2.49          2.85         0.78 o                         
  -3   0  11        158.06        161.93         4.32 o                         
  -2   0  11        137.11        140.68         3.10 o                         
  -1   0  11         34.51         34.81         1.63 o                         
   0   0  11         71.35         64.15         1.82 o                         
   1   0  11          2.58          2.27         0.65 o                         
   2   0  11         47.41         43.21         1.59 o                         
   3   0  11        201.73        187.06         4.19 o                         
   4   0  11        120.20        116.94         3.06 o                         
   5   0  11         16.80         17.65         1.42 o                         
  -6   1  11          8.66         10.14         1.36 o                         
  -5   1  11          0.66          1.55         0.96 o                         
  -4   1  11         10.27         11.36         0.99 o                         
  -3   1  11          2.85          3.71         0.59 o                         
  -2   1  11          4.14          3.04         0.56 o                         
  -1   1  11         86.24         82.34         2.28 o                         
   0   1  11         39.73         43.71         1.54 o                         
   1   1  11          7.58          7.93         0.81 o                         
   2   1  11         13.48         13.27         0.91 o                         
   3   1  11         68.13         67.79         2.08 o                         
   4   1  11         19.44         18.64         1.36 o                         
   5   1  11          0.16          0.30         0.82 o                         
   6   1  11          2.10          2.38         1.13 o                         
  -6   2  11          1.90          0.20         1.12 o                         
  -5   2  11          0.81          0.73         0.88 o                         
  -4   2  11         53.10         54.45         2.14 o                         
  -3   2  11         16.60         20.04         1.13 o                         
  -2   2  11         13.71         11.59         0.87 o                         
  -1   2  11         78.14         69.91         1.97 o                         
   0   2  11         15.19         15.19         0.88 o                         
   1   2  11         11.76          7.58         0.79 o                         
   2   2  11         16.63         20.22         1.04 o                         
   3   2  11         32.31         31.08         1.41 o                         
   4   2  11         14.48         12.48         1.14 o                         
   5   2  11         71.85         72.06         2.42 o                         
   6   2  11          9.42         10.49         1.21 o                         
  -5   3  11         21.51         20.64         1.47 o                         
  -4   3  11         57.16         56.13         2.19 o                         
  -3   3  11          0.33          3.21         0.81 o                         
  -2   3  11         31.67         37.59         1.92 o                         
  -1   3  11         31.00         27.10         1.07 o                         
   0   3  11         31.29         32.17         1.24 o                         
   1   3  11          0.17         -0.45         0.51 o                         
   2   3  11          1.75          0.99         0.62 o                         
   3   3  11         16.72         13.86         1.00 o                         
   4   3  11         69.16         71.05         2.25 o                         
   5   3  11         26.52         29.60         1.49 o                         
   6   3  11          1.21          2.04         0.93 o                         
  -5   4  11          6.97          9.80         1.27 o                         
  -4   4  11          2.29          4.09         0.92 o                         
  -3   4  11         11.45         11.78         1.08 o                         
  -2   4  11        164.54        170.00         4.76 o                         
  -1   4  11        175.87        159.76         3.48 o                         
   0   4  11         24.54         28.34         1.16 o                         
   1   4  11         35.81         33.10         1.35 o                         
   2   4  11         67.81         64.03         1.79 o                         
   3   4  11         23.08         21.15         1.37 o                         
   4   4  11          3.90          3.25         0.63 o                         
   5   4  11          2.84          3.37         0.87 o                         
   6   4  11          3.51          4.63         0.94 o                         
  -4   5  11          2.78          2.76         0.97 o                         
  -3   5  11          0.14          0.66         0.82 o                         
  -2   5  11         18.13         15.00         1.21 o                         
  -1   5  11          0.53          0.18         0.54 o                         
   0   5  11        112.99        109.24         2.59 o                         
   1   5  11         41.95         42.18         1.86 o                         
   2   5  11         16.11         17.34         1.26 o                         
   3   5  11        451.99        406.73        10.93 o                         
   4   5  11          4.61          5.09         1.05 o                         
   5   5  11        104.63        107.33         2.99 o                         
   6   5  11         12.91         11.59         1.42 o                         
  -4   6  11          2.53          2.57         0.89 o                         
  -3   6  11          1.28          4.19         0.83 o                         
  -2   6  11         24.66         23.30         1.35 o                         
  -1   6  11          0.01          0.17         0.52 o                         
   0   6  11        142.41        130.03         3.07 o                         
   1   6  11         14.46         12.26         0.92 o                         
   2   6  11          4.41          6.33         0.83 o                         
   3   6  11          6.24          6.37         1.04 o                         
   4   6  11         20.31         23.76         1.47 o                         
   5   6  11         11.90         12.17         1.33 o                         
   6   6  11          1.41          1.42         1.08 o                         
  -3   7  11          0.23          0.81         0.93 o                         
  -2   7  11         12.55         11.18         1.16 o                         
  -1   7  11          4.73          6.19         0.64 o                         
   0   7  11          3.14          2.91         0.51 o                         
   1   7  11         86.22         75.63         1.97 o                         
   2   7  11          3.13          3.28         0.64 o                         
   3   7  11          1.31          0.55         0.69 o                         
   4   7  11        189.77        175.14         4.55 o                         
   5   7  11         94.27         96.79         2.86 o                         
   6   7  11         15.29         16.40         1.55 o                         
  -2   8  11          4.30          3.41         0.83 o                         
  -1   8  11          0.18          1.83         0.90 o                         
   0   8  11          5.27          4.26         0.63 o                         
   1   8  11         20.48         22.02         1.03 o                         
   2   8  11         92.61         83.88         2.16 o                         
   3   8  11          0.00          1.53         0.67 o                         
   4   8  11          0.02          0.44         0.67 o                         
   5   8  11          1.67          1.97         0.83 o                         
   0   9  11          0.73          2.33         0.64 o                         
   1   9  11          0.05          0.97         0.57 o                         
   2   9  11          1.18          1.66         0.61 o                         
   3   9  11          0.00          0.53         0.68 o                         
   4   9  11          0.58          0.32         0.83 o                         
  -2  -5  12          4.22          4.05         1.18 o                         
  -1  -5  12          2.96          1.79         1.79 o                         
  -4  -4  12          9.80         11.18         1.49 o                         
  -3  -4  12         14.15         16.64         1.47 o                         
  -2  -4  12          1.71          1.06         1.01 o                         
  -1  -4  12          7.39          6.55         1.14 o                         
   0  -4  12          0.85          0.24         0.95 o                         
   1  -4  12         12.57         14.89         1.56 o                         
  -5  -3  12          7.76          8.68         1.12 o                         
  -4  -3  12          4.28          1.46         1.86 o                         
  -3  -3  12          2.56          2.43         0.74 o                         
  -2  -3  12          9.40          7.66         0.87 o                         
  -1  -3  12         71.17         69.82         2.19 o                         
   0  -3  12          0.40         -0.18         0.83 o                         
   1  -3  12          0.81          1.41         0.36 o                         
   2  -3  12          0.25          3.72         0.90 o                         
   3  -3  12         25.96         31.21         1.67 o                         
  -5  -2  12          0.06          2.03         0.99 o                         
  -4  -2  12          0.40          2.43         0.94 o                         
  -3  -2  12          0.26          0.66         0.80 o                         
  -2  -2  12         27.76         26.59         1.50 o                         
  -1  -2  12          4.81          3.37         0.82 o                         
   0  -2  12         51.44         51.32         1.88 o                         
   1  -2  12          2.46          2.96         0.88 o                         
   2  -2  12         34.76         36.88         1.68 o                         
   3  -2  12          0.69          0.78         0.86 o                         
   4  -2  12         18.26         20.87         1.51 o                         
  -5  -1  12         24.81         25.55         1.24 o                         
  -4  -1  12          4.42          3.44         1.09 o                         
  -3  -1  12         28.86         31.10         1.47 o                         
  -2  -1  12         67.42         61.08         2.18 o                         
  -1  -1  12          2.84          3.20         0.88 o                         
   0  -1  12         12.02          9.35         1.06 o                         
   1  -1  12          7.41          7.36         0.76 o                         
   2  -1  12         14.65         17.93         1.12 o                         
   3  -1  12         26.87         29.51         1.49 o                         
   4  -1  12          1.01          0.39         1.00 o                         
  -5   0  12          7.79          9.67         1.07 o                         
  -4   0  12         19.08         20.15         1.09 o                         
  -3   0  12         11.64         12.27         1.04 o                         
  -2   0  12          2.62          0.94         0.71 o                         
  -1   0  12         23.64         22.45         1.32 o                         
   0   0  12         31.37         31.52         1.64 o                         
   1   0  12         70.35         74.27         2.60 o                         
   2   0  12         11.67         13.13         0.94 o                         
   3   0  12         27.90         28.94         1.44 o                         
   4   0  12          0.34          1.37         0.87 o                         
   5   0  12          2.53          1.02         1.12 o                         
  -5   1  12          0.14         -0.87         0.87 o                         
  -4   1  12         17.14         20.76         1.46 o                         
  -3   1  12          2.22          0.84         0.60 o                         
  -2   1  12          3.63          1.55         0.64 o                         
  -1   1  12         50.71         48.26         1.80 o                         
   0   1  12         37.01         35.44         1.42 o                         
   1   1  12         75.62         72.47         2.08 o                         
   2   1  12         52.89         46.89         1.81 o                         
   3   1  12          0.11         -0.77         0.77 o                         
   4   1  12         22.37         21.32         1.35 o                         
   5   1  12         16.73         17.82         2.13 o                         
  -5   2  12          1.41          2.29         0.96 o                         
  -4   2  12         13.19          8.66         1.13 o                         
  -3   2  12         95.31         86.00         2.68 o                         
  -2   2  12         30.68         32.44         1.43 o                         
  -1   2  12          3.08          1.45         0.83 o                         
   0   2  12          1.56          1.76         0.56 o                         
   1   2  12         10.96         12.77         0.95 o                         
   2   2  12         33.36         29.84         1.39 o                         
   3   2  12         12.46         13.82         1.09 o                         
   4   2  12          1.37          1.52         0.79 o                         
   5   2  12          2.65          1.58         1.15 o                         
  -5   3  12          1.16          1.88         1.11 o                         
  -4   3  12          1.65          2.06         0.95 o                         
  -3   3  12         12.32         14.84         1.17 o                         
  -2   3  12          0.07         -0.20         0.66 o                         
  -1   3  12          1.22          0.88         0.66 o                         
   0   3  12         46.90         46.13         1.68 o                         
   1   3  12         60.76         64.49         2.25 o                         
   2   3  12         34.68         29.10         1.64 o                         
   3   3  12          3.13          5.08         0.84 o                         
   4   3  12          6.09          5.61         1.02 o                         
   5   3  12          0.99          1.71         0.87 o                         
   6   3  12          0.02          0.32         0.96 o                         
  -4   4  12         54.61         54.70         2.85 o                         
  -3   4  12          8.16          6.84         1.31 o                         
  -2   4  12         26.06         26.82         1.44 o                         
  -1   4  12         10.99          8.38         0.74 o                         
   0   4  12         89.23         85.46         2.59 o                         
   1   4  12         52.84         45.98         1.79 o                         
   2   4  12          1.06          1.31         0.65 o                         
   3   4  12         70.62         64.97         2.02 o                         
   4   4  12          4.53          4.48         0.66 o                         
   5   4  12          0.01          2.15         0.97 o                         
   6   4  12         11.74         13.59         1.63 o                         
  -4   5  12          6.30          7.08         1.45 o                         
  -3   5  12         10.38         10.48         1.13 o                         
  -2   5  12          6.61          8.27         0.90 o                         
  -1   5  12          1.78          1.62         0.70 o                         
   0   5  12          0.05         -0.03         0.58 o                         
   1   5  12         59.77         54.34         2.09 o                         
   2   5  12         50.94         49.45         2.04 o                         
   3   5  12        146.23        141.74         4.25 o                         
   4   5  12          0.86          1.02         0.82 o                         
   5   5  12          0.45         -0.44         1.09 o                         
   6   5  12         37.08         42.90         2.85 o                         
  -3   6  12          6.57          9.55         1.28 o                         
  -2   6  12          8.47          8.85         0.97 o                         
  -1   6  12          0.84          0.44         0.51 o                         
   0   6  12          0.07          0.13         0.54 o                         
   1   6  12          2.34          1.41         0.88 o                         
   2   6  12          0.44          1.18         0.93 o                         
   3   6  12          0.69          0.95         0.78 o                         
   4   6  12          0.08          1.63         1.01 o                         
   5   6  12          1.59          1.47         1.01 o                         
  -2   7  12          0.08          1.92         0.85 o                         
  -1   7  12          0.20          0.55         0.58 o                         
   0   7  12         18.31         18.22         0.93 o                         
   1   7  12          1.30          1.98         0.69 o                         
   2   7  12         25.47         26.64         1.36 o                         
   3   7  12         16.52         14.74         1.10 o                         
   4   7  12         46.78         45.72         1.85 o                         
   5   7  12          6.21          8.41         1.32 o                         
  -1   8  12         23.91         31.57         1.55 o                         
   0   8  12          6.18          5.09         0.67 o                         
   1   8  12          1.72          2.90         0.64 o                         
   2   8  12          5.79          6.39         0.72 o                         
   3   8  12          0.20          0.11         0.70 o                         
   4   8  12          0.52          0.84         0.73 o                         
   2   9  12          1.59          1.87         0.84 o                         
  -2  -4  13          0.93          3.30         1.31 o                         
  -1  -4  13          0.36          1.98         1.18 o                         
   0  -4  13         29.41         30.92         2.11 o                         
  -4  -3  13          3.86          6.30         1.07 o                         
  -3  -3  13          6.42          8.53         1.22 o                         
  -2  -3  13          0.40         -0.25         0.84 o                         
  -1  -3  13          3.58          3.57         0.87 o                         
   0  -3  13          1.23          1.32         0.88 o                         
   1  -3  13          0.33          0.69         0.98 o                         
   2  -3  13          8.07          6.57         1.76 o                         
  -4  -2  13         22.59         22.50         2.26 o                         
  -3  -2  13          3.93          3.77         0.99 o                         
  -2  -2  13         33.64         34.33         1.75 o                         
  -1  -2  13         14.55         14.12         1.26 o                         
   0  -2  13          8.20         10.34         1.07 o                         
   1  -2  13         42.02         40.04         1.91 o                         
   2  -2  13         54.90         53.36         1.82 o                         
   3  -2  13         22.17         25.24         1.79 o                         
  -5  -1  13          0.38          0.04         1.98 o                         
  -4  -1  13          0.05          1.58         0.89 o                         
  -3  -1  13          0.71          0.42         0.90 o                         
  -2  -1  13          2.81          2.89         0.86 o                         
  -1  -1  13          9.54          5.73         1.16 o                         
   0  -1  13          0.08          0.42         0.76 o                         
   1  -1  13          7.07          7.11         0.93 o                         
   2  -1  13          3.86          3.93         0.73 o                         
   3  -1  13          0.86         -0.69         0.87 o                         
  -5   0  13          1.14          1.33         1.25 o                         
  -4   0  13          5.55          6.07         1.00 o                         
  -3   0  13         48.73         50.26         1.85 o                         
  -2   0  13          4.14          3.65         0.80 o                         
  -1   0  13          7.74          7.54         1.12 o                         
   0   0  13          5.82          5.10         1.09 o                         
   1   0  13         34.97         31.96         1.43 o                         
   2   0  13         58.50         51.95         1.80 o                         
   3   0  13          0.02         -0.87         0.87 o                         
   4   0  13          2.77          3.41         1.13 o                         
  -5   1  13          0.28          5.36         1.64 o                         
  -4   1  13          0.06         -1.09         1.26 o                         
  -3   1  13          5.24          3.61         0.61 o                         
  -2   1  13          3.78          4.13         0.89 o                         
  -1   1  13         27.17         28.65         1.53 o                         
   0   1  13          2.63          0.80         0.65 o                         
   1   1  13          8.56          6.11         0.85 o                         
   2   1  13          2.00          2.63         1.19 o                         
   3   1  13          0.10         -0.60         1.03 o                         
   4   1  13         27.12         26.88         1.67 o                         
   5   1  13         13.66         15.89         2.22 o                         
  -5   2  13          1.39          1.68         1.19 o                         
  -4   2  13         13.02         13.36         1.24 o                         
  -3   2  13         19.52         19.72         1.29 o                         
  -2   2  13          9.60         10.36         0.95 o                         
  -1   2  13         12.48         12.41         1.20 o                         
   0   2  13         10.72          9.35         1.13 o                         
   1   2  13         52.84         46.52         1.84 o                         
   2   2  13          0.04          0.40         0.72 o                         
   3   2  13          1.77          2.36         0.79 o                         
   4   2  13          0.16          1.76         0.98 o                         
   5   2  13          6.94          8.12         1.25 o                         
  -4   3  13          1.00          2.71         1.04 o                         
  -3   3  13         57.04         60.50         2.17 o                         
  -2   3  13          0.21          0.30         0.52 o                         
  -1   3  13          2.14          3.47         0.91 o                         
   0   3  13         10.54         14.28         1.03 o                         
   1   3  13        126.91        117.49         3.02 o                         
   2   3  13          2.74          1.82         1.08 o                         
   3   3  13         30.31         30.21         1.73 o                         
   4   3  13          8.40          7.80         0.96 o                         
   5   3  13          0.06          3.68         0.97 o                         
  -4   4  13          1.77          2.86         1.28 o                         
  -3   4  13          2.17          2.95         0.95 o                         
  -2   4  13         48.65         47.06         1.67 o                         
  -1   4  13          1.79          3.01         0.75 o                         
   0   4  13          0.63          0.87         1.03 o                         
   1   4  13         22.28         21.44         1.25 o                         
   2   4  13         11.59         11.19         0.80 o                         
   3   4  13         20.45         20.57         1.14 o                         
   4   4  13         46.95         49.62         1.84 o                         
   5   4  13         19.50         21.95         1.53 o                         
  -3   5  13          0.62          0.59         1.02 o                         
  -2   5  13          7.16          6.35         0.90 o                         
  -1   5  13         42.63         40.60         1.73 o                         
   0   5  13          6.51          7.60         0.81 o                         
   1   5  13          0.55          0.07         0.59 o                         
   2   5  13         33.66         32.33         1.63 o                         
   3   5  13         45.16         46.88         2.09 o                         
   4   5  13          0.74          0.16         1.00 o                         
   5   5  13          5.63          5.82         1.35 o                         
  -2   6  13          0.01         -0.65         0.79 o                         
  -1   6  13          0.04          0.34         0.53 o                         
   0   6  13         12.49         15.41         0.95 o                         
   1   6  13          0.73          2.07         0.73 o                         
   2   6  13          0.91         -0.10         0.68 o                         
   3   6  13         10.94         10.50         1.81 o                         
   4   6  13         38.82         43.80         2.28 o                         
   5   6  13         36.04         41.30         2.32 o                         
  -1   7  13          6.32          7.45         0.86 o                         
   0   7  13          0.91          1.71         0.56 o                         
   1   7  13         15.39         18.44         1.21 o                         
   2   7  13          9.47          8.65         0.99 o                         
   3   7  13          0.14         -0.80         0.80 o                         
   4   7  13         51.61         63.54         2.84 o                         
   0   8  13          1.55          3.08         0.82 o                         
   1   8  13          2.12          3.20         0.75 o                         
   2   8  13          9.47         12.38         0.99 o                         
   3   8  13          3.64          3.46         0.85 o                         
  -2  -3  14          1.03          1.69         1.19 o                         
  -1  -3  14          2.23          1.38         0.97 o                         
  -3  -2  14          0.18         -0.32         0.99 o                         
  -2  -2  14         13.42         16.88         1.59 o                         
  -1  -2  14         15.61         17.28         1.30 o                         
   0  -2  14          2.50          2.17         0.92 o                         
   1  -2  14         11.29         12.70         1.45 o                         
  -4  -1  14          0.78         -1.18         1.64 o                         
  -3  -1  14         17.72         19.60         1.49 o                         
  -2  -1  14          6.02          5.98         1.37 o                         
  -1  -1  14          4.90          4.54         1.02 o                         
   0  -1  14          3.08          6.74         1.13 o                         
   1  -1  14          0.03         -0.50         0.87 o                         
   2  -1  14         20.54         18.67         1.74 o                         
  -4   0  14          4.18          5.11         1.00 o                         
  -3   0  14          1.62          1.93         0.87 o                         
  -2   0  14          0.04          1.63         0.95 o                         
  -1   0  14          0.00         -0.79         0.79 o                         
   0   0  14          1.82          0.55         1.00 o                         
   1   0  14          1.39          1.69         0.85 o                         
   2   0  14          2.78          2.50         0.98 o                         
   3   0  14          9.43          8.01         1.23 o                         
  -4   1  14          0.02          1.53         1.36 o                         
  -3   1  14          4.13          2.54         1.25 o                         
  -2   1  14         15.14         15.41         1.08 o                         
  -1   1  14          0.01          1.14         0.79 o                         
   0   1  14          9.69         11.20         0.91 o                         
   1   1  14          0.42          1.02         0.66 o                         
   2   1  14          2.55          2.40         0.89 o                         
   3   1  14          2.12          3.34         0.95 o                         
   4   1  14          0.07         -0.48         1.18 o                         
  -4   2  14          1.53          3.01         1.09 o                         
  -3   2  14          5.66          5.40         0.91 o                         
  -2   2  14          0.00          0.64         0.75 o                         
  -1   2  14          3.74          5.17         0.92 o                         
   0   2  14         38.25         33.50         1.40 o                         
   1   2  14          0.02          1.68         0.74 o                         
   2   2  14         17.52         12.94         1.18 o                         
   3   2  14          1.58          1.18         0.79 o                         
   4   2  14          4.48          7.55         1.31 o                         
  -3   3  14         13.35         16.32         1.45 o                         
  -2   3  14         12.23         13.95         1.11 o                         
  -1   3  14          9.36          9.97         1.04 o                         
   0   3  14          1.53          3.42         0.77 o                         
   1   3  14          2.00          3.15         0.87 o                         
   2   3  14          0.24         -0.09         0.68 o                         
   3   3  14         10.59         12.27         1.13 o                         
   4   3  14          1.82          3.29         1.03 o                         
  -3   4  14          1.85          2.01         0.95 o                         
  -2   4  14         36.86         32.26         1.62 o                         
  -1   4  14          1.17          0.90         0.91 o                         
   0   4  14          3.09          1.76         0.77 o                         
   1   4  14          0.41          0.37         0.73 o                         
   2   4  14         18.48         17.32         0.97 o                         
   3   4  14         34.35         28.06         1.28 o                         
   4   4  14          4.25          1.43         1.11 o                         
  -2   5  14          7.95          9.29         1.17 o                         
  -1   5  14          0.67          1.41         0.90 o                         
   0   5  14          0.12          0.27         0.78 o                         
   1   5  14         26.75         25.60         1.30 o                         
   2   5  14         17.47         20.00         1.58 o                         
   3   5  14          0.41          1.42         0.98 o                         
   4   5  14          1.32          2.03         1.20 o                         
  -2   6  14          4.23          3.65         1.41 o                         
  -1   6  14          2.10          1.94         0.58 o                         
   0   6  14          3.73          4.15         1.08 o                         
   1   6  14          6.35          6.04         0.93 o                         
   2   6  14          7.18          9.78         1.23 o                         
   3   6  14          1.45          0.92         1.04 o                         
   4   6  14          7.97          6.32         1.32 o                         
   0   7  14         13.91         14.67         1.15 o                         
   1   7  14          0.15          0.24         0.78 o                         
   2   7  14         13.56         14.34         1.23 o                         
   3   7  14          0.60          1.28         1.00 o                         
  -2  -1  15          0.47         -0.15         1.06 o                         
  -1  -1  15          3.36          6.03         1.23 o                         
   0  -1  15          0.89          1.37         1.15 o                         
   1  -1  15          4.20          4.77         1.14 o                         
  -3   0  15          0.13          0.47         2.18 o                         
  -2   0  15          1.50          5.49         1.20 o                         
  -1   0  15         33.62         41.10         2.44 o                         
   0   0  15          5.98          8.11         1.58 o                         
   1   0  15          1.35          2.01         0.74 o                         
   2   0  15          6.48          9.03         1.35 o                         
  -3   1  15          0.15         -0.36         0.96 o                         
  -2   1  15          0.02          1.94         1.11 o                         
  -1   1  15          4.76          6.61         1.27 o                         
   0   1  15          1.98          1.94         1.15 o                         
   1   1  15         15.03         12.28         1.09 o                         
   2   1  15          4.91          2.75         1.06 o                         
   3   1  15          7.99         10.17         1.97 o                         
  -3   2  15          2.75          5.37         1.52 o                         
  -2   2  15          1.73          4.92         0.88 o                         
  -1   2  15          7.33          8.06         1.32 o                         
   0   2  15          5.22          6.11         1.09 o                         
   1   2  15          0.18          1.07         0.95 o                         
   2   2  15          2.69          2.47         1.01 o                         
   3   2  15          3.47          5.41         1.20 o                         
  -2   3  15          0.00          0.02         0.73 o                         
  -1   3  15          8.89          9.69         1.57 o                         
   0   3  15         27.01         26.38         1.63 o                         
   1   3  15          1.16          2.24         0.97 o                         
   2   3  15          1.22          1.72         0.94 o                         
   3   3  15          2.31          2.91         0.91 o                         
  -2   4  15         21.81         21.66         1.16 o                         
  -1   4  15          1.17          2.66         1.03 o                         
   0   4  15          4.97          4.01         1.08 o                         
   1   4  15          6.95          6.04         1.00 o                         
   2   4  15          1.62          1.89         0.75 o                         
   3   4  15          9.20          9.96         1.02 o                         
  -1   5  15          5.77          7.58         1.05 o                         
   0   5  15          0.77         -0.75         0.75 o                         
   1   5  15          0.01          0.26         0.85 o                         
   2   5  15          8.15         10.08         1.46 o                         
   3   5  15         25.51         32.34         2.08 o                         
   0   6  15          0.03          2.89         1.11 o                         
   1   6  15         12.81         11.23         1.85 o                         
   2   6  15          4.57          6.35         1.23 o                         
  -1   1  16          1.27          4.56         1.52 o                         
   0   1  16          0.00          3.62         1.29 o                         
  -1   2  16          0.80          0.41         1.14 o                         
   0   2  16          1.77          1.11         1.15 o                         
   1   2  16          4.77          2.97         0.91 o                         
  -1   3  16          6.03          9.32         1.30 o                         
   0   3  16          4.67          7.51         1.24 o                         
   1   3  16          0.27          0.55         0.81 o                         
   0   4  16          1.28          1.03         1.49 o                         
   1   4  16          0.25          0.24         1.26 o                         
                                                                                
